# Supplementary material for: (NH4)Mg(HSO4)(SO4)(H2O)2 and NaSc(CrO4)2(H2O)2, two crystal structures com­prising kröhnkite-type chains, and the temperature-induced phase transition (NH4)Mg(HSO4)(SO4)(H2O)2 [image] (NH4)MgH(SO4)2(H2O)2
Source: Acta Crystallogr C Struct Chem. 2021 Feb 22;77(Pt 3):144–51. doi: 10.1107/S2053229621001650 (PMC7941265; doi:10.1107/S2053229621001650)
Supplement: Supplementary file 1 [file c-77-00144-sup1.cif]

##############################################################################
#                                                                            #
# This CIF contains the data in a paper accepted for publication in          #
# Acta Crystallographica Section C. It conforms to the requirements of       #
# Notes for Authors for Acta Crystallographica Section C, and has been       #
# peer reviewed under the auspices of the IUCr Commission on Journals.       #
#                                                                            #
# Full details of the Crystallographic Information File format               #
# are given in the paper "The Crystallographic Information File (CIF):       #
# a New Standard Archive File for Crystallography" by S. R. Hall, F. H.      #
# Allen and I. D. Brown [Acta Cryst. (1991), A47, 655-685].                  #
#                                                                            #
# The current version of the core CIF dictionary is obtainable from          #
# ftp://ftp.iucr.org/pub/cif_core.dic.                                       #
#                                                                            #
# Software is freely available for graphical display of the structure(s)     #
# in this CIF. For information consult the CIF software page                 #
# http://www.iucr.org/resources/cif/software.                                #
#                                                                            #
# This file may be used for bona fide research purposes within the           #
# scientific community so long as proper attribution is given to the journal # 
# article from which it was obtained.                                        #
#                                                                            #
##############################################################################
data_NH4MgHSO4SO4H2O2_100K
_audit_creation_method     'SHELXL-2018/3'
_chemical_name_systematic
;
Ammonium magnesium hydrogen sulfate sulfate dihydrate
;
_chemical_name_common     ?
_chemical_formula_moiety     ?
_chemical_formula_sum     'H9 Mg N O10 S2'
_chemical_formula_iupac     '(N H4) Mg (H S O4) (S O4) (H2 O)2'
_chemical_formula_weight     271.51
_chemical_melting_point     ?
_space_group_crystal_system     triclinic
_space_group_name_H-M_alt     'P -1'
_space_group_name_Hall     '-P 1'
loop_
    _space_group_symop_operation_xyz
    'x, y, z'
    '-x, -y, -z'
_cell_length_a     7.0631(7)
_cell_length_b     7.7065(7)
_cell_length_c     8.3372(8)
_cell_angle_alpha     84.603(3)
_cell_angle_beta     73.339(3)
_cell_angle_gamma     77.387(3)
_cell_volume     424.03(7)
_cell_formula_units_Z     2
_cell_measurement_reflns_used     5976
_cell_measurement_theta_min     2.552
_cell_measurement_theta_max     36.838
_cell_measurement_temperature     100(2)
_exptl_crystal_description     pinacoid
_exptl_crystal_colour     colourless
_exptl_crystal_size_max     0.120
_exptl_crystal_size_mid     0.090
_exptl_crystal_size_min     0.020
_exptl_crystal_density_diffrn     2.127
_exptl_crystal_density_meas     ?
_exptl_crystal_density_method     ?
_exptl_crystal_F_000     280
_exptl_absorpt_coefficient_mu     0.745
_exptl_absorpt_correction_type     multi-scan
_exptl_absorpt_process_details
;
(<i>SADABS</i>; Krause <i>et al.</i>, 2015)
;
_exptl_absorpt_correction_T_min     0.7081
_exptl_absorpt_correction_T_max     0.7474
_diffrn_ambient_temperature     100(2)
_diffrn_source     ?
_diffrn_radiation_type     MoK\a
_diffrn_radiation_wavelength     0.71073
_diffrn_measurement_device_type     'Bruker APEXII CCD'
_diffrn_measurement_method     '\w- and \f-scans'
_diffrn_detector_area_resol_mean     ?
_diffrn_reflns_number     30998
_diffrn_reflns_av_R_equivalents     0.0508
_diffrn_reflns_av_unetI/netI     0.0396
_diffrn_reflns_theta_min     2.551
_diffrn_reflns_theta_max     37.897
_diffrn_reflns_theta_full     25.242
_diffrn_measured_fraction_theta_max     0.969
_diffrn_measured_fraction_theta_full     0.997
_diffrn_reflns_limit_h_min     -12
_diffrn_reflns_limit_h_max     12
_diffrn_reflns_limit_k_min     -13
_diffrn_reflns_limit_k_max     13
_diffrn_reflns_limit_l_min     -14
_diffrn_reflns_limit_l_max     14
_refine_special_details     ?
_reflns_number_total     4431
_reflns_number_gt     3120
_reflns_threshold_expression     'I > 2\s(I)'
_refine_ls_structure_factor_coef     Fsqd
_refine_ls_matrix_type     full
_refine_ls_R_factor_all     0.0607
_refine_ls_R_factor_gt     0.0327
_refine_ls_wR_factor_gt     0.0707
_refine_ls_wR_factor_ref     0.0805
_refine_ls_goodness_of_fit_ref     1.023
_refine_ls_restrained_S_all     1.023
_refine_ls_number_reflns     4431
_refine_ls_number_parameters     163
_refine_ls_number_restraints     0
_refine_ls_hydrogen_treatment     refall
_refine_ls_weighting_scheme     calc
_refine_ls_weighting_details
              'w=1/[\s^2^(Fo^2^)+(0.0361P)^2^+0.0561P] where P=(Fo^2^+2Fc^2^)/3'
_atom_sites_solution_hydrogens     difmap
_atom_sites_solution_primary     ?
_atom_sites_solution_secondary     ?
_refine_ls_shift/su_max     0.000
_refine_ls_shift/su_mean     0.000
_refine_diff_density_max     0.517
_refine_diff_density_min     -0.544
_refine_ls_extinction_method     none
_refine_ls_extinction_coef     .
loop_
    _atom_type_symbol
    _atom_type_description
    _atom_type_scat_dispersion_real
    _atom_type_scat_dispersion_imag
    _atom_type_scat_source
    'O' 'O' 0.0106 0.0060
                         'International Tables Vol C Tables 4.2.6.8 and 6.1.1.4'
    'Mg' 'Mg' 0.0486 0.0363
                         'International Tables Vol C Tables 4.2.6.8 and 6.1.1.4'
    'S' 'S' 0.1246 0.1234
                         'International Tables Vol C Tables 4.2.6.8 and 6.1.1.4'
    'H' 'H' 0.0000 0.0000
                         'International Tables Vol C Tables 4.2.6.8 and 6.1.1.4'
    'N' 'N' 0.0061 0.0033
                         'International Tables Vol C Tables 4.2.6.8 and 6.1.1.4'
_computing_data_collection
;
APEX2 (Bruker, 2016)
;
_computing_cell_refinement
;
APEX2 (Bruker, 2016)
;
_computing_data_reduction
;
APEX2 (Bruker, 2016)
;
_computing_structure_solution
;
SHELXT (Sheldrick, 2015a)
;
_computing_structure_refinement
;
SHELXL2018 (Sheldrick, 2015b)
;
_computing_molecular_graphics
;
ATOMS (Dowty, 2006)
;
_computing_publication_material
;
publCIF (Westrip, 2010)
;
loop_
    _atom_site_type_symbol
    _atom_site_label
    _atom_site_fract_x
    _atom_site_fract_y
    _atom_site_fract_z
    _atom_site_U_iso_or_equiv
    _atom_site_adp_type
    _atom_site_calc_flag
    _atom_site_occupancy
    _atom_site_disorder_assembly
    _atom_site_disorder_group
    Mg Mg1 0.25213(6) 0.25317(5) 0.49234(5) 0.00567(7) Uani d 1 . .
    S S1 -0.19941(4) 0.38328(3) 0.73690(3) 0.00502(6) Uani d 1 . .
    S S2 0.70853(4) 0.10199(3) 0.26420(3) 0.00530(6) Uani d 1 . .
    O O1 -0.39760(12) 0.34252(11) 0.75373(10) 0.00958(15) Uani d 1 . .
    O O2 -0.05079(12) 0.28210(10) 0.59864(10) 0.00822(14) Uani d 1 . .
    O O3 -0.20153(13) 0.57529(10) 0.70321(10) 0.00806(14) Uani d 1 . .
    O O4 -0.14301(13) 0.33542(11) 0.89683(10) 0.00882(15) Uani d 1 . .
    O O5 0.90861(12) 0.13643(11) 0.23946(11) 0.01002(15) Uani d 1 . .
    O O6 0.68946(12) -0.08145(10) 0.31322(10) 0.00829(15) Uani d 1 . .
    O O7 0.55714(12) 0.22644(10) 0.38042(10) 0.00864(15) Uani d 1 . .
    O O8 0.66111(13) 0.12937(11) 0.09245(10) 0.00890(15) Uani d 1 . .
    O O9 0.26987(14) 0.45448(11) 0.63118(11) 0.00911(15) Uani d 1 . .
    O O10 0.23916(13) 0.04746(11) 0.35662(11) 0.00886(15) Uani d 1 . .
    N N1 0.75582(17) 0.73990(14) 0.00652(14) 0.00946(16) Uani d 1 . .
    H H1W 0.369(3) 0.456(3) 0.660(3) 0.030(5) Uiso d 1 . .
    H H2W 0.220(4) 0.554(3) 0.621(3) 0.052(7) Uiso d 1 . .
    H H3W 0.289(4) -0.051(3) 0.354(3) 0.038(6) Uiso d 1 . .
    H H4W 0.143(3) 0.048(2) 0.324(2) 0.020(5) Uiso d 1 . .
    H H1O 0.735(4) 0.204(4) 0.024(3) 0.080(9) Uiso d 1 . .
    H H1N 0.863(3) 0.707(2) 0.047(2) 0.018(4) Uiso d 1 . .
    H H2N 0.650(3) 0.717(2) 0.078(2) 0.025(5) Uiso d 1 . .
    H H3N 0.784(3) 0.688(2) -0.088(2) 0.020(4) Uiso d 1 . .
    H H4N 0.726(3) 0.855(3) -0.002(2) 0.022(5) Uiso d 1 . .
loop_
    _atom_site_aniso_label
    _atom_site_aniso_U_11
    _atom_site_aniso_U_22
    _atom_site_aniso_U_33
    _atom_site_aniso_U_12
    _atom_site_aniso_U_13
    _atom_site_aniso_U_23
    Mg1 0.00613(15) 0.00512(15) 0.00574(16) -0.00112(12) -0.00169(12)
                                                                     0.00014(12)
    S1 0.00499(11) 0.00546(10) 0.00472(11) -0.00155(8) -0.00140(8) 0.00075(8)
    S2 0.00537(11) 0.00583(11) 0.00482(11) -0.00165(8) -0.00150(8) 0.00079(8)
    O1 0.0057(3) 0.0144(4) 0.0092(4) -0.0041(3) -0.0018(3) 0.0010(3)
    O2 0.0072(3) 0.0083(3) 0.0085(3) -0.0008(3) -0.0011(3) -0.0020(3)
    O3 0.0121(4) 0.0046(3) 0.0078(3) -0.0014(3) -0.0038(3) 0.0006(3)
    O4 0.0106(4) 0.0106(3) 0.0068(3) -0.0046(3) -0.0046(3) 0.0046(3)
    O5 0.0059(3) 0.0143(4) 0.0106(4) -0.0042(3) -0.0026(3) 0.0021(3)
    O6 0.0115(4) 0.0059(3) 0.0079(3) -0.0018(3) -0.0039(3) 0.0018(3)
    O7 0.0074(3) 0.0075(3) 0.0104(4) -0.0016(3) -0.0009(3) -0.0020(3)
    O8 0.0118(4) 0.0110(3) 0.0056(3) -0.0054(3) -0.0039(3) 0.0035(3)
    O9 0.0098(4) 0.0076(3) 0.0114(4) -0.0016(3) -0.0053(3) -0.0007(3)
    O10 0.0081(4) 0.0069(3) 0.0128(4) -0.0007(3) -0.0049(3) -0.0020(3)
    N1 0.0102(4) 0.0101(4) 0.0082(4) -0.0035(3) -0.0015(3) -0.0010(3)
_geom_special_details
;
 All esds (except the esd in the dihedral angle between two l.s. planes)
 are estimated using the full covariance matrix.  The cell esds are taken
 into account individually in the estimation of esds in distances, angles
 and torsion angles; correlations between esds in cell parameters are only
 used when they are defined by crystal symmetry.  An approximate (isotropic)
 treatment of cell esds is used for estimating esds involving l.s. planes.
;
loop_
    _geom_bond_atom_site_label_1
    _geom_bond_atom_site_label_2
    _geom_bond_site_symmetry_2
    _geom_bond_distance
    _geom_bond_publ_flag
    Mg1 O2 . 2.0382(9) y
    Mg1 O7 . 2.0601(9) y
    Mg1 O3 2_566 2.0630(9) y
    Mg1 O10 . 2.0645(9) y
    Mg1 O9 . 2.0660(10) y
    Mg1 O6 2_656 2.0715(9) y
    S1 O1 . 1.4659(9) y
    S1 O2 . 1.4685(8) y
    S1 O3 . 1.4775(8) y
    S1 O4 . 1.4901(9) y
    S2 O5 . 1.4480(9) y
    S2 O6 . 1.4583(8) y
    S2 O7 . 1.4611(8) y
    S2 O8 . 1.5474(9) y
    O8 H1O . 0.91(3) ?
    O9 H1W . 0.81(2) ?
    O9 H2W . 0.78(3) ?
    O10 H3W . 0.77(2) ?
    O10 H4W . 0.80(2) ?
    N1 H1N . 0.896(19) ?
    N1 H2N . 0.85(2) ?
    N1 H3N . 0.868(19) ?
    N1 H4N . 0.870(19) ?
loop_
    _geom_angle_atom_site_label_1
    _geom_angle_atom_site_label_2
    _geom_angle_atom_site_label_3
    _geom_angle_site_symmetry_1
    _geom_angle_site_symmetry_3
    _geom_angle
    _geom_angle_publ_flag
    O2 Mg1 O7 . . 178.82(4) ?
    O2 Mg1 O3 . 2_566 90.48(4) ?
    O7 Mg1 O3 . 2_566 88.37(4) ?
    O2 Mg1 O10 . . 88.76(4) ?
    O7 Mg1 O10 . . 90.94(4) ?
    O3 Mg1 O10 2_566 . 88.11(4) ?
    O2 Mg1 O9 . . 91.90(4) ?
    O7 Mg1 O9 . . 88.42(4) ?
    O3 Mg1 O9 2_566 . 93.19(4) ?
    O10 Mg1 O9 . . 178.53(4) ?
    O2 Mg1 O6 . 2_656 90.93(4) ?
    O7 Mg1 O6 . 2_656 90.23(4) ?
    O3 Mg1 O6 2_566 2_656 178.55(4) ?
    O10 Mg1 O6 . 2_656 92.25(4) ?
    O9 Mg1 O6 . 2_656 86.43(4) ?
    O1 S1 O2 . . 108.73(5) ?
    O1 S1 O3 . . 111.52(5) ?
    O2 S1 O3 . . 109.47(5) ?
    O1 S1 O4 . . 109.60(5) ?
    O2 S1 O4 . . 110.65(5) ?
    O3 S1 O4 . . 106.87(5) ?
    O5 S2 O6 . . 114.71(5) ?
    O5 S2 O7 . . 111.08(5) ?
    O6 S2 O7 . . 111.15(5) ?
    O5 S2 O8 . . 107.57(5) ?
    O6 S2 O8 . . 103.50(5) ?
    O7 S2 O8 . . 108.31(5) ?
    S1 O2 Mg1 . . 135.68(5) ?
    S1 O3 Mg1 . 2_566 132.86(5) ?
    S2 O6 Mg1 . 2_656 134.27(5) ?
    S2 O7 Mg1 . . 134.89(5) ?
    S2 O8 H1O . . 110.9(17) ?
    Mg1 O9 H1W . . 122.6(15) ?
    Mg1 O9 H2W . . 124.0(19) ?
    H1W O9 H2W . . 105(2) ?
    Mg1 O10 H3W . . 132.2(17) ?
    Mg1 O10 H4W . . 121.5(14) ?
    H3W O10 H4W . . 102(2) ?
    H1N N1 H2N . . 111.1(17) ?
    H1N N1 H3N . . 107.9(16) ?
    H2N N1 H3N . . 113.2(19) ?
    H1N N1 H4N . . 109.1(17) ?
    H2N N1 H4N . . 101.8(17) ?
    H3N N1 H4N . . 113.6(17) ?
loop_
    _geom_hbond_atom_site_label_D
    _geom_hbond_atom_site_label_H
    _geom_hbond_atom_site_label_A
    _geom_hbond_site_symmetry_A
    _geom_hbond_distance_DH
    _geom_hbond_distance_HA
    _geom_hbond_distance_DA
    _geom_hbond_angle_DHA
    _geom_hbond_publ_flag
    O8 H1O O4 1_654 0.91(3) 1.59(3) 2.5048(12) 177(3) yes
    O9 H1W O1 1_655 0.81(2) 2.02(2) 2.7623(13) 154(2) yes
    O9 H2W O2 2_566 0.78(3) 2.56(3) 3.1278(12) 132(2) yes
    O9 H2W O5 2_666 0.78(3) 2.62(3) 3.2887(12) 146(2) yes
    O9 H2W O7 2_666 0.78(3) 2.55(3) 2.9578(12) 115(2) yes
    O10 H3W O1 2_556 0.77(2) 2.38(2) 3.0970(12) 156(2) yes
    O10 H3W O2 2_556 0.77(2) 2.64(2) 3.0615(12) 117(2) yes
    O10 H4W O5 1_455 0.80(2) 1.95(2) 2.7125(13) 160.5(19) yes
    N1 H1N O4 2_666 0.896(19) 2.108(19) 2.9913(14) 168.2(15) yes
    N1 H2N O1 2_566 0.85(2) 2.04(2) 2.8920(14) 179.2(18) yes
    N1 H3N O3 1_654 0.868(19) 1.98(2) 2.8451(14) 170.5(18) yes
    N1 H4N O8 1_565 0.870(19) 2.229(19) 3.0368(14) 154.4(16) yes
_shelx_space_group_comment
;
The symmetry employed for this shelxl refinement is uniquely defined
by the following loop, which should always be used as a source of
symmetry information in preference to the above space-group names.
They are only intended as comments.
;
_shelx_estimated_absorpt_T_min     0.916
_shelx_estimated_absorpt_T_max     0.985
_shelx_hkl_file
;
  -1   0   0   -0.93    0.19
  -1   0   0   -0.66    0.17
  -1   0   0   -0.91    0.25
  -1   0   0   -0.39    0.28
  -1   0   0   -0.86    0.23
  -1   0   0   -0.95    0.27
  -1   0   0   -0.29    0.30
  -1   0   0   -0.64    0.19
  -1   0   0   -0.96    0.18
  -1   0   0   -0.63    0.30
  -1   0   0   -1.00    0.26
  -1   0   0   -0.71    0.13
  -1   0   0   -0.41    0.30
   1   0   0   -0.57    0.28
   1   0   0   -0.64    0.18
   1   0   0   -1.12    0.30
   1   0   0   -0.83    0.30
   1   0   0   -0.19    0.28
   1   0   0   -0.60    0.30
   1   0   0   -1.07    0.20
   1   0   0   -0.98    0.17
   1   0   0   -0.40    0.18
   1   0   0   -0.85    0.26
  -2   0   0  953.26   32.49
  -2   0   0  962.27   32.44
  -2   0   0  983.54   32.38
  -2   0   0  989.00   32.30
  -2   0   0  948.71   32.51
  -2   0   0  966.29   32.33
  -2   0   0  906.52   32.45
  -2   0   0  951.67   32.37
  -2   0   0  942.35   32.38
   2   0   0 1000.00   32.48
   2   0   0  976.19   32.50
   2   0   0  959.49   32.33
   2   0   0  967.22   32.55
   2   0   0  992.83   32.50
   2   0   0  940.59   32.32
   2   0   0  970.08   32.54
  -3   0   0    1.91    0.26
  -3   0   0    1.68    0.44
  -3   0   0    1.66    0.54
  -3   0   0    2.31    0.43
  -3   0   0    1.75    0.55
  -3   0   0    1.64    0.45
  -3   0   0    1.84    0.61
   3   0   0    1.31    0.63
   3   0   0    2.37    0.58
   3   0   0    1.40    0.60
   3   0   0    2.70    0.38
   3   0   0    1.01    0.54
  -4   0   0   99.06    3.58
  -4   0   0   90.22    3.74
  -4   0   0   92.64    3.65
  -4   0   0   91.82    3.80
  -4   0   0   92.39    3.28
  -4   0   0   95.81    3.56
  -4   0   0   94.66    3.53
   4   0   0   91.21    3.88
   4   0   0   86.12    3.82
   4   0   0   98.86    3.76
   4   0   0   93.31    3.39
   4   0   0   93.69    3.78
  -5   0   0    0.41    0.19
  -5   0   0    0.71    0.75
  -5   0   0    1.28    0.61
  -5   0   0    0.57    0.47
  -5   0   0    0.46    0.49
  -5   0   0    0.86    0.51
  -5   0   0    1.02    0.75
   5   0   0    1.05    0.70
   5   0   0    0.93    0.36
   5   0   0   -0.19    0.74
   5   0   0    2.02    0.78
  -6   0   0   35.71    1.99
  -6   0   0   26.50    2.01
  -6   0   0   28.67    1.99
  -6   0   0   29.08    1.74
  -6   0   0   32.51    2.15
  -6   0   0   30.83    1.72
   6   0   0   32.09    1.39
   6   0   0   31.22    2.05
   6   0   0   29.23    2.15
   6   0   0   30.60    2.00
  -7   0   0   -0.05    0.84
  -7   0   0    0.54    0.84
  -7   0   0    1.61    1.03
  -7   0   0   -0.16    0.65
  -7   0   0    0.35    0.66
  -7   0   0    1.22    0.89
   7   0   0    1.22    0.87
   7   0   0    1.29    1.07
   7   0   0   -0.71    0.90
  -8   0   0    9.63    1.61
  -8   0   0   11.53    1.50
  -8   0   0    8.97    1.45
  -8   0   0    7.73    1.22
  -8   0   0    5.74    1.47
  -8   0   0   10.68    1.73
   8   0   0    5.33    1.43
   8   0   0    7.04    1.63
   8   0   0    7.69    1.34
  -9   0   0    0.00    1.17
  -9   0   0    1.51    1.30
  -9   0   0    1.50    1.25
  -9   0   0    1.22    1.13
  -9   0   0    1.28    1.00
   9   0   0    1.09    1.12
   9   0   0    2.48    1.45
   9   0   0    0.80    1.28
 -10   0   0    6.08    1.36
 -10   0   0    5.71    1.70
 -10   0   0    5.46    1.84
  10   0   0    6.25    1.69
  10   0   0    5.06    1.79
 -11   0   0    1.26    1.74
 -11   0   0    0.06    1.14
 -11   0   0    2.47    1.69
  11   0   0    2.13    1.75
  11   0   0    0.15    1.54
  11  -1   0   14.24    3.57
  10  -1   0   -1.11    1.34
  10  -1   0    0.32    1.52
 -10   1   0    2.36    1.43
 -10   1   0    0.41    1.13
 -10   1   0   -0.45    1.52
   9  -1   0   28.74    2.43
   9  -1   0   28.96    2.75
   9  -1   0   28.76    2.90
  -9   1   0   22.92    2.64
  -9   1   0   25.14    2.52
  -9   1   0   25.92    2.31
  -9   1   0   34.83    3.09
   8  -1   0    1.02    1.15
   8  -1   0   -0.09    1.15
   8  -1   0    1.53    1.00
  -8   1   0    2.52    1.14
  -8   1   0    0.42    1.16
  -8   1   0   -0.55    0.95
  -8   1   0    0.09    1.00
  -8   1   0    0.14    1.16
  -8   1   0   -0.39    1.04
   7  -1   0    4.29    1.16
   7  -1   0    5.77    1.17
   7  -1   0    3.72    1.25
  -7   1   0    5.54    1.19
  -7   1   0    4.99    1.31
  -7   1   0    5.19    1.15
  -7   1   0    4.85    1.01
  -7   1   0    4.35    1.05
  -7   1   0    4.66    1.18
   6  -1   0    1.22    0.86
   6  -1   0    1.59    0.83
   6  -1   0    1.04    0.80
  -6   1   0    1.11    0.85
  -6   1   0    1.49    0.93
  -6   1   0    0.56    0.64
  -6   1   0    0.33    0.74
  -6   1   0    1.02    0.74
  -6   1   0    1.05    0.80
   5  -1   0   55.73    2.62
   5  -1   0   52.81    2.81
   5  -1   0   51.58    2.64
  -5   1   0   56.20    2.72
  -5   1   0   54.03    2.45
  -5   1   0   53.67    2.53
  -5   1   0   53.07    2.78
  -5   1   0   50.94    2.47
  -5   1   0   56.46    2.60
   4  -1   0    1.69    0.64
   4  -1   0   -0.26    0.49
   4  -1   0    0.61    0.56
  -4   1   0    1.25    0.58
  -4   1   0    0.81    0.58
  -4   1   0    0.46    0.60
  -4   1   0    0.46    0.47
  -4   1   0    0.48    0.66
  -4   1   0    1.35    0.55
   3  -1   0   18.41    1.02
   3  -1   0   20.69    1.22
   3  -1   0   17.65    1.23
   3  -1   0   16.67    1.32
   3  -1   0   17.99    0.77
   3  -1   0   18.25    1.26
   3  -1   0   18.30    1.20
  -3   1   0   18.54    1.17
  -3   1   0   19.20    1.18
  -3   1   0   18.58    1.12
  -3   1   0   17.36    1.24
  -3   1   0   19.32    0.78
  -3   1   0   19.01    1.29
  -3   1   0   19.18    1.27
  -3   1   0   17.88    1.27
   2  -1   0    2.31    0.54
   2  -1   0    2.26    0.53
   2  -1   0    2.81    0.30
   2  -1   0    3.17    0.64
   2  -1   0    2.12    0.57
   2  -1   0    2.35    0.54
   2  -1   0    3.24    0.61
  -2   1   0    2.99    0.52
  -2   1   0    2.61    0.56
  -2   1   0    3.03    0.61
  -2   1   0    1.90    0.49
  -2   1   0    2.66    0.48
  -2   1   0    2.95    0.61
  -2   1   0    2.86    0.30
  -2   1   0    3.53    0.57
   1  -1   0  124.72    4.40
   1  -1   0  126.32    4.33
   1  -1   0  124.05    4.38
   1  -1   0  123.35    4.36
   1  -1   0  129.93    4.42
   1  -1   0  128.92    4.20
   1  -1   0  123.39    4.41
   1  -1   0  122.76    4.41
   1  -1   0  124.28    4.28
  -1   1   0  120.62    4.37
  -1   1   0  127.01    4.40
  -1   1   0  116.54    4.35
  -1   1   0  126.45    4.40
  -1   1   0  124.01    4.39
  -1   1   0  124.02    4.41
  -1   1   0  119.14    4.28
  -1   1   0  123.62    4.37
   0  -1   0    1.33    0.25
   0  -1   0    1.17    0.20
   0  -1   0    1.22    0.24
   0  -1   0    1.41    0.29
   0  -1   0    1.37    0.31
   0  -1   0    1.19    0.28
   0  -1   0    1.04    0.23
   0  -1   0    1.18    0.24
   0  -1   0    1.18    0.28
   0  -1   0    1.59    0.27
   0  -1   0    1.44    0.25
   0   1   0    1.51    0.23
   0   1   0    1.12    0.15
   0   1   0    0.90    0.28
   0   1   0    1.21    0.23
   0   1   0    1.31    0.25
   0   1   0    0.81    0.27
   0   1   0    1.54    0.27
   0   1   0    1.23    0.21
   0   1   0    0.87    0.27
   0   1   0    1.12    0.28
   0   1   0    1.05    0.22
  -1  -1   0   -0.25    0.29
  -1  -1   0   -0.01    0.27
  -1  -1   0   -0.43    0.32
  -1  -1   0   -0.55    0.38
  -1  -1   0   -0.13    0.31
  -1  -1   0    0.64    0.27
  -1  -1   0   -0.34    0.36
  -1  -1   0    0.25    0.32
   1   1   0   -0.04    0.33
   1   1   0    0.78    0.32
   1   1   0   -0.12    0.30
   1   1   0   -0.12    0.34
   1   1   0    0.64    0.33
   1   1   0    0.06    0.30
   1   1   0    0.21    0.36
  -2  -1   0    0.01    0.16
  -2  -1   0   -0.34    0.34
   2   1   0   -0.16    0.44
   2   1   0   -0.25    0.36
   2   1   0   -0.12    0.43
   2   1   0   -0.49    0.46
   2   1   0   -0.25    0.43
   2   1   0   -0.72    0.41
   2   1   0   -0.65    0.37
  -3  -1   0  937.34   31.74
  -3  -1   0  961.07   31.53
  -3  -1   0  922.42   31.78
  -3  -1   0  911.46   31.49
  -3  -1   0  968.41   31.68
  -3  -1   0  953.50   31.51
   3   1   0  911.43   31.84
   3   1   0  961.95   31.73
   3   1   0  907.03   31.79
   3   1   0  929.75   31.87
   3   1   0  921.98   31.66
   3   1   0  961.45   31.66
   3   1   0  942.98   31.81
  -4  -1   0    0.38    0.33
  -4  -1   0    0.20    0.55
  -4  -1   0    0.42    0.51
  -4  -1   0   -0.31    0.40
  -4  -1   0    0.45    0.33
  -4  -1   0    0.12    0.33
  -4  -1   0   -0.16    0.53
   4   1   0    0.03    0.62
   4   1   0    1.38    0.62
   4   1   0   -0.10    0.56
   4   1   0   -0.03    0.41
   4   1   0    0.14    0.46
  -5  -1   0  279.81    9.13
  -5  -1   0  276.68    9.42
  -5  -1   0  262.26    9.07
  -5  -1   0  267.65    8.99
  -5  -1   0  249.35    9.25
  -5  -1   0  245.99    9.44
  -5  -1   0  260.39    9.08
  -5  -1   0  241.28    9.49
   5   1   0  248.52    9.57
   5   1   0  246.82    9.46
   5   1   0  272.10    9.15
   5   1   0  257.13    9.44
  -6  -1   0    0.49    0.83
  -6  -1   0    0.44    0.75
  -6  -1   0   -0.44    0.45
  -6  -1   0    1.89    0.67
  -6  -1   0    0.66    0.53
  -6  -1   0   -0.01    0.31
  -6  -1   0    0.46    0.70
  -6  -1   0    0.57    0.51
   6   1   0    0.13    0.75
   6   1   0    0.29    0.48
   6   1   0    1.47    0.92
   6   1   0    0.38    0.85
  -7  -1   0   93.92    4.14
  -7  -1   0   98.55    4.00
  -7  -1   0   96.44    4.51
  -7  -1   0   99.52    4.40
  -7  -1   0  100.37    4.56
   7   1   0  101.88    3.85
   7   1   0   93.70    4.42
   7   1   0  100.01    4.55
   7   1   0   99.10    4.66
  -8  -1   0    1.47    1.05
  -8  -1   0    0.56    0.82
  -8  -1   0    0.42    1.09
  -8  -1   0   -0.48    1.03
  -8  -1   0    1.29    1.00
  -8  -1   0    0.80    0.73
   8   1   0    0.49    1.02
   8   1   0   -0.72    1.10
   8   1   0    0.46    1.16
  -9  -1   0   25.52    2.62
  -9  -1   0   30.45    2.95
  -9  -1   0   27.06    2.04
  -9  -1   0   28.65    2.76
  -9  -1   0   29.39    2.35
   9   1   0   27.81    2.57
   9   1   0   27.40    2.84
   9   1   0   29.88    2.82
 -10  -1   0    3.03    1.12
 -10  -1   0    2.16    1.56
 -10  -1   0    0.24    1.36
  10   1   0    0.73    1.59
  10   1   0    0.18    1.34
  10   1   0    0.80    1.28
 -11  -1   0    5.12    1.88
 -11  -1   0   11.30    2.28
 -11  -1   0   11.11    1.65
  11   1   0    5.74    2.00
  11   1   0    9.59    2.18
  10  -2   0   33.74    3.10
  10  -2   0   28.60    3.27
 -10   2   0   31.01    3.29
 -10   2   0   26.73    2.64
 -10   2   0   32.94    3.26
   9  -2   0    1.79    1.45
   9  -2   0    0.14    1.21
  -9   2   0   -0.84    1.09
  -9   2   0    1.59    1.36
  -9   2   0    0.88    1.37
   8  -2   0   10.83    1.69
   8  -2   0    8.93    1.76
   8  -2   0   12.48    1.60
  -8   2   0    8.24    1.44
  -8   2   0    8.10    1.53
  -8   2   0    6.20    1.51
  -8   2   0   11.81    1.62
  -8   2   0    9.82    1.83
  -8   2   0    9.50    1.61
  -8   2   0   10.89    1.80
   7  -2   0    1.51    0.96
   7  -2   0    2.46    1.24
   7  -2   0    0.57    1.05
  -7   2   0    1.06    0.86
  -7   2   0    1.27    0.97
  -7   2   0    2.71    1.17
  -7   2   0    0.71    0.96
  -7   2   0    1.15    0.96
  -7   2   0    2.00    1.14
   6  -2   0  134.66    5.53
   6  -2   0  130.63    5.42
   6  -2   0  126.43    5.74
  -6   2   0  127.93    5.57
  -6   2   0  132.58    5.71
  -6   2   0  132.19    5.40
  -6   2   0  139.51    5.47
  -6   2   0  145.61    5.59
  -6   2   0  130.93    5.63
   5  -2   0   13.50    1.32
   5  -2   0   12.17    1.43
   5  -2   0   12.26    1.23
   5  -2   0    9.89    1.43
  -5   2   0    9.32    1.28
  -5   2   0   13.38    1.45
  -5   2   0   14.01    1.36
  -5   2   0   13.07    1.41
  -5   2   0   13.95    1.31
   4  -2   0  105.73    4.11
   4  -2   0   99.69    3.94
   4  -2   0   94.53    4.19
   4  -2   0  105.51    3.60
   4  -2   0   99.52    4.08
   4  -2   0   99.30    4.25
  -4   2   0  104.87    4.13
  -4   2   0  103.74    4.25
  -4   2   0   99.48    4.18
  -4   2   0  104.75    4.13
  -4   2   0  107.85    4.31
  -4   2   0  101.96    4.04
   3  -2   0   10.64    1.03
   3  -2   0   10.56    1.09
   3  -2   0    9.73    0.90
   3  -2   0   11.23    1.07
   3  -2   0    9.36    0.90
  -3   2   0   10.79    1.09
  -3   2   0   11.04    1.06
  -3   2   0   10.55    0.97
  -3   2   0   11.76    1.06
  -3   2   0   12.39    1.62
  -3   2   0    8.82    1.02
  -3   2   0   10.24    0.94
   2  -2   0    3.89    0.72
   2  -2   0    2.82    0.68
   2  -2   0    3.79    0.26
   2  -2   0    3.23    0.56
   2  -2   0    3.80    0.67
   2  -2   0    3.92    0.64
   2  -2   0    3.90    0.69
  -2   2   0    4.10    0.66
  -2   2   0    2.84    0.67
  -2   2   0    2.35    0.67
  -2   2   0    4.62    0.67
  -2   2   0    3.70    0.65
  -2   2   0    3.39    0.69
   1  -2   0    3.16    0.60
   1  -2   0    3.78    0.57
   1  -2   0    3.25    0.44
   1  -2   0    3.46    0.54
   1  -2   0    2.75    0.64
   1  -2   0    3.98    0.40
   1  -2   0    3.09    0.58
  -1   2   0    3.68    0.58
  -1   2   0    3.82    0.59
  -1   2   0    3.67    0.54
  -1   2   0    3.88    0.38
  -1   2   0    3.51    0.55
  -1   2   0    2.93    0.61
  -1   2   0    3.76    0.58
  -1   2   0    4.24    0.60
   0  -2   0   55.12    2.20
   0  -2   0   53.56    2.19
   0  -2   0   56.16    2.12
   0  -2   0   56.06    2.09
   0  -2   0   46.40    2.08
   0  -2   0   55.54    2.14
   0   2   0   54.98    2.05
   0   2   0   54.93    2.18
   0   2   0   55.08    2.15
   0   2   0   55.02    1.96
   0   2   0   53.63    2.10
   0   2   0   54.33    2.10
   0   2   0   54.98    2.20
   0   2   0   57.42    2.20
   0   2   0   59.49    1.91
  -1  -2   0   -0.43    0.25
  -1  -2   0   -0.06    0.26
  -1  -2   0   -0.01    0.25
  -1  -2   0    0.05    0.25
  -1  -2   0   -0.23    0.43
  -1  -2   0    0.14    0.43
  -1  -2   0    0.29    0.25
  -1  -2   0    0.57    0.29
  -1  -2   0   -0.66    0.35
   1   2   0   -0.09    0.27
   1   2   0    0.21    0.26
   1   2   0   -0.15    0.40
   1   2   0    0.04    0.44
   1   2   0    0.41    0.41
   1   2   0   -0.40    0.45
   1   2   0   -0.37    0.42
   1   2   0    0.26    0.23
  -2  -2   0  221.83    7.45
  -2  -2   0  221.73    7.69
   2   2   0  221.04    7.68
   2   2   0  210.68    7.70
   2   2   0  219.32    7.71
   2   2   0  222.03    7.70
   2   2   0  222.72    7.80
   2   2   0  221.35    7.76
   2   2   0  223.80    7.80
  -3  -2   0   -0.40    0.36
  -3  -2   0   -0.13    0.16
  -3  -2   0   -0.63    0.45
   3   2   0    0.06    0.48
   3   2   0   -0.56    0.51
   3   2   0   -0.97    0.45
   3   2   0   -0.59    0.54
   3   2   0   -0.03    0.45
   3   2   0   -0.02    0.52
   3   2   0    0.03    0.46
  -4  -2   0  127.14    4.85
  -4  -2   0  120.88    4.91
  -4  -2   0  127.12    4.46
  -4  -2   0  129.06    4.73
  -4  -2   0  128.28    4.77
  -4  -2   0  126.70    4.42
   4   2   0  124.74    4.79
   4   2   0  126.38    4.93
   4   2   0  126.23    4.94
   4   2   0  129.50    5.02
   4   2   0  139.73    4.77
   4   2   0  124.84    4.94
  -5  -2   0   -0.91    0.61
  -5  -2   0   -0.81    0.44
  -5  -2   0    0.17    0.35
  -5  -2   0    1.11    0.69
  -5  -2   0    0.46    0.35
  -5  -2   0   -0.16    0.32
  -5  -2   0    0.63    0.53
   5   2   0    0.25    0.74
   5   2   0    0.44    0.65
   5   2   0    0.35    0.68
   5   2   0    0.44    0.55
  -6  -2   0   13.47    0.93
  -6  -2   0   11.47    1.12
  -6  -2   0   12.94    1.44
  -6  -2   0   10.93    0.90
  -6  -2   0   12.62    0.93
  -6  -2   0    9.65    1.09
  -6  -2   0   11.06    0.91
  -6  -2   0   13.82    1.44
   6   2   0   10.34    1.43
   6   2   0   13.29    1.47
   6   2   0   10.82    1.11
   6   2   0   12.78    1.49
  -7  -2   0    1.41    1.00
  -7  -2   0    0.94    0.93
  -7  -2   0    0.69    0.71
  -7  -2   0    1.36    0.82
  -7  -2   0    1.03    0.59
  -7  -2   0    0.75    0.90
   7   2   0    0.52    0.65
   7   2   0    0.67    0.92
   7   2   0    0.49    1.02
   7   2   0   -0.03    0.89
  -8  -2   0    0.28    0.66
  -8  -2   0    1.66    0.86
  -8  -2   0    2.50    0.95
  -8  -2   0    0.29    1.22
  -8  -2   0    0.92    1.11
  -8  -2   0   -0.53    1.03
   8   2   0    1.72    1.22
   8   2   0    1.00    1.14
   8   2   0   -1.08    1.05
  -9  -2   0    0.37    0.77
  -9  -2   0    0.00    1.21
  -9  -2   0   -0.02    1.23
  -9  -2   0   -0.91    0.93
  -9  -2   0   -0.19    1.08
   9   2   0    1.21    1.38
   9   2   0   -1.66    1.10
   9   2   0    1.15    1.23
 -10  -2   0    5.22    1.73
 -10  -2   0    4.33    1.13
 -10  -2   0    3.90    1.60
  10   2   0    3.78    1.48
  10   2   0    4.44    1.60
  10   2   0    3.98    1.73
 -11  -2   0   -0.25    1.40
 -11  -2   0   -2.36    1.28
 -11  -2   0    0.01    0.93
  11   2   0    2.00    1.82
  10  -3   0    4.59    1.80
  10  -3   0    5.50    1.72
 -10   3   0    6.62    1.91
 -10   3   0    1.70    1.81
 -10   3   0    0.54    1.36
   9  -3   0    0.44    1.37
   9  -3   0    1.63    1.46
  -9   3   0    2.93    1.51
  -9   3   0    1.34    2.31
  -9   3   0    1.90    1.37
  -9   3   0    2.65    1.56
   8  -3   0   -0.62    0.93
   8  -3   0    2.20    1.41
   8  -3   0   -1.29    1.06
  -8   3   0    0.15    1.15
  -8   3   0   -0.14    1.16
  -8   3   0    1.05    1.00
  -8   3   0    0.11    1.19
  -8   3   0   -1.07    1.05
  -8   3   0    0.01    1.03
  -8   3   0    0.38    1.24
   7  -3   0   -0.51    0.89
   7  -3   0   -0.32    1.08
   7  -3   0    1.38    1.07
  -7   3   0    1.08    0.99
  -7   3   0    1.74    0.97
  -7   3   0   -0.74    0.91
  -7   3   0   -0.10    1.09
  -7   3   0    0.96    1.16
  -7   3   0   -1.40    0.96
   6  -3   0    0.81    0.95
   6  -3   0    1.12    1.12
   6  -3   0    2.29    0.98
   6  -3   0    1.44    0.90
  -6   3   0    1.13    0.98
  -6   3   0    0.33    0.72
  -6   3   0    1.84    1.12
  -6   3   0    1.35    0.95
  -6   3   0    0.46    1.02
  -6   3   0    0.88    0.81
  -6   3   0    0.15    0.89
   5  -3   0   37.85    2.21
   5  -3   0   36.79    2.20
   5  -3   0   37.22    2.48
   5  -3   0   43.78    2.48
  -5   3   0   35.31    2.28
  -5   3   0   40.38    2.28
  -5   3   0   36.39    2.40
  -5   3   0   40.86    2.46
  -5   3   0   40.91    2.47
   4  -3   0    3.30    0.79
   4  -3   0    4.36    1.00
   4  -3   0    3.78    0.83
   4  -3   0    3.94    0.90
   4  -3   0    3.75    0.67
   4  -3   0    3.09    0.89
  -4   3   0    5.07    1.06
  -4   3   0    3.51    0.84
  -4   3   0    4.76    0.98
  -4   3   0    3.83    0.94
  -4   3   0    5.16    0.91
   3  -3   0    5.69    0.89
   3  -3   0    4.68    0.72
   3  -3   0    5.44    0.92
   3  -3   0    6.33    0.79
   3  -3   0    5.26    0.86
  -3   3   0    6.54    0.84
  -3   3   0    4.94    0.83
  -3   3   0    5.01    0.86
  -3   3   0    5.79    0.90
  -3   3   0    4.53    0.87
  -3   3   0    4.02    0.86
   2  -3   0    0.96    0.62
   2  -3   0    2.56    0.66
   2  -3   0    2.00    0.48
   2  -3   0    2.53    0.73
   2  -3   0    1.82    0.63
   2  -3   0    1.26    0.60
  -2   3   0    2.51    0.71
  -2   3   0    1.59    0.61
  -2   3   0    1.86    0.60
  -2   3   0    2.92    0.73
  -2   3   0    1.61    0.60
  -2   3   0    1.70    0.57
  -2   3   0    1.98    0.60
   1  -3   0   22.32    1.37
   1  -3   0   24.35    1.36
   1  -3   0   20.47    1.22
   1  -3   0   22.68    1.33
   1  -3   0   21.93    1.10
   1  -3   0   20.70    1.35
  -1   3   0   21.87    1.35
  -1   3   0   22.61    1.40
  -1   3   0   22.19    1.37
  -1   3   0   23.07    1.12
  -1   3   0   20.27    1.27
  -1   3   0   26.93    1.37
  -1   3   0   24.04    1.33
  -1   3   0   20.65    1.20
   0  -3   0   20.66    1.08
   0  -3   0   16.50    1.11
   0  -3   0   17.66    1.06
   0  -3   0   18.77    1.18
   0  -3   0   16.67    1.15
   0  -3   0   19.12    1.07
   0   3   0   17.25    1.17
   0   3   0   16.48    1.16
   0   3   0   17.35    0.72
   0   3   0   16.98    1.02
   0   3   0   17.75    0.80
   0   3   0   16.16    1.10
   0   3   0   16.23    1.15
   0   3   0   19.63    1.22
   0   3   0   16.61    0.97
   0   3   0   18.01    0.70
   0   3   0   16.46    1.08
  -1  -3   0  183.56    6.17
  -1  -3   0  182.17    5.94
  -1  -3   0  166.90    6.25
  -1  -3   0  173.84    6.27
  -1  -3   0  175.16    6.09
  -1  -3   0  171.01    6.09
  -1  -3   0  172.35    5.99
  -1  -3   0  172.34    6.14
  -1  -3   0  171.94    5.96
   1   3   0  174.77    6.26
   1   3   0  166.81    5.99
   1   3   0  172.43    6.27
   1   3   0  182.00    5.97
   1   3   0  182.08    6.05
   1   3   0  160.66    6.11
   1   3   0  167.10    6.26
   1   3   0  177.73    6.21
   1   3   0  174.43    6.25
  -2  -3   0   -0.41    0.37
  -2  -3   0   -1.01    0.41
  -2  -3   0   -0.25    0.25
  -2  -3   0    0.00    0.50
  -2  -3   0   -0.38    0.37
  -2  -3   0   -0.90    0.26
   2   3   0    0.06    0.44
   2   3   0   -0.55    0.52
   2   3   0    0.54    0.54
   2   3   0   -1.00    0.57
   2   3   0   -0.06    0.37
  -3  -3   0  241.95    7.89
  -3  -3   0  197.08    7.87
  -3  -3   0  243.87    8.31
   3   3   0  238.84    8.33
   3   3   0  245.33    8.35
   3   3   0  235.96    8.48
   3   3   0  236.48    8.29
   3   3   0  234.97    8.29
   3   3   0  234.55    8.44
   3   3   0  234.90    8.39
  -4  -3   0    0.37    0.13
  -4  -3   0    0.47    0.14
  -4  -3   0    0.18    0.49
  -4  -3   0   -0.08    0.42
   4   3   0   -0.11    0.64
   4   3   0    0.18    0.60
   4   3   0    1.95    0.66
   4   3   0    0.53    0.61
   4   3   0    1.11    0.61
   4   3   0    0.95    0.58
   4   3   0   -0.02    0.50
  -5  -3   0   71.68    2.58
  -5  -3   0   72.33    3.02
  -5  -3   0   69.81    2.57
  -5  -3   0   68.84    3.20
  -5  -3   0   69.26    3.07
   5   3   0   69.74    3.34
   5   3   0   72.25    3.29
   5   3   0   71.81    3.03
   5   3   0   69.40    3.10
   5   3   0   73.07    3.28
  -6  -3   0   -0.68    0.32
  -6  -3   0   -0.05    0.37
  -6  -3   0   -0.23    0.56
  -6  -3   0   -0.12    0.69
  -6  -3   0   -0.43    0.72
  -6  -3   0   -0.40    0.52
  -6  -3   0   -1.23    0.74
   6   3   0    1.25    0.91
   6   3   0   -0.23    0.62
   6   3   0    0.72    0.72
   6   3   0   -1.07    0.79
   6   3   0    1.59    0.86
  -7  -3   0   19.04    1.87
  -7  -3   0   18.24    1.76
  -7  -3   0   16.18    1.83
  -7  -3   0   16.25    1.15
  -7  -3   0   17.22    1.54
  -7  -3   0   18.51    1.44
  -7  -3   0   17.46    1.15
   7   3   0   17.33    1.95
   7   3   0   18.43    1.58
   7   3   0   16.48    1.77
   7   3   0   20.13    1.94
  -8  -3   0    0.69    0.61
  -8  -3   0    0.63    1.01
  -8  -3   0    2.52    0.95
  -8  -3   0    0.89    1.20
  -8  -3   0    1.48    1.08
   8   3   0    0.96    1.19
   8   3   0   -0.12    0.78
   8   3   0    1.43    1.11
   8   3   0    2.46    1.21
  -9  -3   0    5.90    1.00
  -9  -3   0    6.55    1.62
  -9  -3   0    5.87    1.41
  -9  -3   0    8.31    1.66
   9   3   0    6.48    1.59
   9   3   0    5.80    1.66
   9   3   0    6.40    1.78
 -10  -3   0    1.95    1.41
 -10  -3   0    3.94    0.99
 -10  -3   0    2.74    1.55
  10   3   0    0.85    1.50
  10   3   0    1.37    1.36
  10   3   0    1.72    1.53
 -11  -3   0    0.44    0.92
 -11  -3   0   -3.68    1.21
 -11  -3   0    1.26    1.68
  11   3   0   -0.51    1.61
  10  -4   0   25.62    2.80
 -10   4   0   28.21    2.85
 -10   4   0   27.71    3.21
   9  -4   0   -0.45    1.19
   9  -4   0    0.26    1.47
  -9   4   0    2.05    1.48
  -9   4   0    1.59    1.29
  -9   4   0    0.33    1.60
  -9   4   0   -0.97    1.52
  -9   4   0    3.14    1.47
   8  -4   0    1.61    1.28
   8  -4   0   -0.50    1.30
  -8   4   0    2.75    1.40
  -8   4   0    3.35    1.30
  -8   4   0    2.46    1.46
  -8   4   0    4.39    1.39
  -8   4   0    2.97    1.45
  -8   4   0    1.89    1.30
   7  -4   0    1.29    1.04
   7  -4   0   -0.57    1.18
   7  -4   0    1.06    1.00
  -7   4   0    0.42    1.08
  -7   4   0   -0.82    1.00
  -7   4   0    1.75    1.05
  -7   4   0   -0.28    1.09
  -7   4   0   -0.11    1.19
  -7   4   0    1.74    1.36
  -7   4   0   -0.55    1.07
   6  -4   0   17.88    2.14
   6  -4   0   20.39    1.87
   6  -4   0   20.67    1.89
   6  -4   0   20.97    2.16
  -6   4   0   22.33    2.17
  -6   4   0   22.01    1.66
  -6   4   0   24.75    2.31
  -6   4   0   19.49    1.90
  -6   4   0   19.37    2.12
  -6   4   0   24.25    2.15
  -6   4   0   24.34    2.10
   5  -4   0    2.00    1.09
   5  -4   0   -0.14    0.91
   5  -4   0    0.61    0.74
   5  -4   0    0.48    0.82
  -5   4   0    0.56    0.92
  -5   4   0    1.01    0.95
  -5   4   0   -0.28    0.87
  -5   4   0    1.31    0.75
  -5   4   0    0.67    0.83
  -5   4   0    0.16    1.02
   4  -4   0   12.58    1.57
   4  -4   0   15.98    1.40
   4  -4   0   12.03    1.18
   4  -4   0   12.12    1.47
   4  -4   0   17.90    1.62
  -4   4   0   14.35    1.53
  -4   4   0   13.05    1.41
  -4   4   0   14.38    1.52
  -4   4   0   15.92    1.35
  -4   4   0   13.04    1.49
  -4   4   0   15.56    1.61
   3  -4   0    0.70    0.70
   3  -4   0    1.53    0.58
   3  -4   0   -0.12    0.55
   3  -4   0    0.63    0.74
   3  -4   0    1.14    0.78
   3  -4   0    0.39    0.26
  -3   4   0    0.81    0.74
  -3   4   0    0.55    0.65
  -3   4   0    1.17    0.63
  -3   4   0   -0.04    0.65
  -3   4   0    1.14    0.85
  -3   4   0    0.93    0.70
   2  -4   0   10.85    1.21
   2  -4   0   10.98    1.07
   2  -4   0   12.37    1.21
   2  -4   0   11.53    1.12
   2  -4   0    9.46    0.85
  -2   4   0   11.69    1.14
  -2   4   0   10.51    1.10
  -2   4   0   10.11    1.06
  -2   4   0   10.01    1.13
  -2   4   0   10.68    0.75
  -2   4   0   10.24    1.18
  -2   4   0    9.63    1.02
   1  -4   0   14.39    1.27
   1  -4   0   13.69    1.12
   1  -4   0   14.17    1.17
   1  -4   0   14.27    0.88
   1  -4   0   15.16    1.26
  -1   4   0   14.02    0.94
  -1   4   0   12.10    1.12
  -1   4   0   14.21    1.16
  -1   4   0   13.80    1.05
  -1   4   0   13.75    1.08
  -1   4   0   15.09    1.24
  -1   4   0   15.94    1.29
  -1   4   0   13.46    0.82
   0  -4   0   62.78    2.80
   0  -4   0   65.75    2.81
   0  -4   0   63.24    2.65
   0  -4   0   63.80    2.72
   0  -4   0   68.04    2.74
   0  -4   0   52.91    2.65
   0   4   0   65.63    2.67
   0   4   0   62.73    2.80
   0   4   0   66.74    2.81
   0   4   0   65.65    2.68
   0   4   0   66.06    2.23
   0   4   0   67.63    2.78
   0   4   0   67.28    2.56
   0   4   0   66.24    2.79
   0   4   0   67.19    2.79
   0   4   0   66.70    2.36
   0   4   0   63.31    2.28
  -1  -4   0    5.63    0.68
  -1  -4   0    5.62    0.84
  -1  -4   0    5.04    0.66
  -1  -4   0    6.94    0.51
  -1  -4   0    5.77    0.30
  -1  -4   0    2.48    0.69
  -1  -4   0    6.36    0.69
  -1  -4   0    6.11    0.69
   1   4   0    4.74    0.76
   1   4   0    3.39    0.71
   1   4   0    3.55    0.67
   1   4   0    3.97    0.75
   1   4   0    5.09    0.38
   1   4   0    5.74    0.57
   1   4   0    4.43    0.79
   1   4   0    4.72    0.42
   1   4   0    4.86    0.57
  -2  -4   0   40.49    1.64
  -2  -4   0   40.21    1.65
  -2  -4   0   38.48    1.96
  -2  -4   0   37.95    2.00
  -2  -4   0   37.68    1.73
  -2  -4   0   37.64    1.81
  -2  -4   0   39.01    1.58
  -2  -4   0   34.18    1.61
   2   4   0   36.68    1.91
   2   4   0   35.78    1.94
   2   4   0   40.44    1.61
   2   4   0   39.91    1.86
   2   4   0   37.77    1.45
   2   4   0   39.55    2.02
  -3  -4   0    0.15    0.43
  -3  -4   0    0.45    0.62
  -3  -4   0    0.11    0.41
  -3  -4   0   -0.83    0.50
  -3  -4   0    0.50    0.28
  -3  -4   0    0.67    0.31
   3   4   0    0.19    0.43
   3   4   0    0.84    0.64
   3   4   0   -0.35    0.58
   3   4   0    0.01    0.59
   3   4   0    0.07    0.51
  -4  -4   0   89.56    3.46
  -4  -4   0  101.73    3.97
  -4  -4   0   98.57    3.48
  -4  -4   0  100.88    4.13
  -4  -4   0   98.56    3.96
   4   4   0   98.36    4.01
   4   4   0  102.18    3.98
   4   4   0  101.69    4.12
   4   4   0  104.19    4.25
   4   4   0  102.22    3.98
   4   4   0   95.74    4.17
  -5  -4   0   -1.38    0.48
  -5  -4   0    0.20    0.49
  -5  -4   0   -0.22    0.65
  -5  -4   0    0.51    0.24
  -5  -4   0    0.17    0.22
  -5  -4   0   -0.12    0.65
   5   4   0   -0.19    0.72
   5   4   0   -0.61    0.56
   5   4   0   -0.39    0.73
   5   4   0   -0.48    0.76
   5   4   0    0.01    0.81
   5   4   0    0.33    0.69
  -6  -4   0   70.11    2.67
  -6  -4   0   76.51    3.48
  -6  -4   0   73.12    3.45
  -6  -4   0   70.03    3.22
  -6  -4   0   69.94    2.66
  -6  -4   0   69.23    3.13
   6   4   0   76.01    3.26
   6   4   0   72.72    3.54
   6   4   0   68.88    3.59
   6   4   0   73.25    3.36
   6   4   0   67.86    3.59
  -7  -4   0    2.80    1.04
  -7  -4   0    1.02    0.45
  -7  -4   0    1.46    1.00
  -7  -4   0    0.77    0.44
  -7  -4   0    1.20    0.68
  -7  -4   0    1.84    0.88
  -7  -4   0    0.17    0.64
   7   4   0    1.47    0.83
   7   4   0    2.24    1.08
   7   4   0    2.49    1.18
   7   4   0   -0.27    1.07
   7   4   0    1.10    0.91
  -8  -4   0  139.59    6.08
  -8  -4   0  137.57    5.61
  -8  -4   0  140.21    6.08
  -8  -4   0  137.31    5.80
  -8  -4   0  133.32    5.09
   8   4   0  137.01    6.09
   8   4   0  129.02    6.07
   8   4   0  140.22    6.29
   8   4   0  134.93    5.69
  -9  -4   0    0.47    0.66
  -9  -4   0    1.95    1.14
  -9  -4   0    0.68    1.15
  -9  -4   0   -0.07    1.30
   9   4   0    0.41    1.33
   9   4   0   -0.98    1.34
 -10  -4   0  118.00    4.89
 -10  -4   0  122.83    5.77
 -10  -4   0  126.22    6.19
  10   4   0  122.75    5.98
 -11  -4   0    1.89    1.73
 -11  -4   0    0.81    0.85
  11   4   0    1.24    1.55
  11   4   0    0.00    1.83
   9  -5   0    8.00    2.08
  -9   5   0   12.33    2.11
  -9   5   0   10.53    2.47
  -9   5   0   12.95    2.08
  -9   5   0    7.36    2.15
  -9   5   0   10.22    1.99
   8  -5   0    3.31    1.67
   8  -5   0    4.61    1.45
  -8   5   0    1.65    1.37
  -8   5   0   -0.41    1.26
  -8   5   0   -2.44    1.21
  -8   5   0    2.33    1.37
  -8   5   0    2.62    1.28
   7  -5   0   65.09    3.96
   7  -5   0   72.11    3.65
   7  -5   0   64.41    3.62
   7  -5   0   69.04    4.21
  -7   5   0   67.32    4.03
  -7   5   0   65.77    3.79
  -7   5   0   74.45    3.88
  -7   5   0   67.90    3.95
  -7   5   0   73.03    4.04
  -7   5   0   70.17    3.71
  -7   5   0   58.98    4.04
   6  -5   0    3.01    1.43
   6  -5   0    5.20    1.24
   6  -5   0    3.93    1.48
   6  -5   0    4.31    1.20
  -6   5   0    4.97    1.27
  -6   5   0    5.37    1.34
  -6   5   0    3.87    1.02
  -6   5   0    5.47    1.54
  -6   5   0    4.02    1.48
  -6   5   0    6.58    1.17
  -6   5   0    3.52    1.30
  -6   5   0    6.42    1.40
   5  -5   0  119.14    5.48
   5  -5   0  123.40    5.45
   5  -5   0  120.19    5.05
   5  -5   0  121.01    5.60
   5  -5   0  123.26    5.22
  -5   5   0  125.47    5.10
  -5   5   0  131.10    5.57
  -5   5   0  123.93    5.36
  -5   5   0  122.27    5.42
  -5   5   0  124.52    5.36
  -5   5   0  123.55    5.53
   4  -5   0    0.60    0.92
   4  -5   0    0.12    0.65
   4  -5   0    0.64    0.85
   4  -5   0   -0.76    0.68
  -4   5   0   -0.58    1.03
  -4   5   0    1.01    0.79
  -4   5   0    0.63    0.92
  -4   5   0    1.32    0.93
  -4   5   0    0.77    0.84
  -4   5   0    1.40    0.90
   3  -5   0  316.59   11.39
   3  -5   0  300.32   11.40
   3  -5   0  314.05   10.97
   3  -5   0  329.16   11.30
   3  -5   0  292.47   11.36
  -3   5   0  316.15   11.27
  -3   5   0  311.99   11.28
  -3   5   0  318.61   11.23
  -3   5   0  298.39   11.27
  -3   5   0  303.01   11.38
  -3   5   0  301.90   11.41
   2  -5   0   10.80    0.92
   2  -5   0    9.21    1.09
   2  -5   0    9.70    1.17
   2  -5   0    8.48    1.16
   2  -5   0   10.64    1.30
  -2   5   0   12.08    0.90
  -2   5   0    9.55    1.19
  -2   5   0   10.88    1.34
  -2   5   0   10.07    1.18
  -2   5   0    8.09    1.16
  -2   5   0   11.45    1.14
  -2   5   0    9.79    1.11
   1  -5   0  357.51   12.87
   1  -5   0  368.37   12.71
   1  -5   0  338.51   12.87
   1  -5   0  367.78   12.79
   1  -5   0  366.37   12.45
  -1   5   0  367.30   12.63
  -1   5   0  348.33   12.74
  -1   5   0  362.54   12.71
  -1   5   0  354.01   12.93
  -1   5   0  363.83   12.86
  -1   5   0  358.47   12.82
  -1   5   0  370.44   12.58
  -1   5   0  363.75   12.37
   0  -5   0   38.72    1.97
   0  -5   0   43.14    1.93
   0  -5   0   33.27    2.03
   0  -5   0   40.04    1.70
   0  -5   0   37.85    2.11
   0   5   0   38.22    2.12
   0   5   0   39.42    1.54
   0   5   0   40.75    1.98
   0   5   0   40.26    1.39
   0   5   0   40.62    2.11
   0   5   0   39.30    1.90
   0   5   0   39.97    1.39
   0   5   0   36.48    1.99
   0   5   0   39.99    2.06
   0   5   0   40.67    1.82
  -1  -5   0  390.71   13.75
  -1  -5   0  383.55   13.92
  -1  -5   0  398.50   13.38
  -1  -5   0  387.98   13.75
  -1  -5   0  401.93   13.74
  -1  -5   0  369.40   13.93
   1   5   0  399.53   13.39
   1   5   0  394.27   13.86
   1   5   0  395.58   13.91
   1   5   0  397.40   13.88
   1   5   0  389.62   13.94
   1   5   0  409.51   13.56
   1   5   0  409.36   13.64
  -2  -5   0   -0.33    0.60
  -2  -5   0   -0.06    0.46
  -2  -5   0    0.55    0.61
  -2  -5   0    0.27    0.45
  -2  -5   0   -0.31    0.53
  -2  -5   0    0.19    0.45
  -2  -5   0   -0.12    0.32
  -2  -5   0   -0.16    0.25
   2   5   0   -0.02    0.60
   2   5   0    0.30    0.29
   2   5   0   -0.08    0.57
   2   5   0   -0.41    0.31
   2   5   0    0.15    0.61
  -3  -5   0    5.15    0.60
  -3  -5   0    5.48    0.64
  -3  -5   0    6.28    1.01
  -3  -5   0    5.47    0.63
  -3  -5   0    4.62    0.64
  -3  -5   0    5.23    0.79
  -3  -5   0    4.20    0.65
  -3  -5   0    5.06    0.94
   3   5   0    5.98    0.94
   3   5   0    5.42    0.66
   3   5   0    5.23    0.98
   3   5   0    6.12    0.96
   3   5   0    6.41    0.87
  -4  -5   0    0.76    0.55
  -4  -5   0    0.28    0.71
  -4  -5   0    1.48    0.75
  -4  -5   0    1.93    0.41
  -4  -5   0    1.30    0.60
   4   5   0    0.61    0.72
   4   5   0    1.97    0.84
   4   5   0    0.87    0.78
   4   5   0    1.33    0.64
  -5  -5   0   76.13    3.23
  -5  -5   0   74.67    3.37
  -5  -5   0   78.80    3.39
  -5  -5   0   79.08    2.87
  -5  -5   0   75.83    2.84
  -5  -5   0   72.75    3.56
  -5  -5   0   74.19    3.47
   5   5   0   80.38    3.76
   5   5   0   78.24    3.48
   5   5   0   77.46    3.73
   5   5   0   79.07    3.43
   5   5   0   75.11    3.59
  -6  -5   0    0.25    0.80
  -6  -5   0    0.01    0.64
  -6  -5   0    0.03    0.69
  -6  -5   0    0.42    0.33
  -6  -5   0   -0.04    0.57
  -6  -5   0   -0.16    0.60
  -6  -5   0    0.93    0.36
  -6  -5   0    1.20    0.91
   6   5   0    0.29    0.83
   6   5   0   -0.76    0.75
   6   5   0    0.38    0.88
   6   5   0   -0.17    0.82
   6   5   0    0.33    1.02
  -7  -5   0    0.18    0.71
  -7  -5   0    1.93    1.02
  -7  -5   0    1.22    0.44
  -7  -5   0   -0.31    0.60
  -7  -5   0    0.29    0.43
  -7  -5   0    1.12    0.72
  -7  -5   0    1.54    0.89
  -7  -5   0    1.33    1.01
   7   5   0    0.99    1.17
   7   5   0    0.00    0.97
   7   5   0    1.42    0.86
   7   5   0    1.69    1.11
  -8  -5   0    0.23    0.49
  -8  -5   0    0.56    0.84
  -8  -5   0    0.08    1.01
  -8  -5   0    0.49    1.08
  -8  -5   0   -1.90    0.80
   8   5   0   -1.08    1.21
   8   5   0    0.85    1.26
   8   5   0   -0.40    0.94
  -9  -5   0   11.42    1.79
  -9  -5   0   11.26    1.57
  -9  -5   0   11.38    1.95
  -9  -5   0   10.25    1.01
  -9  -5   0    8.31    1.56
   9   5   0    9.04    2.02
   9   5   0   10.34    1.62
   9   5   0   12.34    2.00
 -10  -5   0    0.03    1.30
 -10  -5   0    0.55    0.71
  10   5   0   -0.43    1.69
  10   5   0    0.74    1.29
 -11  -5   0    5.02    1.76
 -11  -5   0    2.53    0.89
  11   5   0    2.20    1.65
  11   5   0    2.64    2.00
  -9   6   0    0.75    1.86
   8  -6   0    7.96    2.08
  -8   6   0    8.71    2.11
  -8   6   0   11.91    2.26
  -8   6   0    5.10    1.77
   7  -6   0    4.31    1.66
   7  -6   0    1.82    1.58
  -7   6   0    2.90    1.29
  -7   6   0   -0.45    1.48
  -7   6   0    1.84    1.43
  -7   6   0    1.67    1.59
  -7   6   0    3.23    1.65
   6  -6   0    2.13    1.02
   6  -6   0    0.32    1.12
   6  -6   0    0.62    1.42
   6  -6   0    2.31    1.39
  -6   6   0    0.80    1.21
  -6   6   0    1.14    1.13
  -6   6   0    1.94    1.56
  -6   6   0   -0.76    1.18
  -6   6   0    1.28    1.41
  -6   6   0    2.03    1.06
  -6   6   0    1.36    0.84
   5  -6   0    2.89    0.89
   5  -6   0    0.63    1.05
   5  -6   0    3.33    1.18
   5  -6   0    3.03    1.37
   5  -6   0    2.09    1.25
  -5   6   0    1.05    1.14
  -5   6   0    0.85    1.27
  -5   6   0    4.40    0.93
  -5   6   0    3.28    1.19
  -5   6   0    1.52    1.12
  -5   6   0    1.64    1.14
  -5   6   0    2.65    0.89
  -5   6   0    2.94    1.06
   4  -6   0   -0.77    0.89
   4  -6   0    0.31    1.09
   4  -6   0   -0.76    0.64
   4  -6   0   -0.01    1.00
  -4   6   0    1.58    0.90
  -4   6   0    0.17    0.89
  -4   6   0    0.28    0.86
  -4   6   0    0.13    0.65
  -4   6   0    0.02    0.94
  -4   6   0   -0.34    1.16
  -4   6   0    1.52    1.02
   3  -6   0   -0.56    0.86
   3  -6   0   -0.86    0.73
   3  -6   0   -0.22    0.54
   3  -6   0   -0.81    0.84
   3  -6   0   -0.27    0.81
  -3   6   0   -0.50    0.91
  -3   6   0   -0.07    0.68
  -3   6   0   -0.45    0.77
  -3   6   0    0.96    0.95
  -3   6   0   -0.70    0.79
  -3   6   0   -1.27    0.74
   2  -6   0   69.20    3.29
   2  -6   0   69.61    3.38
   2  -6   0   70.03    3.46
   2  -6   0   67.17    3.20
   2  -6   0   66.93    2.83
  -2   6   0   70.25    3.20
  -2   6   0   68.91    3.30
  -2   6   0   69.74    3.47
  -2   6   0   69.38    2.79
  -2   6   0   66.57    3.34
  -2   6   0   67.19    2.84
  -2   6   0   65.85    3.19
  -2   6   0   69.54    3.30
   1  -6   0   -0.03    0.40
   1  -6   0    1.21    0.71
   1  -6   0   -0.40    0.74
   1  -6   0   -1.29    0.68
   1  -6   0    0.25    0.74
  -1   6   0   -0.56    0.55
  -1   6   0    0.75    0.66
  -1   6   0    0.57    0.82
  -1   6   0   -0.42    0.26
  -1   6   0    0.04    0.74
  -1   6   0   -0.17    0.22
  -1   6   0    0.26    0.52
  -1   6   0   -0.11    0.79
  -1   6   0    0.15    0.64
  -1   6   0   -0.31    0.31
  -1   6   0   -0.24    0.69
   0  -6   0  139.51    5.08
   0  -6   0  123.66    5.26
   0  -6   0  126.62    5.26
   0  -6   0  123.88    4.73
   0  -6   0  134.68    5.15
   0   6   0  122.83    5.24
   0   6   0  127.53    4.87
   0   6   0  132.10    5.04
   0   6   0  126.69    5.04
   0   6   0  137.29    5.37
   0   6   0  126.85    4.52
   0   6   0  132.29    5.23
   0   6   0  130.89    5.14
   0   6   0  130.80    4.96
  -1  -6   0    5.74    1.07
  -1  -6   0    7.67    0.93
  -1  -6   0    4.83    0.91
  -1  -6   0    7.20    0.94
  -1  -6   0    5.89    1.05
   1   6   0    6.72    1.11
   1   6   0    4.95    0.93
   1   6   0    7.12    0.44
   1   6   0    7.22    1.09
   1   6   0    6.00    0.71
   1   6   0    7.05    0.87
  -2  -6   0  164.36    6.09
  -2  -6   0  146.81    6.35
  -2  -6   0  175.65    6.10
  -2  -6   0  159.72    6.36
  -2  -6   0  164.29    5.76
  -2  -6   0  164.53    6.17
   2   6   0  159.01    6.37
   2   6   0  172.09    5.85
   2   6   0  163.08    6.27
   2   6   0  157.59    6.34
  -3  -6   0   21.07    1.31
  -3  -6   0   23.53    1.56
  -3  -6   0   24.11    1.18
  -3  -6   0   20.89    1.26
  -3  -6   0   23.82    1.86
  -3  -6   0   22.50    1.38
  -3  -6   0   22.67    1.81
   3   6   0   23.28    1.72
   3   6   0   23.58    1.77
   3   6   0   22.45    1.63
  -4  -6   0  454.92   15.95
  -4  -6   0  457.58   15.73
  -4  -6   0  460.22   15.57
  -4  -6   0  453.64   16.21
  -4  -6   0  423.55   15.62
  -4  -6   0  457.72   15.55
  -4  -6   0  470.79   16.22
   4   6   0  447.92   16.18
   4   6   0  461.32   15.93
   4   6   0  422.96   16.19
   4   6   0  456.20   16.12
  -5  -6   0    5.53    0.63
  -5  -6   0    5.71    0.68
  -5  -6   0    4.95    0.90
  -5  -6   0    5.20    1.14
  -5  -6   0    4.15    0.82
  -5  -6   0    6.18    1.12
   5   6   0    5.22    1.24
   5   6   0    4.50    1.06
   5   6   0    5.39    1.04
   5   6   0    5.18    1.25
  -6  -6   0   34.62    2.46
  -6  -6   0   37.75    2.49
  -6  -6   0   38.53    1.65
  -6  -6   0   35.65    2.02
  -6  -6   0   37.94    2.22
  -6  -6   0   34.97    2.25
  -6  -6   0   36.13    1.66
  -6  -6   0   38.34    2.04
   6   6   0   39.22    2.79
   6   6   0   38.43    2.30
   6   6   0   38.48    2.46
   6   6   0   36.07    2.48
  -7  -6   0   -0.41    0.81
  -7  -6   0    0.06    0.67
  -7  -6   0    1.43    1.10
  -7  -6   0    1.53    1.15
  -7  -6   0    0.34    0.44
  -7  -6   0   -0.52    0.79
  -7  -6   0   -0.20    0.40
   7   6   0   -0.73    0.92
   7   6   0   -0.03    1.13
   7   6   0    0.46    1.13
   7   6   0    1.09    0.99
  -8  -6   0    0.26    1.02
  -8  -6   0    1.83    0.54
  -8  -6   0    1.40    1.09
  -8  -6   0    1.23    1.09
  -8  -6   0    2.09    1.25
   8   6   0    0.02    0.98
   8   6   0    1.61    1.42
   8   6   0    1.77    1.51
   8   6   0    1.01    1.13
  -9  -6   0    1.36    1.22
  -9  -6   0    1.03    1.27
  -9  -6   0    1.63    1.37
  -9  -6   0    1.99    0.61
   9   6   0    2.14    1.44
   9   6   0    2.52    1.61
   9   6   0    1.05    1.25
 -10  -6   0    1.02    0.63
 -10  -6   0    0.51    1.49
 -10  -6   0    0.59    1.36
  10   6   0   -0.63    1.57
  10   6   0   -1.75    1.44
 -11  -6   0   -0.16    0.70
 -11  -6   0   -0.21    1.51
 -11  -6   0   -0.48    1.41
  11   6   0    1.86    1.70
   8  -7   0    2.05    1.77
  -8   7   0   -2.41    1.44
  -8   7   0   -0.15    1.44
  -8   7   0    0.71    1.82
   7  -7   0   -1.06    1.62
   7  -7   0    0.35    1.45
  -7   7   0   -0.54    1.48
  -7   7   0   -1.77    1.41
  -7   7   0    0.58    1.49
   6  -7   0    3.25    1.58
   6  -7   0    0.92    1.55
   6  -7   0    0.61    1.42
  -6   7   0    2.09    1.51
  -6   7   0    0.14    1.38
  -6   7   0   -0.55    1.38
   5  -7   0   -0.63    1.05
   5  -7   0   -1.53    1.07
   5  -7   0   -1.09    1.23
   5  -7   0    0.98    1.27
  -5   7   0   -1.02    1.11
  -5   7   0   -1.03    1.06
  -5   7   0   -1.04    1.22
  -5   7   0    0.27    1.19
  -5   7   0    0.09    0.93
   4  -7   0   -1.52    0.96
   4  -7   0    3.45    1.22
   4  -7   0   -0.05    1.18
  -4   7   0    0.51    1.19
  -4   7   0    1.82    1.04
  -4   7   0   -1.79    0.95
  -4   7   0    1.54    1.13
  -4   7   0   -0.68    1.08
   3  -7   0    1.74    0.73
   3  -7   0    2.43    1.16
   3  -7   0    2.94    1.01
   3  -7   0    1.06    1.03
   3  -7   0    2.55    1.15
  -3   7   0    2.71    1.17
  -3   7   0    1.67    1.04
  -3   7   0    1.69    1.15
  -3   7   0    2.10    1.02
  -3   7   0    2.59    1.01
   2  -7   0    1.95    1.04
   2  -7   0    0.21    0.86
   2  -7   0    1.60    0.55
   2  -7   0    1.18    1.02
   2  -7   0    1.69    0.94
  -2   7   0    0.36    0.98
  -2   7   0    1.31    0.86
  -2   7   0    0.62    0.58
  -2   7   0    1.03    0.86
  -2   7   0    1.02    0.97
  -2   7   0   -0.33    1.06
  -2   7   0   -0.50    0.94
   1  -7   0   74.25    3.55
   1  -7   0   60.92    3.18
   1  -7   0   74.05    3.60
   1  -7   0   70.64    2.81
   1  -7   0   72.32    3.37
  -1   7   0   70.11    3.31
  -1   7   0   71.26    3.58
  -1   7   0   67.23    3.08
  -1   7   0   68.60    3.45
  -1   7   0   68.20    3.10
  -1   7   0   72.16    3.46
  -1   7   0   61.48    3.46
   0  -7   0    1.49    0.51
   0  -7   0    0.50    0.74
   0  -7   0   -0.41    0.84
   0  -7   0    0.33    0.81
   0  -7   0    1.66    0.81
   0   7   0   -0.20    0.77
   0   7   0    0.44    0.90
   0   7   0    0.71    0.86
   0   7   0    0.30    0.76
   0   7   0    1.77    0.68
   0   7   0    1.01    0.21
   0   7   0    0.54    0.83
  -1  -7   0    0.49    0.85
  -1  -7   0    1.51    0.83
  -1  -7   0    1.26    0.88
  -1  -7   0    3.91    0.90
   1   7   0    2.24    0.97
   1   7   0    0.98    0.87
   1   7   0    2.52    0.90
   1   7   0    2.05    0.74
  -2  -7   0    4.11    1.02
  -2  -7   0    5.29    1.19
  -2  -7   0    3.83    0.83
  -2  -7   0    2.69    0.83
   2   7   0    2.96    0.62
   2   7   0    3.86    0.93
   2   7   0    3.25    0.96
   2   7   0    3.38    1.05
  -3  -7   0   20.23    1.44
  -3  -7   0   21.03    1.62
  -3  -7   0   18.68    1.85
  -3  -7   0   16.48    1.14
  -3  -7   0   15.84    1.70
   3   7   0   20.20    1.56
   3   7   0   20.16    1.84
   3   7   0   18.63    1.80
  -4  -7   0   -0.70    0.50
  -4  -7   0   -0.57    0.57
  -4  -7   0   -0.49    0.91
  -4  -7   0    0.32    0.87
  -4  -7   0    1.01    0.93
   4   7   0   -0.56    0.84
   4   7   0    0.14    0.87
   4   7   0   -0.62    0.74
  -5  -7   0    3.61    0.79
  -5  -7   0    2.77    1.14
  -5  -7   0    2.81    0.80
  -5  -7   0    4.50    0.75
  -5  -7   0    2.82    1.02
  -5  -7   0    3.57    1.16
   5   7   0    4.23    1.22
   5   7   0    4.24    1.00
   5   7   0    2.92    1.20
   5   7   0    4.46    1.23
  -6  -7   0   -0.58    0.63
  -6  -7   0   -0.79    0.89
  -6  -7   0   -0.05    1.03
  -6  -7   0   -0.38    0.52
  -6  -7   0    0.59    0.75
  -6  -7   0    0.30    0.84
   6   7   0   -1.30    1.05
   6   7   0    0.39    1.07
   6   7   0    0.81    0.84
   6   7   0    1.62    1.12
  -7  -7   0   65.31    3.45
  -7  -7   0   66.46    3.82
  -7  -7   0   59.61    3.53
  -7  -7   0   68.32    2.83
  -7  -7   0   74.25    3.46
   7   7   0   67.63    4.10
   7   7   0   63.43    3.47
   7   7   0   69.01    3.82
   7   7   0   76.18    3.79
  -8  -7   0    2.05    1.30
  -8  -7   0    2.09    1.32
  -8  -7   0    2.94    1.09
  -8  -7   0    1.41    1.10
   8   7   0    0.97    1.11
   8   7   0    4.79    1.53
   8   7   0    2.22    1.51
  -9  -7   0   33.53    2.71
  -9  -7   0   32.58    3.06
   9   7   0   32.57    3.26
   9   7   0   37.04    3.12
 -10  -7   0    0.99    1.57
  10   7   0   -1.32    1.25
  10   7   0   -1.37    1.47
   7  -8   0    3.64    1.81
   7  -8   0    6.07    1.99
  -7   8   0    5.35    1.85
  -7   8   0    5.17    1.84
  -7   8   0    8.88    2.07
   6  -8   0   17.57    2.47
   6  -8   0   18.01    2.69
  -6   8   0   10.49    2.09
  -6   8   0   14.60    2.09
  -6   8   0   14.98    2.47
   5  -8   0    4.36    1.66
   5  -8   0    2.54    1.49
   5  -8   0    3.30    1.48
  -5   8   0    1.16    1.13
  -5   8   0    2.52    1.39
  -5   8   0    2.04    1.47
  -5   8   0    3.65    1.49
   4  -8   0    2.57    1.43
   4  -8   0    0.13    1.28
   4  -8   0    0.78    1.22
  -4   8   0   -1.11    1.32
  -4   8   0    1.44    1.20
  -4   8   0    2.70    1.19
  -4   8   0   -0.51    1.19
  -4   8   0    0.99    1.38
  -4   8   0    2.56    1.25
   3  -8   0    2.23    1.33
   3  -8   0    5.86    1.47
   3  -8   0    2.60    1.26
  -3   8   0    4.45    1.37
  -3   8   0    3.58    1.21
  -3   8   0    5.41    1.51
  -3   8   0    7.59    1.44
  -3   8   0    4.96    1.66
  -3   8   0    5.18    1.40
   2  -8   0   45.76    2.88
   2  -8   0   39.54    2.88
   2  -8   0   45.56    2.63
   2  -8   0   45.24    2.81
  -2   8   0   40.82    2.73
  -2   8   0   42.65    2.96
  -2   8   0   48.33    2.98
  -2   8   0   44.10    2.57
  -2   8   0   40.82    2.92
  -2   8   0   40.16    2.94
   1  -8   0   10.97    1.69
   1  -8   0   13.57    1.65
   1  -8   0   13.38    1.46
   1  -8   0   13.35    1.68
  -1   8   0   11.77    1.53
  -1   8   0   11.33    1.63
  -1   8   0   11.78    1.73
  -1   8   0   10.44    1.64
  -1   8   0   13.09    1.37
  -1   8   0   10.31    1.47
  -1   8   0   12.03    1.32
   0  -8   0   51.49    2.60
   0  -8   0   43.78    2.90
   0  -8   0   43.01    2.85
   0  -8   0   47.91    2.71
   0   8   0   48.13    2.65
   0   8   0   47.60    2.91
   0   8   0   47.41    2.58
   0   8   0   50.91    2.94
   0   8   0   43.33    2.84
   0   8   0   45.71    2.31
  -1  -8   0   11.27    1.39
  -1  -8   0   12.71    1.67
  -1  -8   0   11.75    1.58
  -1  -8   0   11.14    1.36
   1   8   0   12.85    1.50
   1   8   0   12.30    1.56
   1   8   0   12.76    1.68
   1   8   0   11.17    1.22
  -2  -8   0    3.19    1.06
  -2  -8   0    2.68    1.12
  -2  -8   0    4.11    0.98
  -2  -8   0    4.61    1.00
   2   8   0    4.32    1.24
   2   8   0    3.44    1.11
   2   8   0    3.78    0.73
   2   8   0    2.56    1.06
  -3  -8   0    1.67    0.81
  -3  -8   0   -0.32    0.98
  -3  -8   0    2.16    0.94
  -3  -8   0    1.83    1.07
   3   8   0    0.54    0.79
   3   8   0    0.74    1.01
   3   8   0    0.42    1.09
  -4  -8   0   19.06    2.00
  -4  -8   0   15.91    1.45
  -4  -8   0   18.77    1.73
  -4  -8   0   16.66    1.97
   4   8   0   15.64    1.62
   4   8   0   14.77    1.85
   4   8   0   15.69    1.92
  -5  -8   0    0.52    0.66
  -5  -8   0   -0.91    0.87
  -5  -8   0    1.51    1.02
  -5  -8   0   -0.06    1.01
   5   8   0    0.07    1.02
   5   8   0    2.18    1.22
   5   8   0    0.12    0.83
  -6  -8   0    5.50    1.47
  -6  -8   0    8.80    1.44
  -6  -8   0    7.33    1.01
  -6  -8   0    6.01    1.43
   6   8   0    4.08    1.16
   6   8   0    7.54    1.61
   6   8   0    5.72    1.50
   6   8   0    6.40    1.62
  -7  -8   0   -0.21    1.15
  -7  -8   0   -0.33    0.97
  -7  -8   0    0.20    0.65
  -7  -8   0   -0.47    1.06
   7   8   0   -0.01    1.21
   7   8   0   -0.94    1.21
   7   8   0   -0.37    1.10
  -8  -8   0   16.17    2.04
  -8  -8   0   17.58    1.36
  -8  -8   0   23.12    2.58
   8   8   0   14.62    1.98
   8   8   0   19.83    2.41
   8   8   0   13.82    2.31
  -9  -8   0   -0.87    1.25
  -9  -8   0    0.55    0.62
  -9  -8   0   -0.39    1.29
   9   8   0   -0.17    1.57
   9   8   0    1.57    1.48
 -10  -8   0   -0.69    1.49
 -10  -8   0    3.80    1.62
 -10  -8   0    0.41    0.55
  10   8   0    1.42    1.71
  10   8   0    1.31    1.59
   6  -9   0    2.54    1.73
   6  -9   0    3.09    1.76
  -6   9   0   -2.01    1.46
  -6   9   0    0.71    1.60
  -6   9   0   -0.78    1.92
  -6   9   0    4.47    1.96
   5  -9   0    1.08    1.64
   5  -9   0   -0.71    1.44
  -5   9   0   -0.47    1.63
  -5   9   0    0.89    1.42
  -5   9   0    0.79    1.72
  -5   9   0   -1.04    1.41
   4  -9   0    1.42    1.48
   4  -9   0    0.47    1.38
  -4   9   0   -0.54    1.56
  -4   9   0   -1.08    1.11
  -4   9   0   -0.67    1.34
  -4   9   0   -2.41    1.15
  -4   9   0    0.79    1.16
   3  -9   0   -0.01    1.25
   3  -9   0   -0.98    1.16
   3  -9   0   -0.07    1.08
  -3   9   0    1.97    1.45
  -3   9   0    0.23    1.39
  -3   9   0    2.59    1.29
  -3   9   0    0.11    1.24
  -3   9   0    2.04    1.11
  -3   9   0   -1.70    1.15
   2  -9   0   -1.06    0.95
   2  -9   0   -1.31    1.13
   2  -9   0   -1.34    1.07
   2  -9   0    0.76    1.09
  -2   9   0   -1.35    1.16
  -2   9   0    0.35    1.15
  -2   9   0   -0.54    0.93
  -2   9   0    1.76    1.25
  -2   9   0    1.54    1.13
  -2   9   0   -0.06    1.21
   1  -9   0    5.08    1.51
   1  -9   0    6.06    1.45
   1  -9   0    6.60    1.63
   1  -9   0    6.11    1.22
  -1   9   0    6.57    1.17
  -1   9   0    3.23    1.00
  -1   9   0    4.68    1.47
  -1   9   0    4.34    1.31
  -1   9   0    7.85    1.66
  -1   9   0    3.04    1.37
   0  -9   0    0.83    0.92
   0  -9   0    0.45    1.09
   0  -9   0    1.73    1.08
   0  -9   0    2.90    1.17
   0   9   0    1.12    1.00
   0   9   0    2.14    1.17
   0   9   0    0.32    1.10
   0   9   0    1.85    0.92
  -1  -9   0   24.84    2.48
  -1  -9   0   24.48    1.96
  -1  -9   0   23.20    2.38
  -1  -9   0   27.20    2.18
   1   9   0   20.17    2.11
   1   9   0   25.32    1.84
   1   9   0   26.50    2.46
   1   9   0   27.11    2.12
  -2  -9   0    1.18    0.90
  -2  -9   0    2.49    1.19
  -2  -9   0    0.19    1.03
  -2  -9   0    3.19    1.07
   2   9   0    1.40    1.14
   2   9   0    1.78    1.07
   2   9   0    0.03    0.97
  -3  -9   0   73.68    3.56
  -3  -9   0   78.70    3.97
  -3  -9   0   66.58    3.91
  -3  -9   0   69.06    3.50
   3   9   0   70.51    3.86
   3   9   0   73.57    3.92
   3   9   0   72.39    3.66
  -4  -9   0   14.37    1.90
  -4  -9   0   21.73    2.00
  -4  -9   0   15.99    1.66
  -4  -9   0   18.45    2.15
   4   9   0   16.79    1.78
   4   9   0   17.59    2.12
   4   9   0   17.94    2.11
  -5  -9   0  104.63    5.31
  -5  -9   0  115.10    5.35
  -5  -9   0  111.00    4.93
  -5  -9   0  105.45    4.57
   5   9   0  103.00    5.22
   5   9   0  105.55    5.19
   5   9   0  110.27    4.86
  -6  -9   0    6.51    1.07
  -6  -9   0    5.65    1.46
  -6  -9   0    3.21    1.26
  -6  -9   0    6.89    1.66
   6   9   0    6.64    1.66
   6   9   0    6.30    1.72
  -7  -9   0  106.63    5.49
  -7  -9   0  100.93    5.18
   7   9   0  122.89    5.56
   7   9   0  107.01    5.48
  -8  -9   0    8.83    1.88
  -8  -9   0    5.49    1.68
   8   9   0    6.84    1.90
   8   9   0    6.40    1.72
  -9  -9   0   31.61    3.32
  -9  -9   0   39.35    3.32
   9   9   0   35.67    3.36
   5 -10   0    1.75    1.76
   5 -10   0    0.87    1.72
  -5  10   0   -1.57    1.59
  -5  10   0    1.40    1.83
  -5  10   0    0.27    1.41
   4 -10   0    9.32    2.26
   4 -10   0   10.11    2.20
  -4  10   0   10.59    1.84
  -4  10   0   10.59    2.43
  -4  10   0    7.51    1.90
  -4  10   0   14.59    2.37
   3 -10   0    0.61    1.45
   3 -10   0    1.45    1.39
  -3  10   0   -0.53    1.39
  -3  10   0   -1.07    1.28
  -3  10   0    0.39    1.37
  -3  10   0    2.32    1.28
   2 -10   0   14.17    2.26
  -2  10   0    9.23    2.05
  -2  10   0    7.86    1.89
  -2  10   0   13.40    2.06
  -2  10   0   11.92    1.89
   1 -10   0   -1.84    1.16
   1 -10   0   -0.88    1.10
   1 -10   0   -0.90    1.01
   1 -10   0   -1.12    1.19
  -1  10   0   -0.63    1.19
  -1  10   0   -0.38    1.19
  -1  10   0   -0.96    1.13
   0 -10   0    1.92    1.04
   0 -10   0   -0.72    1.24
   0 -10   0   -0.94    1.13
   0 -10   0   -0.16    1.05
   0  10   0   -0.99    1.03
   0  10   0    0.66    1.29
   0  10   0   -1.05    1.18
   0  10   0    0.78    0.97
  -1 -10   0   -0.16    1.07
  -1 -10   0   -0.96    1.04
  -1 -10   0   -0.39    1.13
  -1 -10   0    1.77    0.96
   1  10   0    0.42    1.04
   1  10   0    0.67    1.26
   1  10   0    1.37    1.21
   1  10   0   -0.30    0.87
  -2 -10   0   16.07    1.88
  -2 -10   0   13.31    2.00
  -2 -10   0   15.89    2.15
  -2 -10   0   18.82    1.87
   2  10   0   18.12    2.13
   2  10   0   17.82    2.02
   2  10   0   15.08    1.96
  -3 -10   0    9.19    1.78
  -3 -10   0    9.00    1.50
  -3 -10   0   12.71    2.06
  -3 -10   0    9.39    1.52
   3  10   0   11.76    1.84
   3  10   0   10.04    1.56
   3  10   0   11.39    1.96
  -4 -10   0   10.73    1.50
  -4 -10   0   13.44    2.23
  -4 -10   0    9.96    1.83
  -4 -10   0   13.26    1.68
   4  10   0   11.00    1.89
   4  10   0    8.90    1.51
   4  10   0    5.71    1.70
  -5 -10   0    5.61    1.41
  -5 -10   0    4.40    1.12
  -5 -10   0    3.03    1.51
   5  10   0    1.13    1.44
   5  10   0    4.31    1.50
  -6 -10   0    2.09    0.98
  -6 -10   0    1.33    1.58
  -6 -10   0    1.96    1.43
   6  10   0    1.39    1.36
   6  10   0    1.66    1.49
  -7 -10   0   -0.27    0.83
  -7 -10   0    2.41    1.51
   7  10   0   -1.95    1.28
   7  10   0    2.38    1.59
  -8 -10   0   15.75    1.53
  -8 -10   0   19.19    2.63
   8  10   0   22.11    2.68
   8  10   0   18.18    2.55
  -9 -10   0   -1.89    1.98
  -4  11   0    0.50    2.74
   3 -11   0   52.53    3.97
   3 -11   0   51.17    3.92
  -3  11   0   56.03    4.24
  -3  11   0   43.56    3.47
   2 -11   0    6.72    1.91
   2 -11   0   11.06    2.29
  -2  11   0    9.64    1.88
  -2  11   0   10.97    2.20
  -2  11   0   11.25    2.11
   1 -11   0   44.05    3.63
  -1  11   0   44.93    3.71
  -1  11   0   43.52    3.37
  -1  11   0   44.36    3.01
   0 -11   0    0.65    1.46
   0 -11   0    3.31    1.51
   0  11   0    5.23    1.61
   0  11   0    4.85    1.67
   0  11   0    2.09    1.24
  -1 -11   0   52.24    3.71
  -1 -11   0   50.78    3.46
   1  11   0   50.23    3.67
   1  11   0   55.11    3.42
   1  11   0   57.49    3.60
  -2 -11   0    4.81    1.46
  -2 -11   0    9.57    1.87
   2  11   0    5.79    1.54
   2  11   0    5.33    1.60
   2  11   0    5.02    1.47
  -3 -11   0   12.48    2.09
  -3 -11   0   12.33    1.79
   3  11   0    9.55    1.77
   3  11   0   14.15    2.25
   3  11   0   13.24    2.09
  -4 -11   0    8.49    1.56
  -4 -11   0    6.81    1.91
   4  11   0    8.48    1.99
   4  11   0   10.54    2.02
  -5 -11   0   -0.63    1.48
  -5 -11   0    0.23    1.02
   5  11   0    2.95    1.60
   5  11   0    2.90    1.56
  -6 -11   0   -0.65    0.91
  -6 -11   0    2.16    1.60
   6  11   0   -0.25    1.60
   6  11   0    0.76    1.64
  -7 -11   0    8.51    1.42
  -7 -11   0   17.19    2.52
   7  11   0   14.19    2.32
   7  11   0   22.94    2.84
   8  11   0    4.22    1.83
   2 -12   0    0.14    1.61
  -2  12   0   -0.21    1.44
  -2  12   0    4.26    1.94
  -2  12   0   -3.23    1.28
   1 -12   0    0.25    1.60
  -1  12   0    3.43    1.59
  -1  12   0    0.88    1.61
   0 -12   0    1.00    1.59
   0 -12   0   -0.53    1.45
   0  12   0   -0.53    1.41
   0  12   0    0.97    1.55
  -1 -12   0    2.63    1.54
  -1 -12   0    2.18    1.56
   1  12   0    1.73    1.47
   1  12   0    1.58    1.53
   1  12   0    2.38    1.45
  -2 -12   0    7.21    1.66
  -2 -12   0    6.93    1.91
   2  12   0    6.82    1.75
   2  12   0    5.12    1.78
  -3 -12   0    0.51    1.52
  -3 -12   0    3.31    1.37
   3  12   0   -0.46    1.58
   3  12   0    1.14    1.46
  -4 -12   0   15.79    2.06
  -4 -12   0   16.87    2.49
   4  12   0   15.29    2.44
   4  12   0   18.81    2.59
  -5 -12   0    1.14    1.80
  -5 -12   0    4.91    1.39
   5  12   0    1.22    1.69
   5  12   0    2.31    1.64
  -6 -12   0    9.69    1.90
  -6 -12   0    6.73    1.99
   6  12   0   12.63    2.78
   6  12   0   11.44    2.35
  -1 -13   0   -2.32    1.45
  -2 -13   0   -2.05    1.30
   2  13   0    1.14    1.48
   3  13   0    7.05    2.02
  -1 -13   1    0.87    2.35
   5  12  -1    0.62    1.57
   5  12  -1    1.81    1.63
  -5 -12   1   -1.21    1.01
  -5 -12   1    2.37    1.85
   4  12  -1   -1.54    1.35
   4  12  -1    2.82    1.64
  -4 -12   1    2.92    1.32
  -4 -12   1    1.65    1.61
   3  12  -1    1.82    1.55
   3  12  -1    2.14    1.67
  -3 -12   1    1.83    1.41
  -3 -12   1    2.66    1.66
   2  12  -1   16.26    2.23
   2  12  -1   13.29    2.26
   2  12  -1   13.14    2.14
  -2 -12   1   12.66    2.41
  -2 -12   1   11.12    1.98
   1  12  -1    1.84    1.37
   1  12  -1    0.36    1.56
  -1 -12   1    2.06    1.63
  -1 -12   1    0.71    1.28
   0  12  -1    6.69    2.03
   0  12  -1    4.72    1.65
   0 -12   1    5.85    1.90
   0 -12   1    5.31    1.69
  -1  12  -1    1.51    1.67
  -1  12  -1    5.76    1.71
   1 -12   1    6.41    1.91
  -2  12  -1    7.02    1.82
  -2  12  -1    8.05    2.12
   2 -12   1    7.04    1.93
   7  11  -1   25.17    3.11
   7  11  -1   18.53    2.67
  -7 -11   1   24.12    1.96
  -7 -11   1   24.02    2.98
   6  11  -1   -0.94    1.47
   6  11  -1    2.82    1.62
  -6 -11   1    2.99    1.05
  -6 -11   1    0.67    1.57
   5  11  -1   20.78    2.65
   5  11  -1   25.66    2.83
  -5 -11   1   25.85    2.25
  -5 -11   1   28.46    3.01
   4  11  -1    9.51    2.03
   4  11  -1    8.60    1.89
   4  11  -1    4.04    1.47
  -4 -11   1    6.44    1.96
  -4 -11   1    7.72    1.46
   3  11  -1   62.86    3.81
   3  11  -1   63.26    3.97
   3  11  -1   66.36    4.20
  -3 -11   1   62.48    3.58
  -3 -11   1   59.23    3.97
   2  11  -1    4.61    1.56
   2  11  -1    2.88    1.56
   2  11  -1    6.09    1.53
  -2 -11   1    4.64    1.60
  -2 -11   1    2.67    1.26
   1  11  -1   53.11    3.74
   1  11  -1   57.01    3.76
   1  11  -1   52.99    3.56
  -1 -11   1   59.81    3.67
  -1 -11   1   61.89    3.94
   0  11  -1    2.19    1.56
   0  11  -1    1.79    1.47
   0 -11   1   -0.89    1.39
   0 -11   1    0.46    1.21
  -1  11  -1    2.75    1.54
  -1  11  -1    1.89    1.59
   1 -11   1    0.27    1.54
   1 -11   1    4.20    1.53
  -2  11  -1    1.75    1.40
  -2  11  -1   -1.18    1.43
  -2  11  -1    0.36    1.29
   2 -11   1   -1.62    1.45
   2 -11   1   -2.09    1.15
  -3  11  -1    7.21    2.06
  -3  11  -1    2.31    1.44
  -3  11  -1    3.22    1.64
   3 -11   1    3.57    1.88
   3 -11   1    1.36    1.69
  -4  11  -1    2.14    2.87
   4 -11   1   -1.83    1.73
   8  10  -1   37.27    3.48
   8  10  -1   34.81    3.49
  -8 -10   1   36.30    3.51
  -8 -10   1   37.85    2.08
   7  10  -1   -0.13    1.38
   7  10  -1   -1.07    1.46
  -7 -10   1    3.65    1.67
  -7 -10   1    1.66    0.83
   6  10  -1   13.61    2.21
   6  10  -1    8.84    1.95
  -6 -10   1   14.49    1.49
  -6 -10   1   10.21    2.00
   5  10  -1    0.94    1.33
   5  10  -1    1.35    1.12
   5  10  -1   -0.79    1.41
  -5 -10   1    0.59    1.49
  -5 -10   1   -0.64    0.82
   4  10  -1    2.07    1.41
   4  10  -1    2.54    1.49
   4  10  -1    3.09    1.31
  -4 -10   1    3.93    1.12
  -4 -10   1    2.93    1.43
  -4 -10   1    2.84    1.55
   3  10  -1    0.59    1.21
   3  10  -1   -1.16    1.08
   3  10  -1    0.88    1.25
  -3 -10   1    0.45    0.99
  -3 -10   1   -0.13    1.32
  -3 -10   1    0.21    1.10
   2  10  -1    0.99    1.30
   2  10  -1    1.19    1.31
   2  10  -1   -0.17    1.03
  -2 -10   1    2.10    1.26
  -2 -10   1    0.37    1.15
  -2 -10   1    0.16    1.03
   1  10  -1    1.57    1.16
   1  10  -1    0.81    1.31
   1  10  -1    0.68    1.16
  -1 -10   1   -0.12    1.12
  -1 -10   1   -1.94    1.19
  -1 -10   1   -0.10    1.17
   0  10  -1   54.20    3.20
   0  10  -1   59.95    3.57
   0  10  -1   57.57    3.69
   0 -10   1   60.76    3.81
   0 -10   1   46.37    3.33
   0 -10   1   49.54    3.51
  -1  10  -1    1.73    1.49
  -1  10  -1    2.29    1.46
  -1  10  -1    0.29    1.14
   1 -10   1    1.88    1.40
   1 -10   1   -0.94    1.07
  -2  10  -1   84.07    4.64
  -2  10  -1   75.68    4.31
  -2  10  -1   74.46    4.01
   2 -10   1   69.93    4.39
   2 -10   1   80.92    4.57
  -3  10  -1    9.46    1.80
  -3  10  -1    5.45    1.59
  -3  10  -1    5.62    2.00
   3 -10   1    7.38    1.91
   3 -10   1    5.92    1.89
  -4  10  -1   28.75    2.86
  -4  10  -1   25.78    3.08
  -4  10  -1   26.19    2.64
   4 -10   1   22.91    2.92
   4 -10   1   28.14    3.11
  -5  10  -1    2.85    1.95
  -5  10  -1    0.66    1.48
  -5  10  -1    2.12    1.79
   5 -10   1    5.49    1.89
   5 -10   1    2.55    1.96
   9   9  -1   27.61    3.02
  -9  -9   1   38.60    1.65
  -9  -9   1   39.18    3.58
   8   9  -1    0.82    1.32
   8   9  -1    2.77    1.53
  -8  -9   1    4.78    1.62
  -8  -9   1    1.13    0.63
   7   9  -1   37.46    3.19
   7   9  -1   36.93    3.31
  -7  -9   1   35.02    3.20
  -7  -9   1   33.65    1.99
   6   9  -1    2.45    1.46
   6   9  -1    1.88    1.15
   6   9  -1    0.95    1.34
  -6  -9   1    1.41    0.78
  -6  -9   1    0.79    1.24
  -6  -9   1    0.37    1.24
  -6  -9   1   -0.22    1.32
   5   9  -1   12.88    2.06
   5   9  -1   12.45    1.90
   5   9  -1   11.89    1.71
  -5  -9   1   14.60    1.86
  -5  -9   1   11.11    1.87
  -5  -9   1   16.03    1.74
  -5  -9   1   11.34    1.30
   4   9  -1    4.73    1.34
   4   9  -1    2.95    1.31
   4   9  -1    5.55    1.43
  -4  -9   1    3.80    1.37
  -4  -9   1    5.39    1.53
  -4  -9   1    4.20    1.04
  -4  -9   1    5.78    1.21
   3   9  -1   16.98    2.14
   3   9  -1   20.21    2.11
   3   9  -1   19.91    2.19
  -3  -9   1   19.70    2.20
  -3  -9   1   19.65    1.81
  -3  -9   1   18.72    2.11
  -3  -9   1   20.44    1.78
   2   9  -1    4.76    1.33
   2   9  -1    2.68    1.20
   2   9  -1    5.10    1.34
  -2  -9   1    5.33    1.04
  -2  -9   1    4.84    1.21
  -2  -9   1    4.37    1.35
  -2  -9   1    5.19    1.38
   1   9  -1    6.65    1.43
   1   9  -1    5.28    1.27
   1   9  -1    6.05    1.51
  -1  -9   1    5.41    1.21
  -1  -9   1    5.21    1.42
  -1  -9   1    8.21    1.48
  -1  -9   1    6.67    1.08
   0   9  -1   -0.81    0.84
   0   9  -1   -0.74    1.00
   0   9  -1    0.60    0.89
   0   9  -1    0.63    1.19
   0   9  -1    0.26    0.77
   0  -9   1   -1.13    0.94
   0  -9   1   -0.11    0.78
   0  -9   1   -0.85    1.03
   0  -9   1    1.56    1.16
  -1   9  -1   38.76    2.36
  -1   9  -1   38.37    2.91
  -1   9  -1   39.10    2.47
  -1   9  -1   39.28    2.91
   1  -9   1   40.25    2.86
   1  -9   1   37.23    2.38
   1  -9   1   41.12    3.01
   1  -9   1   33.81    3.08
  -2   9  -1    7.92    1.76
  -2   9  -1    3.93    1.36
  -2   9  -1    8.41    1.42
  -2   9  -1    5.89    1.45
   2  -9   1    6.38    1.56
   2  -9   1   11.55    1.78
   2  -9   1    6.63    1.50
  -3   9  -1    2.93    1.21
  -3   9  -1    0.89    1.40
  -3   9  -1    3.79    1.27
  -3   9  -1    0.34    1.26
  -3   9  -1    0.12    1.11
  -3   9  -1   -0.19    1.27
   3  -9   1    2.43    1.40
   3  -9   1    3.20    1.47
   3  -9   1    0.82    1.19
  -4   9  -1    6.40    1.45
  -4   9  -1    3.99    1.49
  -4   9  -1    5.59    1.80
  -4   9  -1    7.52    2.03
  -4   9  -1    3.29    1.43
   4  -9   1    5.34    1.73
   4  -9   1    4.18    1.73
  -5   9  -1   -0.48    1.29
  -5   9  -1   -0.16    1.68
  -5   9  -1   -1.30    1.24
  -5   9  -1   -0.05    1.47
   5  -9   1   -0.95    1.46
   5  -9   1   -0.01    1.53
  -6   9  -1   -1.11    1.46
  -6   9  -1    2.83    1.71
  -6   9  -1   -1.90    1.28
  -6   9  -1   -2.32    1.71
   6  -9   1    0.46    1.56
   6  -9   1    0.11    1.59
  10   8  -1    1.05    1.53
 -10  -8   1   -1.61    1.28
   9   8  -1    0.84    1.46
  -9  -8   1   -0.25    1.16
  -9  -8   1    0.19    0.36
  -9  -8   1   -0.05    1.19
   8   8  -1    2.17    1.39
   8   8  -1   -1.27    1.10
  -8  -8   1   -0.89    1.08
  -8  -8   1    0.59    0.52
  -8  -8   1   -0.61    1.16
   7   8  -1    0.47    1.14
   7   8  -1    2.43    1.41
   7   8  -1    0.48    1.24
  -7  -8   1    0.20    1.01
  -7  -8   1    1.28    1.12
  -7  -8   1    1.31    0.63
  -7  -8   1    0.39    1.25
   6   8  -1    7.27    1.66
   6   8  -1   11.33    1.78
   6   8  -1   10.36    1.61
  -6  -8   1   10.26    1.05
  -6  -8   1   11.93    1.74
  -6  -8   1    9.83    1.49
  -6  -8   1   12.17    1.90
   5   8  -1    0.15    1.11
   5   8  -1    1.15    1.22
   5   8  -1    2.19    1.11
  -5  -8   1    3.15    1.03
  -5  -8   1    1.66    1.23
  -5  -8   1    1.78    0.73
  -5  -8   1    0.83    1.04
   4   8  -1   75.73    3.98
   4   8  -1   77.20    3.97
   4   8  -1   81.84    3.90
  -4  -8   1   79.40    3.59
  -4  -8   1   81.06    4.04
  -4  -8   1   72.10    3.85
  -4  -8   1   69.40    3.34
   3   8  -1    4.09    1.14
   3   8  -1    5.33    1.37
   3   8  -1    3.66    1.21
  -3  -8   1    4.76    1.28
  -3  -8   1    4.49    0.98
  -3  -8   1    4.40    1.19
  -3  -8   1    2.25    0.83
   2   8  -1    1.13    1.06
   2   8  -1    1.64    1.05
   2   8  -1    3.07    1.10
  -2  -8   1    2.22    0.82
  -2  -8   1    1.67    0.85
  -2  -8   1   -0.12    0.91
  -2  -8   1    2.42    1.01
   1   8  -1    0.79    0.97
   1   8  -1   -0.20    0.87
   1   8  -1    0.58    0.91
  -1  -8   1   -0.60    0.86
  -1  -8   1    0.40    0.91
  -1  -8   1    0.66    0.73
  -1  -8   1   -0.14    0.80
   0   8  -1    2.60    0.93
   0   8  -1    2.02    0.89
   0   8  -1    2.46    1.13
   0   8  -1    2.77    1.24
   0   8  -1    2.86    0.83
   0  -8   1    3.11    0.83
   0  -8   1    3.26    1.08
   0  -8   1    1.64    1.03
   0  -8   1    2.28    1.02
  -1   8  -1    1.10    0.97
  -1   8  -1    0.39    0.79
  -1   8  -1    0.11    0.81
  -1   8  -1    1.16    1.03
  -1   8  -1   -0.84    1.08
   1  -8   1    0.44    0.92
   1  -8   1   -0.19    0.91
   1  -8   1    0.19    0.77
   1  -8   1    1.03    1.06
  -2   8  -1    0.63    0.96
  -2   8  -1    2.20    1.24
  -2   8  -1    0.80    1.21
  -2   8  -1    1.64    1.11
  -2   8  -1    1.42    1.15
  -2   8  -1    0.54    0.92
   2  -8   1    2.15    1.11
   2  -8   1    1.06    1.12
   2  -8   1    0.16    1.09
   2  -8   1    0.54    0.84
  -3   8  -1    5.42    1.33
  -3   8  -1    4.66    1.31
  -3   8  -1    2.61    1.37
  -3   8  -1    3.22    1.49
  -3   8  -1    4.44    1.36
  -3   8  -1    3.93    1.37
   3  -8   1    4.67    1.46
   3  -8   1    3.02    1.33
   3  -8   1    3.40    1.26
  -4   8  -1    1.83    1.50
  -4   8  -1    1.84    1.36
  -4   8  -1   -0.09    1.18
  -4   8  -1    1.63    1.09
  -4   8  -1    3.08    1.30
  -4   8  -1    0.01    1.32
   4  -8   1    0.39    1.25
   4  -8   1    1.19    1.25
   4  -8   1    1.65    1.21
  -5   8  -1    2.14    1.49
  -5   8  -1    1.13    1.31
  -5   8  -1    0.77    1.44
  -5   8  -1    2.84    1.69
   5  -8   1    1.63    1.39
   5  -8   1    0.01    1.37
  -6   8  -1    2.76    1.52
  -6   8  -1    4.22    1.97
  -6   8  -1    0.71    1.50
  -6   8  -1    2.72    1.55
   6  -8   1    2.27    1.68
   6  -8   1    3.37    1.59
   6  -8   1    2.66    1.62
  -7   8  -1    9.55    1.94
  -7   8  -1   10.59    2.16
  -7   8  -1    7.72    1.95
  -7   8  -1    2.74    2.03
   7  -8   1    4.32    1.97
   7  -8   1    6.27    2.01
  10   7  -1   -0.92    1.52
 -10  -7   1   -1.79    1.29
 -10  -7   1   -0.25    1.25
   9   7  -1   27.48    2.95
   9   7  -1   24.89    2.53
  -9  -7   1   21.97    2.53
  -9  -7   1   21.35    2.54
   8   7  -1    2.24    1.30
   8   7  -1    2.53    1.30
   8   7  -1    0.50    1.43
  -8  -7   1   -0.30    0.39
  -8  -7   1   -0.77    1.02
  -8  -7   1   -1.50    1.07
  -8  -7   1   -3.03    1.03
   7   7  -1   10.16    1.88
   7   7  -1   11.51    1.66
   7   7  -1   12.06    1.83
   7   7  -1    9.26    1.72
  -7  -7   1   10.15    1.55
  -7  -7   1   10.05    1.45
  -7  -7   1    9.44    0.77
  -7  -7   1    9.22    0.79
  -7  -7   1   11.80    1.90
  -7  -7   1    7.75    1.50
   6   7  -1   -0.58    1.12
   6   7  -1   -0.01    1.21
   6   7  -1    0.66    1.06
   6   7  -1    0.88    0.98
  -6  -7   1    0.23    1.01
  -6  -7   1   -0.08    0.87
  -6  -7   1    2.74    0.82
  -6  -7   1   -0.42    0.64
  -6  -7   1    0.05    0.89
  -6  -7   1    0.27    0.49
  -6  -7   1   -1.20    0.69
  -6  -7   1   -0.29    0.40
   5   7  -1   55.74    3.23
   5   7  -1   55.33    3.18
   5   7  -1   60.42    3.12
  -5  -7   1   57.58    2.47
  -5  -7   1   61.11    2.74
  -5  -7   1   52.30    2.37
  -5  -7   1   57.62    3.21
  -5  -7   1   56.38    3.16
  -5  -7   1   54.12    2.90
   4   7  -1    0.61    0.92
   4   7  -1    0.20    0.92
   4   7  -1    0.23    0.88
   4   7  -1   -0.10    0.55
  -4  -7   1    0.22    0.56
  -4  -7   1   -0.42    0.77
  -4  -7   1   -0.45    0.51
  -4  -7   1   -1.02    0.79
  -4  -7   1    0.11    0.90
  -4  -7   1    0.26    0.75
   3   7  -1   22.53    1.96
   3   7  -1   20.70    1.22
   3   7  -1   22.66    1.79
   3   7  -1   22.16    2.02
  -3  -7   1   17.24    1.43
  -3  -7   1   21.66    1.55
  -3  -7   1   18.51    1.92
  -3  -7   1   21.22    1.86
   2   7  -1    0.40    0.32
   2   7  -1    1.82    0.92
   2   7  -1    1.74    0.96
   2   7  -1    1.69    0.96
  -2  -7   1    1.73    0.86
  -2  -7   1    0.78    0.65
  -2  -7   1    1.93    0.95
  -2  -7   1    0.53    0.69
   1   7  -1    1.25    0.64
   1   7  -1    1.59    0.87
   1   7  -1    1.51    0.97
   1   7  -1    0.75    0.86
  -1  -7   1    1.51    0.70
  -1  -7   1    0.31    0.82
  -1  -7   1    0.75    0.74
  -1  -7   1   -0.06    0.78
   0   7  -1    4.30    1.09
   0   7  -1    2.82    0.87
   0   7  -1    2.19    1.02
   0   7  -1    3.74    0.91
   0   7  -1    4.28    0.84
   0  -7   1    2.48    0.97
   0  -7   1    3.19    0.92
   0  -7   1    1.75    0.92
   0  -7   1    3.38    0.79
  -1   7  -1    1.38    0.80
  -1   7  -1    0.31    0.82
  -1   7  -1    0.98    0.96
  -1   7  -1    0.32    0.86
  -1   7  -1    1.64    1.02
  -1   7  -1    1.80    0.76
   1  -7   1    2.90    1.05
   1  -7   1    1.63    0.92
   1  -7   1    0.37    0.69
   1  -7   1    1.93    0.90
  -2   7  -1    0.90    0.95
  -2   7  -1   -0.73    0.79
  -2   7  -1   -0.40    0.88
  -2   7  -1    0.89    0.98
  -2   7  -1    0.03    0.80
  -2   7  -1   -0.87    0.98
   2  -7   1    0.11    0.73
   2  -7   1   -0.34    0.93
   2  -7   1   -0.46    0.81
   2  -7   1   -0.16    0.86
  -3   7  -1   24.21    2.15
  -3   7  -1   25.94    2.05
  -3   7  -1   19.25    1.85
  -3   7  -1   20.34    2.07
  -3   7  -1   21.44    2.38
  -3   7  -1   18.66    2.11
   3  -7   1   21.49    2.14
   3  -7   1   17.39    2.06
   3  -7   1   21.31    1.99
   3  -7   1   17.72    1.96
  -4   7  -1    0.00    0.99
  -4   7  -1   -0.85    1.05
  -4   7  -1   -0.05    1.13
  -4   7  -1   -1.12    0.80
  -4   7  -1   -1.54    0.92
   4  -7   1    1.08    1.15
   4  -7   1   -0.07    1.10
   4  -7   1    0.13    1.01
  -5   7  -1   22.46    2.28
  -5   7  -1   19.98    2.33
  -5   7  -1   19.16    2.33
  -5   7  -1   22.31    2.39
  -5   7  -1   21.19    1.93
   5  -7   1   21.52    2.50
   5  -7   1   20.08    2.44
   5  -7   1   19.16    2.33
  -6   7  -1    9.49    1.94
  -6   7  -1    9.47    1.93
  -6   7  -1   10.54    1.85
   6  -7   1    6.97    1.62
   6  -7   1   11.52    2.12
   6  -7   1   10.50    1.98
  -7   7  -1   52.77    3.77
  -7   7  -1   56.94    3.92
  -7   7  -1   55.68    3.74
   7  -7   1   58.87    4.05
   7  -7   1   52.11    4.03
  -8   7  -1    7.23    1.92
  -8   7  -1    3.32    1.82
  -8   7  -1    6.11    1.79
   8  -7   1    8.75    2.18
  10   6  -1   51.18    4.24
  10   6  -1   49.90    3.88
 -10  -6   1   53.67    3.74
 -10  -6   1   55.02    2.20
 -10  -6   1   48.83    3.54
   9   6  -1   -0.76    1.47
   9   6  -1    0.94    1.37
   9   6  -1   -1.57    1.12
  -9  -6   1    0.31    1.14
  -9  -6   1    0.01    1.17
  -9  -6   1    0.21    0.38
   8   6  -1   93.12    4.54
   8   6  -1   98.42    4.98
   8   6  -1   90.35    4.90
  -8  -6   1   94.91    4.51
  -8  -6   1   93.73    4.52
  -8  -6   1   84.20    3.30
  -8  -6   1   78.19    4.38
  -8  -6   1   82.86    4.58
  -8  -6   1   98.45    3.35
  -8  -6   1   95.96    4.65
   7   6  -1    8.52    1.73
   7   6  -1    2.52    1.32
   7   6  -1    5.40    1.36
   7   6  -1    5.94    1.45
   7   6  -1    5.75    1.39
  -7  -6   1    5.29    1.27
  -7  -6   1    6.20    1.24
  -7  -6   1    5.48    1.35
  -7  -6   1    5.24    0.49
  -7  -6   1    5.97    0.51
  -7  -6   1    4.93    1.04
  -7  -6   1    6.36    1.13
  -7  -6   1    5.54    1.11
   6   6  -1   66.64    3.70
   6   6  -1   71.18    3.69
   6   6  -1   66.15    3.42
   6   6  -1   72.01    3.62
  -6  -6   1   69.70    3.51
  -6  -6   1   68.91    3.24
  -6  -6   1   66.27    3.27
  -6  -6   1   68.25    3.44
  -6  -6   1   66.14    2.54
  -6  -6   1   69.44    3.30
   5   6  -1    0.30    0.75
   5   6  -1    1.07    0.92
   5   6  -1    0.71    0.96
   5   6  -1    0.88    0.90
   5   6  -1   -0.05    0.94
  -5  -6   1    0.56    0.64
  -5  -6   1    0.22    0.92
  -5  -6   1    0.37    0.36
  -5  -6   1    0.23    0.41
  -5  -6   1   -0.05    0.70
  -5  -6   1   -0.55    0.77
  -5  -6   1   -0.51    0.58
   4   6  -1   53.09    3.00
   4   6  -1   52.43    2.93
   4   6  -1   53.04    2.80
   4   6  -1   57.72    2.96
   4   6  -1   55.89    2.60
  -4  -6   1   59.15    3.01
  -4  -6   1   49.59    2.48
  -4  -6   1   55.64    3.02
  -4  -6   1   57.69    2.34
  -4  -6   1   58.27    2.71
  -4  -6   1   61.20    2.51
   3   6  -1    1.20    0.53
   3   6  -1    2.39    0.89
   3   6  -1    3.06    0.92
   3   6  -1    0.52    0.79
  -3  -6   1    1.27    0.49
  -3  -6   1    2.51    0.83
  -3  -6   1    1.78    0.43
  -3  -6   1    1.40    0.66
  -3  -6   1   -0.86    0.69
  -3  -6   1    1.42    0.55
  -3  -6   1    0.56    0.45
   2   6  -1    2.40    0.88
   2   6  -1    1.75    0.80
   2   6  -1    1.77    0.85
   2   6  -1    2.45    0.46
  -2  -6   1    2.48    0.65
  -2  -6   1    1.78    0.31
  -2  -6   1    1.73    0.85
  -2  -6   1    2.50    0.69
  -2  -6   1    1.93    0.58
  -2  -6   1    2.45    0.93
   1   6  -1    1.96    0.80
   1   6  -1    2.69    0.37
   1   6  -1    0.80    0.75
   1   6  -1    3.94    0.93
   1   6  -1    1.82    0.60
  -1  -6   1    1.96    0.65
  -1  -6   1    2.06    0.61
  -1  -6   1    1.71    0.81
  -1  -6   1    1.68    0.81
  -1  -6   1    1.45    0.65
   0   6  -1    0.99    0.64
   0   6  -1   -0.12    0.60
   0   6  -1    1.10    0.53
   0   6  -1    0.37    0.26
   0   6  -1    0.16    0.61
   0   6  -1    0.22    0.76
   0   6  -1    1.16    0.78
   0  -6   1   -0.57    0.64
   0  -6   1    0.07    0.76
   0  -6   1    0.37    0.69
   0  -6   1   -0.40    0.53
   0  -6   1    0.73    0.32
  -1   6  -1    9.81    1.33
  -1   6  -1    8.95    1.03
  -1   6  -1    9.35    1.13
  -1   6  -1   10.70    1.37
  -1   6  -1    6.98    1.10
  -1   6  -1    7.14    0.90
  -1   6  -1    7.56    1.19
  -1   6  -1    8.13    0.68
  -1   6  -1    5.42    0.95
   1  -6   1    9.88    1.23
   1  -6   1    7.70    1.20
   1  -6   1    6.87    1.16
   1  -6   1    9.39    1.04
   1  -6   1    8.49    0.65
  -2   6  -1   27.42    1.23
  -2   6  -1   28.67    1.88
  -2   6  -1   27.15    1.74
  -2   6  -1   26.36    1.88
  -2   6  -1   24.74    2.04
  -2   6  -1   25.13    1.22
  -2   6  -1   21.74    1.91
  -2   6  -1   26.20    2.04
  -2   6  -1   25.58    1.77
  -2   6  -1   24.81    1.21
   2  -6   1   26.42    1.72
   2  -6   1   25.50    1.84
   2  -6   1   23.39    1.96
   2  -6   1   23.47    1.25
   2  -6   1   22.21    1.87
  -3   6  -1    0.14    0.81
  -3   6  -1    0.27    0.80
  -3   6  -1    1.29    1.04
  -3   6  -1    1.21    0.55
  -3   6  -1    1.06    0.48
  -3   6  -1    0.50    0.90
  -3   6  -1    1.77    0.87
  -3   6  -1    1.19    0.96
   3  -6   1    0.50    0.86
   3  -6   1   -0.18    0.91
   3  -6   1    0.16    0.75
   3  -6   1    0.00    0.94
   3  -6   1    0.81    0.48
  -4   6  -1    6.48    0.92
  -4   6  -1    4.94    0.82
  -4   6  -1    4.17    1.04
  -4   6  -1    4.04    1.21
  -4   6  -1    5.81    1.22
  -4   6  -1    3.65    1.18
  -4   6  -1    4.62    1.27
  -4   6  -1    4.86    1.34
   4  -6   1    2.23    1.15
   4  -6   1    4.76    0.85
   4  -6   1    7.33    1.32
   4  -6   1    5.13    1.38
  -5   6  -1    4.17    1.01
  -5   6  -1    3.93    1.39
  -5   6  -1    4.71    1.29
  -5   6  -1    3.22    1.01
  -5   6  -1    4.91    1.41
  -5   6  -1    2.85    1.20
  -5   6  -1    4.48    0.97
  -5   6  -1    3.74    1.28
   5  -6   1    4.32    1.49
   5  -6   1    4.46    1.45
   5  -6   1    6.92    1.51
  -6   6  -1    0.25    1.18
  -6   6  -1    0.80    0.96
  -6   6  -1    0.68    1.32
  -6   6  -1    1.89    1.25
  -6   6  -1    1.91    1.23
  -6   6  -1   -0.13    1.40
   6  -6   1    0.52    1.35
   6  -6   1    0.25    1.14
   6  -6   1    1.20    1.33
  -7   6  -1    7.33    1.48
  -7   6  -1    9.91    1.98
  -7   6  -1    7.58    1.98
  -7   6  -1    5.28    1.67
   7  -6   1    7.73    1.63
   7  -6   1    5.08    1.72
   7  -6   1    7.41    1.89
  -8   6  -1    0.88    1.50
  -8   6  -1    1.93    1.78
  -8   6  -1   -1.04    1.33
   8  -6   1   -1.03    1.43
  -9   6  -1   -0.18    1.53
 -11  -5   1    9.61    2.53
  10   5  -1    1.60    1.40
  10   5  -1    1.17    1.89
 -10  -5   1    1.20    0.64
 -10  -5   1    1.20    1.43
   9   5  -1   38.27    3.50
   9   5  -1   44.73    2.89
   9   5  -1   40.50    3.25
  -9  -5   1   37.88    2.76
  -9  -5   1   40.00    1.88
  -9  -5   1   36.88    2.83
  -9  -5   1   43.98    3.39
  -9  -5   1   38.02    3.11
   8   5  -1   -1.48    1.13
   8   5  -1    0.26    1.32
   8   5  -1   -0.24    0.98
  -8  -5   1   -0.35    0.37
  -8  -5   1   -0.23    0.94
  -8  -5   1   -0.31    0.89
  -8  -5   1   -0.32    0.90
  -8  -5   1   -0.40    0.89
  -8  -5   1    0.31    0.38
   7   5  -1    1.02    1.03
   7   5  -1    0.44    1.12
   7   5  -1    0.56    1.06
   7   5  -1   -0.05    0.94
   7   5  -1    0.96    1.24
  -7  -5   1   -0.02    0.83
  -7  -5   1   -0.95    0.69
  -7  -5   1   -0.23    0.26
  -7  -5   1    0.63    0.30
  -7  -5   1    0.72    0.84
  -7  -5   1    0.28    0.88
  -7  -5   1    0.36    0.80
  -7  -5   1   -0.20    0.76
   6   5  -1    2.32    1.15
   6   5  -1    1.60    1.09
   6   5  -1    1.68    1.00
   6   5  -1    0.32    0.92
   6   5  -1    1.44    0.96
   6   5  -1    2.70    0.99
  -6  -5   1    2.21    0.27
  -6  -5   1    1.95    0.75
  -6  -5   1    1.77    0.97
  -6  -5   1    1.46    0.25
  -6  -5   1    1.08    0.72
  -6  -5   1    0.18    0.77
   5   5  -1   95.27    4.28
   5   5  -1   91.75    4.31
   5   5  -1   96.60    4.10
   5   5  -1   96.10    4.18
   5   5  -1   95.39    4.33
   5   5  -1   94.43    4.20
  -5  -5   1   93.84    4.07
  -5  -5   1   95.83    3.99
  -5  -5   1   95.15    3.33
  -5  -5   1   93.28    4.03
  -5  -5   1   95.11    4.16
  -5  -5   1   96.91    4.03
   4   5  -1   12.69    1.41
   4   5  -1   13.53    1.49
   4   5  -1   13.62    1.46
   4   5  -1   14.20    1.27
   4   5  -1   13.41    1.34
  -4  -5   1   13.41    0.76
  -4  -5   1   14.04    1.19
  -4  -5   1   15.65    1.25
  -4  -5   1   14.84    0.79
  -4  -5   1   13.95    1.18
  -4  -5   1   13.77    1.40
   3   5  -1  414.13   14.48
   3   5  -1  418.83   14.62
   3   5  -1  401.98   14.21
   3   5  -1  416.91   14.54
   3   5  -1  414.89   14.57
  -3  -5   1  419.60   14.55
  -3  -5   1  399.21   14.00
  -3  -5   1  373.16   14.07
  -3  -5   1  411.98   14.29
  -3  -5   1  429.59   14.15
  -3  -5   1  405.04   14.49
  -3  -5   1  408.98   14.00
   2   5  -1    3.16    0.52
   2   5  -1    3.48    0.84
   2   5  -1    3.20    0.78
   2   5  -1    4.35    0.88
  -2  -5   1    4.56    0.63
  -2  -5   1    4.39    0.92
  -2  -5   1    3.41    0.63
  -2  -5   1    4.25    0.41
  -2  -5   1    4.05    0.60
  -2  -5   1    4.44    0.89
  -2  -5   1    3.88    0.46
   1   5  -1  267.80    8.82
   1   5  -1  251.10    9.28
   1   5  -1  273.79    8.95
   1   5  -1  243.52    9.28
   1   5  -1  250.92    9.25
  -1  -5   1  241.46    9.26
  -1  -5   1  270.53    9.37
  -1  -5   1  263.51    9.08
  -1  -5   1  236.85    9.04
  -1  -5   1  250.76    8.99
   0   5  -1    4.52    0.66
   0   5  -1    4.60    0.89
   0   5  -1    3.56    0.74
   0   5  -1    5.04    0.76
   0   5  -1    6.90    0.83
   0   5  -1    5.10    0.49
   0   5  -1    3.71    0.88
   0  -5   1    4.19    0.87
   0  -5   1    4.45    0.88
   0  -5   1    6.26    0.89
   0  -5   1    5.02    0.70
   0  -5   1    6.09    0.82
   0  -5   1    5.41    0.47
  -1   5  -1  210.13    7.19
  -1   5  -1  215.06    7.83
  -1   5  -1  203.93    7.67
  -1   5  -1  208.56    7.19
  -1   5  -1  198.94    7.67
  -1   5  -1  202.07    7.89
  -1   5  -1  211.51    7.16
  -1   5  -1  209.32    7.94
  -1   5  -1  206.36    7.84
  -1   5  -1  210.32    7.61
  -1   5  -1  215.79    7.67
   1  -5   1  223.16    7.96
   1  -5   1  214.04    7.77
   1  -5   1  209.99    7.58
   1  -5   1  212.15    7.88
   1  -5   1  217.08    7.29
  -2   5  -1    0.06    0.69
  -2   5  -1    1.55    0.70
  -2   5  -1    1.81    0.40
  -2   5  -1    0.43    0.39
  -2   5  -1    0.53    0.67
  -2   5  -1    0.72    0.81
  -2   5  -1    0.96    0.75
  -2   5  -1    0.87    0.62
   2  -5   1    1.01    0.75
   2  -5   1    1.60    0.82
   2  -5   1    0.74    0.37
   2  -5   1    1.41    0.72
   2  -5   1   -0.06    0.61
  -3   5  -1  112.75    4.92
  -3   5  -1  126.58    4.88
  -3   5  -1  111.01    4.44
  -3   5  -1  120.21    4.45
  -3   5  -1  116.85    4.68
  -3   5  -1  110.00    4.78
  -3   5  -1  116.07    4.88
  -3   5  -1  115.91    4.93
   3  -5   1  113.10    4.90
   3  -5   1  112.80    4.93
   3  -5   1  116.17    4.38
   3  -5   1  116.21    4.91
   3  -5   1  120.59    4.85
  -4   5  -1   -0.01    0.88
  -4   5  -1    0.01    1.00
  -4   5  -1    0.17    0.59
  -4   5  -1    0.86    0.72
  -4   5  -1    0.42    0.64
  -4   5  -1   -1.89    0.80
  -4   5  -1    1.22    0.87
  -4   5  -1    1.35    0.98
   4  -5   1   -0.25    0.53
   4  -5   1   -0.02    0.95
   4  -5   1    0.33    0.83
   4  -5   1    0.22    0.73
   4  -5   1    0.22    0.87
  -5   5  -1    5.87    1.42
  -5   5  -1    4.32    1.21
  -5   5  -1    4.62    1.20
  -5   5  -1    2.36    1.14
  -5   5  -1    3.85    0.91
  -5   5  -1    5.86    1.10
  -5   5  -1    2.92    1.17
  -5   5  -1    4.57    0.93
   5  -5   1    3.25    1.17
   5  -5   1    5.47    1.36
   5  -5   1    1.92    1.13
   5  -5   1    4.09    0.92
   5  -5   1    3.95    1.15
  -6   5  -1    0.18    1.20
  -6   5  -1   -0.49    1.14
  -6   5  -1   -0.49    1.00
  -6   5  -1    1.47    0.99
  -6   5  -1    1.43    0.89
  -6   5  -1   -0.61    0.92
  -6   5  -1   -0.45    1.08
   6  -5   1   -1.39    0.97
   6  -5   1    0.32    1.15
   6  -5   1   -0.03    0.73
   6  -5   1   -1.50    1.03
  -7   5  -1    2.22    1.33
  -7   5  -1    0.85    0.94
  -7   5  -1    0.58    1.18
  -7   5  -1    0.72    1.19
  -7   5  -1    1.46    1.36
  -7   5  -1    1.91    1.13
  -7   5  -1    0.69    1.27
   7  -5   1    0.23    1.07
   7  -5   1    0.21    1.27
   7  -5   1    0.67    1.39
   7  -5   1    0.65    0.95
  -8   5  -1    2.03    1.22
  -8   5  -1    0.30    1.40
  -8   5  -1    0.87    1.25
  -8   5  -1   -0.07    1.35
  -8   5  -1    1.46    1.31
  -8   5  -1   -0.35    1.34
   8  -5   1    0.49    1.18
   8  -5   1    1.98    1.52
  -9   5  -1    8.72    2.09
  -9   5  -1   13.18    2.06
  -9   5  -1   13.28    2.08
  -9   5  -1   12.87    2.07
   9  -5   1   10.35    2.23
  11   4  -1   -0.11    1.85
 -11  -4   1    1.96    1.62
 -11  -4   1    0.03    0.95
 -11  -4   1   -1.01    1.57
  10   4  -1    8.82    2.13
  10   4  -1   11.21    1.87
 -10  -4   1   14.60    2.04
 -10  -4   1   14.57    1.32
 -10  -4   1   12.98    2.22
   9   4  -1   -0.52    1.29
   9   4  -1    0.42    1.12
   9   4  -1    0.75    1.54
  -9  -4   1    0.93    0.63
  -9  -4   1    1.02    1.12
  -9  -4   1   -0.40    1.25
  -9  -4   1    1.20    1.16
   8   4  -1    1.19    1.34
   8   4  -1    3.16    1.27
   8   4  -1    1.87    1.26
   8   4  -1    0.88    0.97
  -8  -4   1    0.98    0.89
  -8  -4   1    3.59    1.23
  -8  -4   1    2.66    1.18
  -8  -4   1    1.02    1.23
  -8  -4   1    1.11    0.89
  -8  -4   1    2.24    0.58
   7   4  -1    1.65    1.07
   7   4  -1    0.30    1.13
   7   4  -1   -0.44    0.89
   7   4  -1    0.50    0.88
  -7  -4   1    0.43    0.35
  -7  -4   1   -0.26    0.72
  -7  -4   1   -0.84    0.84
  -7  -4   1    0.15    0.96
  -7  -4   1   -1.16    0.82
  -7  -4   1   -0.68    0.65
  -7  -4   1    0.08    0.36
   6   4  -1   50.95    2.97
   6   4  -1   58.21    3.06
   6   4  -1   56.36    2.87
   6   4  -1   49.74    2.75
   6   4  -1   57.68    3.19
   6   4  -1   55.60    2.91
  -6  -4   1   53.47    2.83
  -6  -4   1   54.02    1.96
  -6  -4   1   60.51    2.78
  -6  -4   1   53.09    1.95
  -6  -4   1   45.92    2.69
   5   4  -1    3.72    0.88
   5   4  -1    3.55    1.01
   5   4  -1    3.43    0.90
   5   4  -1    2.57    0.90
   5   4  -1    2.27    0.95
   5   4  -1    3.49    0.96
   5   4  -1    2.90    0.93
  -5  -4   1    2.84    0.77
  -5  -4   1    1.75    0.77
  -5  -4   1    1.88    0.68
   4   4  -1  219.26    8.30
   4   4  -1  221.07    8.13
   4   4  -1  224.26    8.23
   4   4  -1  226.41    8.33
   4   4  -1  222.54    8.20
   4   4  -1  221.73    8.13
   4   4  -1  209.43    8.20
  -4  -4   1  226.38    8.08
  -4  -4   1  225.21    8.20
   3   4  -1    0.72    0.64
   3   4  -1    0.61    0.63
   3   4  -1    0.84    0.60
   3   4  -1    0.00    0.50
   3   4  -1    0.49    0.50
   3   4  -1    0.23    0.61
  -3  -4   1    0.36    0.41
  -3  -4   1   -0.42    0.50
  -3  -4   1    0.21    0.20
  -3  -4   1   -0.58    0.46
   2   4  -1   44.62    2.13
   2   4  -1   44.11    1.86
   2   4  -1   45.24    2.13
   2   4  -1   42.87    2.12
  -2  -4   1   40.81    1.71
  -2  -4   1   41.46    2.05
  -2  -4   1   41.54    2.06
  -2  -4   1   41.40    1.74
  -2  -4   1   43.80    1.71
  -2  -4   1   39.71    1.84
   1   4  -1    0.17    0.57
   1   4  -1    0.87    0.54
   1   4  -1    0.57    0.57
   1   4  -1    0.67    0.34
   1   4  -1    0.05    0.56
  -1  -4   1    0.44    0.60
  -1  -4   1    1.05    0.63
  -1  -4   1    1.34    0.15
  -1  -4   1    0.58    0.19
  -1  -4   1    1.35    0.44
  -1  -4   1    1.09    0.52
  -1  -4   1    0.87    0.43
  -1  -4   1    0.81    0.42
  -1  -4   1    1.13    0.15
   0   4  -1  157.95    5.76
   0   4  -1  152.18    5.74
   0   4  -1  159.82    5.57
   0   4  -1  155.43    5.64
   0   4  -1  152.65    5.70
   0   4  -1  158.64    5.90
   0   4  -1  145.45    5.47
   0   4  -1  147.55    5.34
   0   4  -1  154.08    5.53
   0  -4   1  134.25    5.53
   0  -4   1  168.40    5.48
   0  -4   1  147.08    5.64
   0  -4   1  158.87    5.75
   0  -4   1  139.96    5.54
   0  -4   1  154.52    5.71
  -1   4  -1    0.02    0.22
  -1   4  -1    0.04    0.57
  -1   4  -1   -0.34    0.53
  -1   4  -1   -0.28    0.57
  -1   4  -1    0.34    0.63
  -1   4  -1    0.53    0.55
  -1   4  -1    0.24    0.24
  -1   4  -1    0.58    0.48
  -1   4  -1   -0.06    0.56
  -1   4  -1    0.52    0.46
   1  -4   1   -0.26    0.54
   1  -4   1    0.38    0.25
   1  -4   1   -0.42    0.42
   1  -4   1   -0.27    0.54
   1  -4   1    0.38    0.53
  -2   4  -1    1.42    0.70
  -2   4  -1   -0.09    0.35
  -2   4  -1    0.11    0.37
  -2   4  -1    0.98    0.59
  -2   4  -1    1.07    0.59
  -2   4  -1    0.19    0.60
  -2   4  -1    0.08    0.50
  -2   4  -1   -0.68    0.56
   2  -4   1    0.08    0.32
   2  -4   1    0.33    0.61
   2  -4   1    0.63    0.56
   2  -4   1   -0.42    0.51
   2  -4   1   -0.11    0.66
  -3   4  -1   -0.16    0.66
  -3   4  -1    0.27    0.47
  -3   4  -1   -1.20    0.67
  -3   4  -1   -0.09    0.62
  -3   4  -1   -0.81    0.58
  -3   4  -1    0.06    0.49
  -3   4  -1    0.18    0.55
  -3   4  -1    0.53    0.72
   3  -4   1    0.17    0.69
   3  -4   1    0.19    0.73
   3  -4   1   -0.63    0.67
   3  -4   1   -0.04    0.58
   3  -4   1    0.32    0.44
  -4   4  -1   42.60    2.58
  -4   4  -1   48.91    2.77
  -4   4  -1   48.08    2.31
  -4   4  -1   46.40    2.61
  -4   4  -1   46.81    2.34
  -4   4  -1   47.25    2.54
  -4   4  -1   50.45    2.56
  -4   4  -1   49.50    2.40
   4  -4   1   45.67    2.40
   4  -4   1   48.92    2.69
   4  -4   1   48.98    2.26
   4  -4   1   49.74    2.66
   4  -4   1   47.44    2.70
  -5   4  -1    0.89    0.69
  -5   4  -1    1.35    0.99
  -5   4  -1    2.49    1.04
  -5   4  -1    0.74    1.06
  -5   4  -1    2.31    1.02
  -5   4  -1    0.37    0.84
  -5   4  -1    0.94    0.78
  -5   4  -1    2.21    0.84
   5  -4   1    2.12    0.92
   5  -4   1    1.75    0.76
   5  -4   1    0.80    1.01
   5  -4   1    1.18    0.98
  -6   4  -1   69.56    3.55
  -6   4  -1   74.56    3.61
  -6   4  -1   68.85    3.55
  -6   4  -1   70.33    3.65
  -6   4  -1   62.74    3.62
  -6   4  -1   67.30    3.45
  -6   4  -1   64.61    3.66
   6  -4   1   73.12    3.80
   6  -4   1   64.01    3.75
   6  -4   1   72.99    3.56
   6  -4   1   71.30    3.36
  -7   4  -1    3.40    1.41
  -7   4  -1    3.05    1.23
  -7   4  -1    4.85    1.37
  -7   4  -1    4.37    1.13
  -7   4  -1    4.45    1.46
  -7   4  -1    3.65    1.26
  -7   4  -1    3.28    1.28
   7  -4   1    4.94    1.16
   7  -4   1    3.76    1.22
   7  -4   1    4.10    1.43
  -8   4  -1    3.79    1.29
  -8   4  -1    5.04    1.44
  -8   4  -1    3.64    1.49
  -8   4  -1    3.51    1.53
  -8   4  -1    5.13    1.50
  -8   4  -1    2.09    1.37
   8  -4   1    0.17    1.08
   8  -4   1    4.61    1.65
   8  -4   1    3.42    1.26
  -9   4  -1    4.83    1.46
  -9   4  -1    3.10    1.51
  -9   4  -1    2.83    1.56
  -9   4  -1    1.88    1.64
   9  -4   1    4.33    1.53
   9  -4   1    6.06    1.85
 -10   4  -1    3.81    2.73
 -10   4  -1    7.17    2.00
 -10   4  -1    7.63    1.87
  10  -4   1    8.10    3.03
  11   3  -1    1.79    1.99
 -11  -3   1    1.20    1.58
 -11  -3   1    2.36    1.78
 -11  -3   1    1.81    0.99
  10   3  -1    1.20    1.56
  10   3  -1   -1.27    1.18
  10   3  -1   -0.88    1.40
 -10  -3   1    0.20    1.33
 -10  -3   1    0.47    1.33
 -10  -3   1    0.91    0.80
   9   3  -1   31.44    3.02
   9   3  -1   25.18    2.50
   9   3  -1   31.39    2.86
  -9  -3   1   35.80    3.12
  -9  -3   1   32.62    2.85
  -9  -3   1   28.38    1.84
  -9  -3   1   33.97    2.58
  -9  -3   1   34.35    2.79
   8   3  -1    0.86    1.31
   8   3  -1    1.22    1.30
   8   3  -1   -0.07    0.81
   8   3  -1    1.45    1.17
  -8  -3   1    2.34    1.16
  -8  -3   1    0.40    0.60
  -8  -3   1    2.03    0.95
  -8  -3   1    2.69    1.02
  -8  -3   1    1.62    1.18
  -8  -3   1    0.74    1.08
   7   3  -1   49.50    2.60
   7   3  -1   46.05    2.90
   7   3  -1   50.64    3.10
   7   3  -1   51.24    2.98
  -7  -3   1   44.92    2.61
  -7  -3   1   50.17    2.75
  -7  -3   1   49.31    2.12
  -7  -3   1   51.21    2.12
  -7  -3   1   48.25    2.43
  -7  -3   1   51.96    2.94
  -7  -3   1   53.67    2.97
   6   3  -1   -0.42    0.86
   6   3  -1   -0.64    0.86
   6   3  -1    0.69    0.82
   6   3  -1   -0.48    0.82
   6   3  -1    1.03    0.77
  -6  -3   1   -0.36    0.78
  -6  -3   1    0.01    0.67
  -6  -3   1   -0.09    0.33
  -6  -3   1   -0.24    0.77
  -6  -3   1    0.03    0.29
  -6  -3   1   -0.83    0.63
   5   3  -1   22.41    1.60
   5   3  -1   22.67    1.67
   5   3  -1   25.96    1.80
   5   3  -1   27.55    1.79
   5   3  -1   22.48    1.59
   5   3  -1   20.84    1.65
   5   3  -1   18.61    1.74
  -5  -3   1   22.91    1.63
  -5  -3   1   22.51    0.85
  -5  -3   1   23.75    1.58
   4   3  -1    1.16    0.62
   4   3  -1   -0.85    0.54
   4   3  -1    0.31    0.61
   4   3  -1   -0.73    0.59
   4   3  -1   -0.51    0.59
   4   3  -1    0.43    0.65
   4   3  -1   -0.34    0.61
  -4  -3   1   -0.17    0.50
  -4  -3   1   -0.22    0.50
   3   3  -1   25.82    1.57
   3   3  -1   26.68    1.48
   3   3  -1   26.47    1.53
   3   3  -1   27.27    1.61
   3   3  -1   26.68    1.57
   3   3  -1   27.39    1.53
   3   3  -1   26.95    1.59
  -3  -3   1   28.66    1.47
  -3  -3   1   25.60    1.48
   2   3  -1    5.92    0.82
   2   3  -1    5.86    0.64
   2   3  -1    7.35    0.86
   2   3  -1    7.03    0.83
   2   3  -1    5.88    0.65
   2   3  -1    6.94    0.83
  -2  -3   1    5.79    0.37
  -2  -3   1    6.70    0.75
  -2  -3   1    6.40    0.66
  -2  -3   1    6.13    0.60
  -2  -3   1    6.41    0.39
   1   3  -1  634.17   21.48
   1   3  -1  634.40   21.50
   1   3  -1  660.01   21.29
   1   3  -1  644.53   21.45
   1   3  -1  626.40   21.47
  -1  -3   1  562.00   21.14
  -1  -3   1  660.89   21.26
  -1  -3   1  647.13   21.28
  -1  -3   1  620.70   21.44
  -1  -3   1  572.05   21.24
  -1  -3   1  655.54   21.47
   0   3  -1   11.42    1.04
   0   3  -1   12.77    0.89
   0   3  -1   12.08    0.95
   0   3  -1   11.50    0.92
   0   3  -1   12.79    1.01
   0   3  -1   12.71    0.74
   0   3  -1   11.85    0.93
   0   3  -1   12.42    0.82
   0  -3   1   10.56    0.81
   0  -3   1   13.25    1.05
   0  -3   1   10.80    0.97
   0  -3   1   12.16    1.00
   0  -3   1   14.11    0.79
   0  -3   1   10.89    0.83
  -1   3  -1  252.68    8.98
  -1   3  -1  267.08    8.74
  -1   3  -1  256.91    8.71
  -1   3  -1  258.81    8.99
  -1   3  -1  254.22    9.07
  -1   3  -1  249.32    9.04
  -1   3  -1  256.05    9.08
  -1   3  -1  256.20    8.98
  -1   3  -1  262.49    9.13
  -1   3  -1  242.43    8.96
  -1   3  -1  257.08    8.89
   1  -3   1  248.41    9.07
   1  -3   1  268.40    8.70
   1  -3   1  256.40    9.07
   1  -3   1  256.84    9.05
   1  -3   1  261.71    8.88
   1  -3   1  237.63    8.98
  -2   3  -1    1.92    0.61
  -2   3  -1    3.12    0.72
  -2   3  -1    1.78    0.56
  -2   3  -1    1.18    0.61
  -2   3  -1    2.11    0.61
  -2   3  -1    1.65    0.65
  -2   3  -1    1.67    0.48
   2  -3   1    1.55    0.39
   2  -3   1    1.75    0.66
   2  -3   1    2.55    0.68
   2  -3   1    2.19    0.60
   2  -3   1    1.60    0.66
  -3   3  -1    8.86    1.06
  -3   3  -1   12.55    1.05
  -3   3  -1    8.82    1.01
  -3   3  -1    9.83    0.92
  -3   3  -1    9.40    1.05
  -3   3  -1    9.81    1.14
  -3   3  -1    9.20    1.02
  -3   3  -1    8.68    0.86
   3  -3   1    9.80    1.09
   3  -3   1    9.45    0.83
   3  -3   1   10.02    1.14
   3  -3   1    9.21    0.98
   3  -3   1    8.56    1.09
  -4   3  -1   -0.23    0.62
  -4   3  -1    0.42    0.65
  -4   3  -1   -0.96    0.47
  -4   3  -1   -0.69    0.69
  -4   3  -1    1.03    0.78
  -4   3  -1   -0.79    0.45
  -4   3  -1    0.64    0.66
  -4   3  -1    0.21    0.78
   4  -3   1    0.03    0.75
   4  -3   1    0.53    0.74
   4  -3   1   -1.08    0.67
   4  -3   1    0.45    0.56
   4  -3   1    0.07    0.55
   4  -3   1    0.31    0.74
  -5   3  -1   51.90    2.70
  -5   3  -1   43.84    2.57
  -5   3  -1   46.33    2.61
  -5   3  -1   51.23    2.66
  -5   3  -1   49.28    2.22
  -5   3  -1   46.76    2.67
  -5   3  -1   47.29    2.54
  -5   3  -1   49.07    2.74
   5  -3   1   49.26    2.58
   5  -3   1   49.43    2.79
   5  -3   1   44.19    2.70
   5  -3   1   49.66    2.42
  -6   3  -1    7.02    0.89
  -6   3  -1    6.25    1.27
  -6   3  -1    7.74    1.29
  -6   3  -1    7.12    1.41
  -6   3  -1    5.37    1.09
  -6   3  -1    7.65    1.31
  -6   3  -1    7.12    1.29
  -6   3  -1    5.75    1.18
   6  -3   1   10.88    1.42
   6  -3   1    8.27    1.33
   6  -3   1    8.02    1.16
   6  -3   1    7.84    1.41
  -7   3  -1    5.62    1.26
  -7   3  -1    5.85    1.29
  -7   3  -1    5.97    1.37
  -7   3  -1    6.24    1.42
  -7   3  -1    5.18    1.32
  -7   3  -1    3.63    1.24
  -7   3  -1    6.93    1.52
   7  -3   1    4.87    1.46
   7  -3   1    5.01    1.16
   7  -3   1    3.65    1.19
  -8   3  -1    3.38    1.27
  -8   3  -1    2.84    1.29
  -8   3  -1    2.63    1.36
  -8   3  -1    5.46    1.34
  -8   3  -1    4.33    1.23
  -8   3  -1    5.33    1.67
  -8   3  -1    2.31    1.38
   8  -3   1    1.23    1.40
   8  -3   1    4.12    1.31
   8  -3   1    0.63    1.10
  -9   3  -1    0.37    1.53
  -9   3  -1    2.33    1.39
  -9   3  -1    1.06    1.30
  -9   3  -1   -1.00    1.20
   9  -3   1   -1.22    1.08
   9  -3   1    0.28    1.43
   9  -3   1   -1.45    1.01
 -10   3  -1   -0.11    1.50
 -10   3  -1   -0.15    1.29
 -10   3  -1    0.15    1.58
  10  -3   1   -0.93    1.25
  10  -3   1   -2.09    1.34
  11   2  -1    0.67    1.70
  11   2  -1    1.73    1.82
 -11  -2   1    1.20    1.75
 -11  -2   1    1.93    1.53
 -11  -2   1    2.47    1.32
  10   2  -1   18.49    2.37
  10   2  -1   14.83    2.51
 -10  -2   1   21.56    2.70
 -10  -2   1   19.18    1.73
 -10  -2   1   17.13    2.30
   9   2  -1    1.91    1.41
   9   2  -1    5.29    1.45
   9   2  -1    5.69    1.68
  -9  -2   1    1.97    1.32
  -9  -2   1    4.80    1.53
  -9  -2   1    5.43    1.00
  -9  -2   1    4.01    1.27
   8   2  -1   69.22    3.62
   8   2  -1   62.52    3.77
   8   2  -1   70.25    3.98
  -8  -2   1   76.25    3.53
  -8  -2   1   69.47    3.60
  -8  -2   1   70.56    3.86
  -8  -2   1   66.46    3.05
  -8  -2   1   70.43    3.83
   7   2  -1    2.57    0.75
   7   2  -1    3.13    0.96
   7   2  -1    2.70    1.16
   7   2  -1    3.17    1.16
  -7  -2   1    1.14    0.85
  -7  -2   1    3.82    1.12
  -7  -2   1    3.27    0.68
  -7  -2   1    1.10    1.05
  -7  -2   1    2.19    0.89
   6   2  -1    0.00    0.78
   6   2  -1    0.53    0.74
   6   2  -1   -0.04    0.81
   6   2  -1    0.89    0.83
   6   2  -1    0.01    0.59
  -6  -2   1    0.06    0.64
  -6  -2   1    0.26    0.44
  -6  -2   1    0.00    0.80
  -6  -2   1   -0.29    0.73
  -6  -2   1    1.04    0.76
  -6  -2   1   -0.17    0.49
  -6  -2   1    0.16    0.39
   5   2  -1   -0.50    0.66
   5   2  -1    0.32    0.57
   5   2  -1   -0.05    0.72
   5   2  -1    0.35    0.70
   5   2  -1    0.00    0.65
  -5  -2   1   -0.17    0.28
  -5  -2   1    0.06    0.31
  -5  -2   1    0.17    0.30
  -5  -2   1   -0.09    0.73
  -5  -2   1   -1.02    0.50
  -5  -2   1   -0.61    0.61
   4   2  -1    2.03    0.73
   4   2  -1    2.74    0.76
   4   2  -1    3.51    0.68
   4   2  -1    3.19    0.69
   4   2  -1    2.74    0.72
   4   2  -1    3.23    0.76
   4   2  -1    4.22    0.80
  -4  -2   1    2.51    0.67
  -4  -2   1    3.35    0.21
  -4  -2   1    3.57    0.33
  -4  -2   1    3.12    0.20
   3   2  -1    0.48    0.56
   3   2  -1   -0.36    0.47
   3   2  -1    0.65    0.55
   3   2  -1   -0.61    0.48
   3   2  -1    1.63    0.52
   3   2  -1    0.61    0.54
   3   2  -1    0.08    0.49
  -3  -2   1    0.11    0.46
   2   2  -1    0.49    0.46
   2   2  -1   -0.31    0.45
   2   2  -1    0.16    0.50
   2   2  -1   -0.04    0.50
   2   2  -1    0.65    0.50
   2   2  -1    1.11    0.53
   2   2  -1   -0.15    0.44
  -2  -2   1   -0.25    0.38
   1   2  -1   -0.49    0.43
   1   2  -1   -0.27    0.31
   1   2  -1    0.56    0.49
   1   2  -1   -0.09    0.36
   1   2  -1   -0.30    0.39
   1   2  -1   -0.36    0.46
  -1  -2   1   -0.23    0.36
  -1  -2   1   -0.77    0.36
  -1  -2   1   -0.18    0.21
  -1  -2   1    0.11    0.21
  -1  -2   1    0.02    0.29
   0   2  -1  622.90   20.64
   0   2  -1  629.07   20.42
   0   2  -1  600.96   20.55
   0   2  -1  612.16   20.54
   0   2  -1  612.09   20.70
   0   2  -1  614.15   20.48
   0   2  -1  617.56   20.61
   0   2  -1  593.62   20.62
   0   2  -1  598.08   20.54
   0   2  -1  629.17   20.66
   0  -2   1  593.25   20.56
   0  -2   1  599.56   20.65
   0  -2   1  630.08   20.58
   0  -2   1  588.60   20.39
   0  -2   1  609.76   20.47
   0  -2   1  604.71   20.64
   0  -2   1  588.54   20.63
   0  -2   1  598.84   20.41
  -1   2  -1    1.31    0.46
  -1   2  -1    1.48    0.31
  -1   2  -1    2.36    0.52
  -1   2  -1    2.31    0.58
  -1   2  -1    1.34    0.24
  -1   2  -1    1.42    0.54
  -1   2  -1    1.81    0.36
  -1   2  -1    2.18    0.53
  -1   2  -1    1.59    0.48
  -1   2  -1    1.44    0.47
   1  -2   1    1.42    0.26
   1  -2   1    1.30    0.40
   1  -2   1    1.33    0.53
   1  -2   1    1.96    0.58
   1  -2   1    1.32    0.52
   1  -2   1    1.11    0.49
   1  -2   1    2.21    0.54
  -2   2  -1   -0.09    0.40
  -2   2  -1    0.15    0.50
  -2   2  -1   -0.22    0.42
  -2   2  -1   -0.26    0.53
  -2   2  -1    0.38    0.48
  -2   2  -1    0.13    0.41
  -2   2  -1    0.01    0.49
  -2   2  -1   -0.34    0.53
  -2   2  -1    0.90    0.55
   2  -2   1   -0.64    0.48
   2  -2   1    0.32    0.57
   2  -2   1    0.12    0.54
   2  -2   1    0.35    0.52
   2  -2   1    0.64    0.36
   2  -2   1   -0.04    0.44
  -3   2  -1    0.72    0.50
  -3   2  -1    1.15    0.63
  -3   2  -1    1.59    0.63
  -3   2  -1    0.64    0.52
  -3   2  -1    1.33    0.43
  -3   2  -1    0.92    0.58
  -3   2  -1    1.12    0.56
   3  -2   1    1.14    0.48
   3  -2   1    0.85    0.64
   3  -2   1    0.86    0.28
   3  -2   1    0.72    0.52
   3  -2   1    0.85    0.25
   3  -2   1    1.57    0.52
   3  -2   1    1.23    0.64
  -4   2  -1   27.10    1.76
  -4   2  -1   30.93    1.68
  -4   2  -1   29.43    1.42
  -4   2  -1   27.50    1.71
  -4   2  -1   29.56    1.80
  -4   2  -1   29.27    1.68
  -4   2  -1   25.63    1.68
   4  -2   1   28.45    1.69
   4  -2   1   28.92    1.04
   4  -2   1   29.79    1.66
   4  -2   1   29.48    1.75
   4  -2   1   29.39    1.05
   4  -2   1   30.94    1.86
  -5   2  -1    0.94    0.68
  -5   2  -1    0.06    0.77
  -5   2  -1    1.42    0.80
  -5   2  -1    0.07    0.46
  -5   2  -1   -0.51    0.67
  -5   2  -1    0.03    0.62
  -5   2  -1    0.15    0.71
  -5   2  -1   -0.14    0.72
   5  -2   1   -0.16    0.79
   5  -2   1   -0.16    0.62
   5  -2   1   -1.26    0.75
   5  -2   1   -0.29    0.74
  -6   2  -1   61.49    3.02
  -6   2  -1   64.95    3.34
  -6   2  -1   62.91    3.25
  -6   2  -1   65.05    3.15
  -6   2  -1   59.04    3.15
  -6   2  -1   66.05    3.36
  -6   2  -1   62.07    3.08
  -6   2  -1   65.88    2.66
   6  -2   1   64.23    3.16
   6  -2   1   61.54    3.38
   6  -2   1   59.75    3.10
  -7   2  -1    0.40    1.08
  -7   2  -1    1.51    0.95
  -7   2  -1    1.46    0.93
  -7   2  -1    0.29    0.92
  -7   2  -1   -0.04    0.92
  -7   2  -1   -0.80    0.90
  -7   2  -1   -0.40    0.94
   7  -2   1    1.50    1.13
   7  -2   1   -0.84    0.83
   7  -2   1   -0.17    0.85
  -8   2  -1    2.95    1.10
  -8   2  -1    4.13    1.20
  -8   2  -1    4.50    1.26
  -8   2  -1    1.63    1.13
  -8   2  -1    3.59    1.31
  -8   2  -1    3.56    1.35
  -8   2  -1    2.47    1.34
   8  -2   1    2.13    1.40
   8  -2   1    1.72    1.27
   8  -2   1    4.08    1.29
  -9   2  -1    2.56    1.25
  -9   2  -1    1.22    1.36
  -9   2  -1    2.39    1.43
  -9   2  -1    3.76    1.52
   9  -2   1    3.30    1.32
   9  -2   1    1.67    1.46
   9  -2   1    1.59    1.30
 -10   2  -1    0.15    1.51
 -10   2  -1    0.50    1.31
 -10   2  -1   -0.41    1.40
  10  -2   1   -0.20    1.44
  10  -2   1   -1.62    1.22
  11  -2   1    3.83    2.34
  11   1  -1    6.21    2.45
 -11  -1   1    3.40    1.98
  10   1  -1    1.50    1.45
  10   1  -1    0.50    1.54
 -10  -1   1    1.09    1.39
 -10  -1   1   -0.18    1.38
 -10  -1   1   -0.42    0.88
   9   1  -1   72.89    4.31
   9   1  -1   71.44    4.08
   9   1  -1   73.04    3.83
  -9  -1   1   65.15    4.07
  -9  -1   1   60.76    3.95
  -9  -1   1   69.30    3.36
  -9  -1   1   62.72    3.82
   8   1  -1   -0.04    1.14
   8   1  -1    0.93    1.23
   8   1  -1   -0.01    0.95
  -8  -1   1   -0.41    0.95
  -8  -1   1   -0.41    1.04
  -8  -1   1    0.57    0.98
  -8  -1   1    1.56    1.08
  -8  -1   1    0.50    0.72
   7   1  -1   27.99    2.29
   7   1  -1   28.36    2.23
   7   1  -1   29.67    2.12
  -7  -1   1   28.35    2.01
  -7  -1   1   26.52    2.34
  -7  -1   1   28.25    2.18
  -7  -1   1   28.37    2.25
  -7  -1   1   22.55    1.63
   6   1  -1    9.34    1.22
   6   1  -1    6.85    1.29
   6   1  -1    9.44    0.89
   6   1  -1    6.74    1.21
  -6  -1   1    6.78    1.11
  -6  -1   1    8.27    0.89
  -6  -1   1   11.85    0.99
  -6  -1   1    9.22    0.93
  -6  -1   1    9.56    1.38
  -6  -1   1    8.57    1.20
  -6  -1   1    9.17    0.83
   5   1  -1   33.59    2.12
   5   1  -1   34.81    2.08
   5   1  -1   36.50    2.16
   5   1  -1   34.22    1.71
   5   1  -1   35.83    1.99
  -5  -1   1   34.69    2.07
  -5  -1   1   38.54    2.01
  -5  -1   1   37.27    1.63
  -5  -1   1   35.25    1.64
  -5  -1   1   34.74    1.60
  -5  -1   1   36.30    1.65
  -5  -1   1   36.08    2.10
   4   1  -1    8.12    0.93
   4   1  -1    9.33    1.06
   4   1  -1   10.32    1.10
   4   1  -1    6.64    0.99
   4   1  -1    9.03    0.81
  -4  -1   1    8.33    1.00
  -4  -1   1   10.11    0.79
  -4  -1   1   11.29    1.08
  -4  -1   1    9.07    0.66
  -4  -1   1    9.21    0.67
  -4  -1   1    8.67    0.95
  -4  -1   1    8.71    0.62
   3   1  -1    3.00    0.67
   3   1  -1    1.95    0.64
   3   1  -1    1.61    0.55
   3   1  -1    0.81    0.58
   3   1  -1    2.43    0.68
   3   1  -1    2.45    0.52
  -3  -1   1    2.45    0.64
  -3  -1   1    1.18    0.59
  -3  -1   1    2.37    0.27
  -3  -1   1    1.76    0.27
   2   1  -1    1.06    0.54
   2   1  -1    1.31    0.51
   2   1  -1    0.69    0.45
   2   1  -1    1.32    0.48
   2   1  -1    1.23    0.50
   2   1  -1    2.06    0.56
   2   1  -1    0.64    0.48
  -2  -1   1    0.51    0.52
   1   1  -1  234.67    7.88
   1   1  -1  229.56    7.93
   1   1  -1  226.81    7.89
   1   1  -1  222.24    7.90
   1   1  -1  237.40    7.93
   1   1  -1  227.21    7.96
   1   1  -1  228.90    7.88
  -1  -1   1  222.46    7.84
  -1  -1   1  233.92    7.95
   0   1  -1   -0.53    0.23
   0   1  -1   -0.35    0.24
   0   1  -1   -0.59    0.32
   0   1  -1   -0.48    0.37
   0   1  -1   -0.14    0.13
   0   1  -1   -0.32    0.35
   0   1  -1    0.02    0.27
   0   1  -1   -0.30    0.29
   0   1  -1   -0.42    0.19
   0   1  -1   -0.19    0.27
   0   1  -1   -0.24    0.10
   0  -1   1   -0.18    0.26
   0  -1   1    0.10    0.19
   0  -1   1   -0.23    0.26
   0  -1   1   -0.11    0.39
   0  -1   1   -0.47    0.25
   0  -1   1   -0.62    0.10
   0  -1   1    0.96    0.34
   0  -1   1   -0.08    0.26
   0  -1   1    0.11    0.39
   0  -1   1   -0.17    0.13
   0  -1   1   -0.30    0.24
  -1   1  -1   56.91    2.16
  -1   1  -1   58.22    2.25
  -1   1  -1   59.60    2.31
  -1   1  -1   58.03    2.27
  -1   1  -1   59.59    2.20
  -1   1  -1   62.11    2.32
  -1   1  -1   60.10    2.27
  -1   1  -1   59.55    2.26
  -1   1  -1   58.76    2.12
  -1   1  -1   62.50    2.20
  -1   1  -1   58.24    2.25
   1  -1   1   60.67    2.30
   1  -1   1   55.46    2.24
   1  -1   1   57.91    2.18
   1  -1   1   58.52    2.26
   1  -1   1   59.04    2.22
   1  -1   1   59.95    2.24
   1  -1   1   60.49    2.30
   1  -1   1   57.97    2.12
   1  -1   1   62.03    2.31
   1  -1   1   60.76    2.17
  -2   1  -1   -0.51    0.43
  -2   1  -1   -0.71    0.41
  -2   1  -1   -0.91    0.48
  -2   1  -1    0.50    0.41
  -2   1  -1   -0.17    0.28
  -2   1  -1    0.06    0.44
  -2   1  -1   -0.83    0.43
  -2   1  -1   -0.32    0.41
  -2   1  -1   -0.10    0.45
  -2   1  -1   -0.50    0.43
   2  -1   1   -0.70    0.46
   2  -1   1   -0.36    0.50
   2  -1   1   -0.37    0.35
   2  -1   1   -0.16    0.42
   2  -1   1   -0.28    0.42
   2  -1   1   -0.21    0.50
  -3   1  -1  128.19    4.76
  -3   1  -1  131.29    4.67
  -3   1  -1  129.42    4.67
  -3   1  -1  126.72    4.74
  -3   1  -1  126.32    4.79
  -3   1  -1  121.58    4.64
  -3   1  -1  124.84    4.66
  -3   1  -1  124.31    4.74
   3  -1   1  126.43    4.81
   3  -1   1  124.74    4.65
   3  -1   1  130.86    4.41
   3  -1   1  121.44    4.70
   3  -1   1  124.09    4.81
   3  -1   1  128.24    4.77
  -4   1  -1    2.42    0.64
  -4   1  -1    1.70    0.63
  -4   1  -1    2.68    0.66
  -4   1  -1    3.53    0.68
  -4   1  -1    2.13    0.72
  -4   1  -1    2.29    0.68
  -4   1  -1    3.84    0.62
   4  -1   1    2.57    0.74
   4  -1   1    2.64    0.69
   4  -1   1    3.11    0.82
   4  -1   1    2.87    0.34
   4  -1   1    2.38    0.80
   4  -1   1    2.97    0.54
  -5   1  -1   43.11    2.14
  -5   1  -1   43.70    2.13
  -5   1  -1   40.95    2.32
  -5   1  -1   41.11    2.28
  -5   1  -1   44.13    2.32
  -5   1  -1   44.00    2.17
  -5   1  -1   42.18    2.08
   5  -1   1   45.54    1.65
   5  -1   1   43.00    2.23
   5  -1   1   38.37    2.28
   5  -1   1   44.38    2.45
  -6   1  -1   -0.01    0.69
  -6   1  -1   -0.13    0.77
  -6   1  -1   -0.91    0.79
  -6   1  -1    0.29    0.84
  -6   1  -1    0.02    0.67
  -6   1  -1   -0.36    0.59
  -6   1  -1   -0.20    0.70
   6  -1   1   -0.50    0.84
   6  -1   1   -0.22    0.79
   6  -1   1   -0.75    0.78
  -7   1  -1   76.85    3.54
  -7   1  -1   69.57    3.89
  -7   1  -1   77.87    3.56
  -7   1  -1   78.16    3.61
  -7   1  -1   81.47    3.88
  -7   1  -1   73.67    3.73
  -7   1  -1   78.69    3.98
   7  -1   1   73.78    3.94
   7  -1   1   80.12    3.81
   7  -1   1   73.41    3.79
  -8   1  -1   -1.24    1.01
  -8   1  -1    2.05    0.99
  -8   1  -1    1.33    1.04
  -8   1  -1    0.50    0.91
  -8   1  -1    0.41    1.10
  -8   1  -1    0.38    1.00
  -8   1  -1   -0.81    1.07
   8  -1   1   -0.66    1.06
   8  -1   1   -0.12    0.94
   8  -1   1    0.16    1.17
  -9   1  -1   52.78    3.18
  -9   1  -1   53.36    3.67
  -9   1  -1   52.53    3.44
  -9   1  -1   54.69    3.63
  -9   1  -1   50.99    3.44
   9  -1   1   57.75    3.48
   9  -1   1   51.07    3.64
   9  -1   1   52.06    3.35
 -10   1  -1    0.30    1.16
 -10   1  -1    1.05    1.44
 -10   1  -1    0.04    1.37
  10  -1   1    1.37    1.56
  10  -1   1    1.63    1.25
  10  -1   1    0.47    1.46
 -11   1  -1   55.34    4.36
 -11   1  -1   60.39    3.77
 -11   1  -1   63.66    4.48
  11  -1   1   60.38    4.43
  11  -1   1   60.83    4.24
  10   0  -1    7.54    1.92
  10   0  -1    3.91    1.74
 -10   0   1    9.30    2.07
 -10   0   1    4.39    1.30
 -10   0   1    9.06    1.93
   9   0  -1    1.13    1.38
   9   0  -1    0.52    1.45
  -9   0   1    3.07    1.08
  -9   0   1    2.29    1.31
  -9   0   1    3.55    1.40
  -9   0   1    0.65    1.27
   8   0  -1    6.06    1.23
   8   0  -1    8.05    1.72
   8   0  -1    5.07    1.41
  -8   0   1    6.79    1.47
  -8   0   1    6.07    1.44
  -8   0   1    7.86    1.41
  -8   0   1    6.25    1.13
  -8   0   1    7.92    1.62
   7   0  -1   -0.36    1.01
   7   0  -1    1.36    1.04
   7   0  -1   -0.65    0.74
  -7   0   1    0.35    0.72
  -7   0   1   -0.40    0.86
  -7   0   1   -0.31    0.90
  -7   0   1    0.08    0.80
  -7   0   1    0.37    0.99
   6   0  -1  325.50   12.48
   6   0  -1  325.48   12.57
   6   0  -1  351.60   12.30
  -6   0   1  334.51   12.54
  -6   0   1  354.32   12.15
  -6   0   1  346.36   12.50
  -6   0   1  346.20   12.09
  -6   0   1  346.98   12.39
   5   0  -1    1.39    0.79
   5   0  -1    1.57    0.86
   5   0  -1    1.73    0.78
   5   0  -1    1.19    0.68
  -5   0   1    0.98    0.39
  -5   0   1    1.65    0.76
  -5   0   1    1.11    0.79
  -5   0   1    1.80    0.56
  -5   0   1    1.40    0.59
  -5   0   1    2.77    0.57
  -5   0   1    1.55    0.82
   4   0  -1  663.08   22.98
   4   0  -1  649.11   22.88
   4   0  -1  651.47   22.95
   4   0  -1  646.15   22.72
  -4   0   1  671.26   22.60
  -4   0   1  669.79   22.85
  -4   0   1  652.90   22.89
  -4   0   1  692.48   22.61
  -4   0   1  648.24   22.59
  -4   0   1  663.15   22.52
  -4   0   1  652.37   22.93
  -4   0   1  710.98   23.04
   3   0  -1    2.10    0.64
   3   0  -1    2.81    0.68
   3   0  -1    2.01    0.52
   3   0  -1    0.64    0.59
   3   0  -1    2.50    0.59
   3   0  -1    2.30    0.39
  -3   0   1    2.12    0.41
  -3   0   1    1.09    0.63
  -3   0   1    1.72    0.61
  -3   0   1    2.66    0.43
  -3   0   1    1.71    0.51
  -3   0   1    2.05    0.60
  -3   0   1    2.33    0.45
  -3   0   1    2.41    0.42
   2   0  -1  281.71    9.87
   2   0  -1  288.30    9.88
   2   0  -1  286.26    9.91
   2   0  -1  293.72    9.89
  -2   0   1  275.86    9.88
  -2   0   1  279.04    9.67
  -2   0   1  283.12    9.87
  -2   0   1  284.07    9.68
  -2   0   1  284.41    9.73
   1   0  -1    1.62    0.22
   1   0  -1    1.22    0.40
   1   0  -1    1.87    0.28
   1   0  -1    1.00    0.42
   1   0  -1    2.12    0.48
   1   0  -1    2.20    0.39
   1   0  -1    1.69    0.37
  -1   0   1    2.43    0.32
  -1   0   1    0.73    0.43
  -1   0   1    1.59    0.26
  -1   0   1    1.42    0.27
  -1   0   1    2.27    0.45
  -1   0   1    1.38    0.30
  -1   0   1    1.04    0.38
  -1   0   1    1.19    0.32
  -1   0   1    1.75    0.28
   0   0  -1  147.39    5.02
   0   0  -1  146.78    4.98
   0   0  -1  143.81    5.00
   0   0  -1  144.74    4.95
   0   0  -1  145.15    5.00
   0   0  -1  146.56    4.97
   0   0  -1  145.11    5.02
   0   0  -1  151.44    5.02
   0   0   1  145.60    5.01
   0   0   1  143.58    4.98
   0   0   1  140.60    5.01
   0   0   1  145.98    4.98
   0   0   1  144.62    5.00
   0   0   1  141.14    4.99
   0   0   1  146.83    4.95
  -1   0  -1    0.03    0.17
  -1   0  -1   -0.50    0.26
  -1   0  -1   -0.31    0.29
  -1   0  -1   -0.18    0.31
  -1   0  -1    0.05    0.28
  -1   0  -1   -0.02    0.32
  -1   0  -1    0.02    0.32
  -1   0  -1   -0.03    0.27
  -1   0  -1   -0.08    0.24
  -1   0  -1    0.30    0.33
  -1   0  -1   -0.50    0.29
  -1   0  -1   -0.28    0.20
   1   0   1    0.18    0.30
   1   0   1    0.58    0.34
   1   0   1    0.02    0.11
   1   0   1   -0.16    0.19
   1   0   1    0.00    0.25
   1   0   1   -0.15    0.29
   1   0   1    0.03    0.29
   1   0   1   -0.25    0.24
   1   0   1   -0.03    0.21
   1   0   1    0.04    0.25
   1   0   1   -0.82    0.24
  -2   0  -1  138.34    4.84
  -2   0  -1  139.23    4.85
  -2   0  -1  144.62    4.86
  -2   0  -1  131.58    4.66
  -2   0  -1  135.71    4.91
  -2   0  -1  143.71    4.87
  -2   0  -1  136.33    4.65
  -2   0  -1  138.91    4.77
  -2   0  -1  139.06    4.96
  -2   0  -1  133.79    4.93
   2   0   1  140.84    4.82
   2   0   1  137.10    4.91
   2   0   1  143.79    4.95
   2   0   1  131.71    4.88
   2   0   1  137.80    4.80
   2   0   1  130.16    4.92
   2   0   1  138.54    4.66
   2   0   1  138.37    4.76
   2   0   1  136.84    4.95
   2   0   1  134.22    4.86
  -3   0  -1    0.07    0.51
  -3   0  -1    0.32    0.42
  -3   0  -1    0.79    0.43
  -3   0  -1    1.25    0.40
  -3   0  -1    0.99    0.58
  -3   0  -1    0.91    0.45
  -3   0  -1    1.28    0.26
  -3   0  -1    0.10    0.49
  -3   0  -1    0.86    0.51
   3   0   1    1.56    0.62
   3   0   1    1.34    0.59
   3   0   1    0.99    0.36
   3   0   1    1.58    0.54
   3   0   1    1.10    0.36
   3   0   1    0.31    0.41
  -4   0  -1   58.27    2.44
  -4   0  -1   58.40    2.64
  -4   0  -1   60.51    2.44
  -4   0  -1   60.31    2.66
  -4   0  -1   58.03    2.43
  -4   0  -1   60.61    2.45
  -4   0  -1   62.17    2.61
   4   0   1   59.65    2.32
   4   0   1   60.98    2.73
   4   0   1   59.88    2.56
   4   0   1   54.48    2.58
   4   0   1   63.76    2.68
  -5   0  -1    1.30    0.53
  -5   0  -1    1.34    0.69
  -5   0  -1    2.46    0.77
  -5   0  -1    1.50    0.56
  -5   0  -1    1.19    0.68
  -5   0  -1    0.51    0.70
  -5   0  -1    1.05    0.52
  -5   0  -1    0.14    0.53
   5   0   1    0.47    0.71
   5   0   1    0.79    0.40
   5   0   1    1.11    0.70
   5   0   1    0.76    0.62
  -6   0  -1   66.39    2.93
  -6   0  -1   68.49    2.97
  -6   0  -1   71.03    3.19
  -6   0  -1   66.21    3.24
  -6   0  -1   62.68    3.22
  -6   0  -1   61.24    3.26
  -6   0  -1   64.85    2.95
   6   0   1   70.37    3.31
   6   0   1   69.11    2.63
   6   0   1   64.35    3.19
   6   0   1   65.06    3.33
  -7   0  -1    0.74    0.95
  -7   0  -1    1.11    0.97
  -7   0  -1   -0.23    0.64
  -7   0  -1    0.10    0.87
  -7   0  -1    0.81    0.75
  -7   0  -1    0.63    1.05
  -7   0  -1    1.09    0.74
   7   0   1    0.11    0.98
   7   0   1    1.33    0.99
   7   0   1    0.58    0.88
  -8   0  -1    9.44    1.68
  -8   0  -1   10.73    1.67
  -8   0  -1   12.70    1.67
  -8   0  -1   12.90    1.50
  -8   0  -1   12.16    1.77
  -8   0  -1   11.42    1.38
   8   0   1   14.31    1.99
   8   0   1   11.00    1.73
   8   0   1   13.79    1.80
  -9   0  -1    0.17    1.18
  -9   0  -1    0.02    1.06
  -9   0  -1   -0.62    0.91
  -9   0  -1   -0.10    1.22
  -9   0  -1    1.67    1.20
   9   0   1    0.05    1.28
   9   0   1    2.59    1.49
   9   0   1    1.15    1.09
 -10   0  -1    0.43    1.46
 -10   0  -1    0.84    1.41
 -10   0  -1    0.75    1.08
  10   0   1    1.66    1.28
  10   0   1    0.24    1.48
  10   0   1   -0.82    1.38
 -11   0  -1    1.04    1.52
 -11   0  -1    2.02    1.31
 -11   0  -1   -0.18    1.63
  11   0   1    3.23    1.70
  11   0   1   -2.10    1.47
  10  -1  -1    0.48    1.49
  10  -1  -1   -2.07    1.34
 -10   1   1    4.99    1.59
 -10   1   1    2.65    1.68
 -10   1   1    2.77    1.30
   9  -1  -1    6.32    1.79
   9  -1  -1    9.16    2.00
  -9   1   1    9.21    1.65
  -9   1   1    8.40    1.86
  -9   1   1    9.72    1.95
  -9   1   1    7.36    1.46
   8  -1  -1    1.64    1.30
   8  -1  -1   -0.50    1.06
   8  -1  -1    0.58    0.93
  -8   1   1   -0.21    0.90
  -8   1   1    1.92    1.07
  -8   1   1    0.89    1.15
  -8   1   1    2.84    1.40
  -8   1   1   -0.46    1.04
   7  -1  -1   25.81    2.29
   7  -1  -1   26.66    2.01
   7  -1  -1   22.66    2.34
  -7   1   1   26.47    1.88
  -7   1   1   26.54    1.96
  -7   1   1   24.66    2.34
  -7   1   1   27.92    2.22
  -7   1   1   27.87    2.26
   6  -1  -1    9.84    1.39
   6  -1  -1    9.73    1.19
   6  -1  -1   10.71    1.44
  -6   1   1   11.74    1.26
  -6   1   1   10.39    1.46
  -6   1   1   11.21    1.45
  -6   1   1    9.87    1.18
  -6   1   1    8.39    1.39
   5  -1  -1  100.97    4.24
   5  -1  -1  104.03    4.06
   5  -1  -1   97.28    4.36
  -5   1   1   96.09    3.98
  -5   1   1   97.93    4.31
  -5   1   1  101.29    4.06
  -5   1   1  101.06    3.61
  -5   1   1  100.03    4.22
  -5   1   1   96.65    4.29
  -5   1   1   97.52    3.97
   4  -1  -1    7.40    1.01
   4  -1  -1    9.41    1.17
   4  -1  -1    8.93    1.07
   4  -1  -1    9.07    0.91
  -4   1   1    9.45    0.44
  -4   1   1    8.00    0.84
  -4   1   1    8.36    0.84
  -4   1   1    8.57    1.09
  -4   1   1    9.80    0.69
  -4   1   1    9.06    1.10
  -4   1   1   10.45    1.13
  -4   1   1   10.72    0.98
   3  -1  -1   34.97    1.79
   3  -1  -1   34.54    1.76
   3  -1  -1   35.16    1.61
   3  -1  -1   35.20    1.77
   3  -1  -1   32.38    1.82
   3  -1  -1   33.60    1.76
  -3   1   1   36.26    1.48
  -3   1   1   31.93    1.67
  -3   1   1   36.86    1.68
  -3   1   1   33.28    1.78
  -3   1   1   36.09    1.65
  -3   1   1   36.25    1.85
  -3   1   1   36.87    1.86
  -3   1   1   32.60    1.59
  -3   1   1   35.25    1.27
   2  -1  -1   -0.14    0.46
   2  -1  -1    0.06    0.46
   2  -1  -1    0.24    0.46
   2  -1  -1    0.36    0.47
   2  -1  -1    0.01    0.35
   2  -1  -1   -0.12    0.35
   2  -1  -1    0.08    0.46
   2  -1  -1    0.25    0.53
  -2   1   1   -0.52    0.39
  -2   1   1    0.76    0.54
  -2   1   1   -0.50    0.49
  -2   1   1   -0.02    0.18
  -2   1   1    0.04    0.39
  -2   1   1    0.00    0.39
  -2   1   1   -0.47    0.54
  -2   1   1   -0.40    0.42
  -2   1   1    0.65    0.36
   1  -1  -1  440.88   14.89
   1  -1  -1  443.67   14.96
   1  -1  -1  432.19   14.89
   1  -1  -1  442.14   14.92
   1  -1  -1  402.89   14.95
   1  -1  -1  446.31   14.95
   1  -1  -1  450.91   14.97
  -1   1   1  441.55   14.89
  -1   1   1  438.97   14.98
  -1   1   1  431.72   14.89
  -1   1   1  463.55   14.93
  -1   1   1  436.52   14.97
  -1   1   1  432.75   14.91
   0  -1  -1    4.20    0.55
   0  -1  -1    3.89    0.32
   0  -1  -1    4.45    0.45
   0  -1  -1    3.93    0.44
   0  -1  -1    2.66    0.38
   0  -1  -1    3.06    0.33
   0  -1  -1    3.42    0.43
   0  -1  -1    2.70    0.44
   0  -1  -1    4.00    0.45
   0  -1  -1    2.76    0.38
   0  -1  -1    3.36    0.43
   0  -1  -1    3.72    0.39
   0   1   1    3.69    0.36
   0   1   1    3.03    0.41
   0   1   1    3.88    0.45
   0   1   1    3.92    0.43
   0   1   1    3.35    0.36
   0   1   1    2.56    0.38
   0   1   1    3.41    0.43
   0   1   1    4.12    0.32
   0   1   1    3.59    0.48
   0   1   1    3.75    0.46
   0   1   1    3.51    0.35
   0   1   1    3.55    0.44
  -1  -1  -1  756.91   25.36
  -1  -1  -1  764.93   25.31
  -1  -1  -1  735.70   25.35
  -1  -1  -1  768.42   25.30
  -1  -1  -1  739.26   25.34
  -1  -1  -1  766.14   25.23
  -1  -1  -1  764.08   25.35
  -1  -1  -1  742.64   25.23
   1   1   1  751.77   25.35
   1   1   1  721.54   25.28
   1   1   1  769.38   25.35
   1   1   1  768.62   25.37
   1   1   1  759.35   25.23
   1   1   1  752.00   25.23
   1   1   1  743.28   25.30
   1   1   1  751.63   25.35
   1   1   1  750.75   25.36
   1   1   1  734.62   25.35
  -2  -1  -1   -0.40    0.26
  -2  -1  -1   -0.40    0.32
  -2  -1  -1   -0.13    0.19
  -2  -1  -1   -0.70    0.46
  -2  -1  -1   -0.40    0.31
  -2  -1  -1   -0.79    0.26
  -2  -1  -1   -0.31    0.29
  -2  -1  -1   -0.61    0.29
  -2  -1  -1   -1.08    0.27
  -2  -1  -1   -0.50    0.45
   2   1   1   -0.48    0.25
   2   1   1   -0.12    0.38
   2   1   1   -0.42    0.40
   2   1   1   -0.80    0.43
   2   1   1   -0.59    0.27
   2   1   1   -0.22    0.45
   2   1   1   -0.67    0.22
   2   1   1   -0.48    0.46
   2   1   1   -0.82    0.25
  -3  -1  -1   40.06    1.60
  -3  -1  -1   35.69    1.84
  -3  -1  -1   38.70    1.87
  -3  -1  -1   39.91    1.55
  -3  -1  -1   38.99    1.60
  -3  -1  -1   42.49    1.69
  -3  -1  -1   38.57    1.61
  -3  -1  -1   39.80    1.75
   3   1   1   40.16    1.55
   3   1   1   39.99    1.65
   3   1   1   39.88    1.73
   3   1   1   36.23    1.81
   3   1   1   41.48    1.91
   3   1   1   38.96    1.87
   3   1   1   38.11    1.51
  -4  -1  -1    0.13    0.44
  -4  -1  -1   -0.30    0.36
  -4  -1  -1    0.06    0.42
  -4  -1  -1    0.21    0.57
  -4  -1  -1   -0.51    0.33
  -4  -1  -1    0.02    0.38
  -4  -1  -1    0.00    0.58
  -4  -1  -1   -0.78    0.30
   4   1   1    0.35    0.43
   4   1   1    0.38    0.60
   4   1   1    0.28    0.26
   4   1   1   -0.82    0.54
   4   1   1   -0.30    0.55
   4   1   1    0.17    0.40
  -5  -1  -1    6.07    0.97
  -5  -1  -1    5.64    0.68
  -5  -1  -1    5.14    0.67
  -5  -1  -1    7.23    1.09
  -5  -1  -1    6.50    0.83
  -5  -1  -1    7.12    0.74
  -5  -1  -1    6.38    0.72
  -5  -1  -1    6.62    0.94
   5   1   1    8.08    1.05
   5   1   1    7.03    0.74
   5   1   1    6.41    1.03
   5   1   1    3.25    0.87
  -6  -1  -1    0.29    0.82
  -6  -1  -1   -0.05    0.72
  -6  -1  -1    1.05    0.54
  -6  -1  -1    1.35    0.58
  -6  -1  -1    0.79    0.56
  -6  -1  -1    0.00    0.53
  -6  -1  -1    0.76    0.82
  -6  -1  -1    0.77    0.68
   6   1   1    1.76    0.83
   6   1   1    2.06    0.89
   6   1   1   -0.19    0.49
   6   1   1    0.97    0.84
  -7  -1  -1    5.37    0.93
  -7  -1  -1    4.15    1.17
  -7  -1  -1    7.42    1.16
  -7  -1  -1    4.41    1.11
  -7  -1  -1    4.89    0.85
  -7  -1  -1    6.03    0.91
  -7  -1  -1    7.62    1.37
   7   1   1    5.66    1.27
   7   1   1    5.19    1.21
   7   1   1    4.89    0.73
   7   1   1    3.64    1.23
  -8  -1  -1    0.06    1.01
  -8  -1  -1    0.00    0.73
  -8  -1  -1   -0.23    0.94
  -8  -1  -1    0.35    0.98
  -8  -1  -1    0.30    1.13
   8   1   1    0.08    1.11
   8   1   1    0.05    1.02
   8   1   1    0.51    0.93
  -9  -1  -1   32.41    2.25
  -9  -1  -1   32.20    2.98
  -9  -1  -1   31.46    2.81
  -9  -1  -1   30.47    2.53
  -9  -1  -1   31.45    2.84
   9   1   1   28.94    2.88
   9   1   1   33.64    2.62
   9   1   1   35.43    2.99
 -10  -1  -1    0.44    1.33
 -10  -1  -1    0.74    0.96
 -10  -1  -1   -0.73    1.27
  10   1   1   -1.19    1.16
  10   1   1   -1.49    1.27
  10   1   1    2.22    1.56
 -11  -1  -1    3.93    1.91
 -11  -1  -1    8.51    1.52
 -11  -1  -1   11.80    2.19
  11   1   1    7.01    1.97
  11   1   1    6.97    1.89
  10  -2  -1   19.54    2.59
  10  -2  -1   16.89    2.64
 -10   2   1   27.02    2.95
 -10   2   1   20.16    2.29
 -10   2   1   20.76    2.79
   9  -2  -1    3.60    1.55
   9  -2  -1    2.83    1.61
  -9   2   1    1.30    1.22
  -9   2   1    2.26    1.62
  -9   2   1    3.05    1.51
  -9   2   1    3.17    1.58
   8  -2  -1   -0.97    1.05
   8  -2  -1   -1.18    1.18
  -8   2   1    0.51    1.20
  -8   2   1    0.65    1.09
  -8   2   1    1.59    1.35
  -8   2   1    0.97    1.07
  -8   2   1    0.79    1.08
   7  -2  -1    0.30    1.04
   7  -2  -1    1.00    1.19
   7  -2  -1    2.70    0.93
  -7   2   1    0.77    0.90
  -7   2   1    3.09    1.25
  -7   2   1    1.78    1.23
  -7   2   1    0.27    1.16
  -7   2   1    1.82    0.98
   6  -2  -1    0.65    0.70
   6  -2  -1    0.30    0.99
   6  -2  -1    0.48    0.89
  -6   2   1    1.27    0.84
  -6   2   1    0.33    0.95
  -6   2   1   -0.99    0.86
  -6   2   1   -1.38    0.89
  -6   2   1   -0.33    0.82
   5  -2  -1    1.02    0.86
   5  -2  -1    0.58    0.65
   5  -2  -1    1.91    0.96
  -5   2   1    1.90    0.72
  -5   2   1    0.59    0.83
  -5   2   1    1.57    0.80
  -5   2   1    3.19    1.02
  -5   2   1    1.34    0.37
  -5   2   1    1.15    0.87
   4  -2  -1   45.49    2.37
   4  -2  -1   48.94    2.40
   4  -2  -1   49.62    2.20
   4  -2  -1   47.95    2.54
  -4   2   1   49.37    2.29
  -4   2   1   47.71    1.95
  -4   2   1   47.07    2.30
  -4   2   1   46.00    2.45
  -4   2   1   49.14    2.36
  -4   2   1   43.77    2.44
  -4   2   1   48.41    2.53
   3  -2  -1    1.73    0.71
   3  -2  -1    1.80    0.53
   3  -2  -1    3.43    0.74
   3  -2  -1    1.29    0.59
   3  -2  -1    2.01    0.66
   3  -2  -1    1.75    0.51
   3  -2  -1    1.44    0.65
  -3   2   1    1.76    0.59
  -3   2   1    1.96    0.59
  -3   2   1    1.13    0.64
  -3   2   1    2.14    0.77
  -3   2   1    1.90    0.44
  -3   2   1    2.12    0.62
  -3   2   1    1.52    0.70
  -3   2   1    1.91    0.59
   2  -2  -1  345.72   11.55
   2  -2  -1  330.86   11.59
   2  -2  -1  327.82   11.65
   2  -2  -1  331.01   11.59
   2  -2  -1  316.59   11.66
   2  -2  -1  334.46   11.66
   2  -2  -1  328.10   11.60
   2  -2  -1  326.46   11.55
  -2   2   1  337.12   11.69
  -2   2   1  335.71   11.21
  -2   2   1  320.74   11.58
  -2   2   1  340.65   11.70
  -2   2   1  331.02   11.57
  -2   2   1  332.30   11.47
  -2   2   1  346.42   11.62
  -2   2   1  336.89   11.64
  -2   2   1  341.20   11.60
   1  -2  -1   26.21    1.33
   1  -2  -1   24.46    1.26
   1  -2  -1   22.19    1.21
   1  -2  -1   25.10    1.30
   1  -2  -1   25.91    1.06
   1  -2  -1   23.54    1.15
   1  -2  -1   22.39    1.30
   1  -2  -1   23.56    1.31
  -1   2   1   23.95    1.36
  -1   2   1   22.61    1.27
  -1   2   1   23.83    1.05
  -1   2   1   22.95    1.32
  -1   2   1   25.30    1.33
  -1   2   1   24.59    1.22
  -1   2   1   21.97    1.25
  -1   2   1   24.08    1.23
   0  -2  -1  777.90   25.55
   0  -2  -1  716.75   25.35
   0  -2  -1  746.70   25.53
   0  -2  -1  740.40   25.55
   0  -2  -1  751.44   25.49
   0  -2  -1  744.01   25.55
   0  -2  -1  758.75   25.45
   0  -2  -1  745.34   25.50
   0  -2  -1  762.74   25.56
   0   2   1  801.07   25.50
   0   2   1  803.24   25.43
   0   2   1  754.33   25.36
   0   2   1  771.75   25.57
   0   2   1  652.09   25.49
   0   2   1  771.95   25.54
   0   2   1  815.34   25.56
   0   2   1  785.04   25.59
   0   2   1  730.86   25.50
   0   2   1  715.44   25.49
  -1  -2  -1    3.66    0.57
  -1  -2  -1    3.76    0.47
  -1  -2  -1    2.47    0.53
  -1  -2  -1    3.18    0.34
  -1  -2  -1    3.74    0.47
  -1  -2  -1    4.11    0.46
   1   2   1    1.62    0.39
   1   2   1    2.86    0.33
   1   2   1    4.06    0.61
   1   2   1    2.89    0.57
   1   2   1    3.02    0.37
   1   2   1    2.96    0.56
   1   2   1    3.36    0.52
   1   2   1    2.99    0.49
   1   2   1    3.12    0.53
   1   2   1    3.55    0.49
  -2  -2  -1   77.44    3.00
  -2  -2  -1   85.21    3.02
  -2  -2  -1   82.31    3.13
  -2  -2  -1   82.38    3.00
  -2  -2  -1   87.69    2.98
  -2  -2  -1   83.45    3.20
  -2  -2  -1   85.54    3.01
  -2  -2  -1   82.45    3.17
   2   2   1   86.23    3.17
   2   2   1   85.96    3.14
   2   2   1   83.34    3.22
   2   2   1   86.58    3.29
   2   2   1   82.74    3.00
   2   2   1   82.91    3.25
  -3  -2  -1    0.15    0.57
  -3  -2  -1    0.92    0.41
  -3  -2  -1    0.70    0.53
  -3  -2  -1    1.92    0.35
  -3  -2  -1    1.33    0.33
   3   2   1    1.74    0.55
   3   2   1    1.52    0.54
   3   2   1    1.56    0.64
   3   2   1    1.72    0.54
   3   2   1    1.89    0.15
   3   2   1    1.56    0.45
  -4  -2  -1  167.08    5.95
  -4  -2  -1  164.14    5.75
  -4  -2  -1  158.12    5.72
  -4  -2  -1  161.51    5.71
  -4  -2  -1  167.16    5.84
  -4  -2  -1  155.49    6.09
  -4  -2  -1  154.24    6.08
   4   2   1  158.46    5.96
   4   2   1  170.93    6.20
   4   2   1  166.75    5.82
   4   2   1  165.05    6.09
   4   2   1  166.87    6.15
  -5  -2  -1   -0.28    0.36
  -5  -2  -1   -0.47    0.35
  -5  -2  -1    1.17    0.64
  -5  -2  -1    0.38    0.64
  -5  -2  -1   -0.39    0.42
  -5  -2  -1    0.15    0.38
  -5  -2  -1    0.54    0.71
   5   2   1    0.11    0.54
   5   2   1    0.23    0.67
   5   2   1    0.54    0.73
   5   2   1    0.26    0.70
   5   2   1   -0.33    0.40
  -6  -2  -1   -0.77    0.55
  -6  -2  -1    0.05    0.47
  -6  -2  -1   -0.63    0.73
  -6  -2  -1    0.66    0.77
  -6  -2  -1    0.10    0.45
  -6  -2  -1   -0.01    0.46
  -6  -2  -1    0.14    0.70
   6   2   1   -0.60    0.76
   6   2   1    0.82    0.80
   6   2   1   -0.49    0.78
   6   2   1   -0.38    0.56
  -7  -2  -1   -0.36    0.53
  -7  -2  -1    0.77    0.83
  -7  -2  -1    0.45    0.89
  -7  -2  -1   -0.83    0.79
  -7  -2  -1   -1.09    0.51
  -7  -2  -1    1.43    0.75
   7   2   1   -1.35    0.56
   7   2   1    1.49    1.02
   7   2   1    0.83    1.02
   7   2   1    1.07    0.99
  -8  -2  -1   13.51    1.86
  -8  -2  -1   11.88    1.62
  -8  -2  -1   16.36    1.56
  -8  -2  -1   15.34    1.38
  -8  -2  -1   13.62    1.80
   8   2   1   12.93    1.85
   8   2   1   15.84    1.35
   8   2   1   18.96    1.99
   8   2   1   13.81    1.78
  -9  -2  -1    1.70    1.30
  -9  -2  -1    1.95    0.84
  -9  -2  -1    1.39    1.28
  -9  -2  -1    0.59    1.22
  -9  -2  -1    1.31    1.25
   9   2   1   -0.09    1.28
   9   2   1    0.91    1.25
   9   2   1    0.56    1.17
 -10  -2  -1   38.02    3.09
 -10  -2  -1   41.33    2.60
 -10  -2  -1   46.04    3.42
  10   2   1   39.47    3.61
  10   2   1   48.38    3.38
 -11  -2  -1    1.41    1.62
 -11  -2  -1    0.32    1.04
 -11  -2  -1    1.02    1.42
  11   2   1    0.55    1.67
  11   2   1    0.83    1.48
  10  -3  -1    2.82    1.78
  10  -3  -1    3.96    1.63
 -10   3   1    2.98    1.52
 -10   3   1    3.11    1.56
 -10   3   1    2.62    2.48
   9  -3  -1   -3.06    1.19
   9  -3  -1    0.36    1.38
  -9   3   1   -0.85    1.36
  -9   3   1    1.99    1.38
  -9   3   1    1.36    1.30
  -9   3   1   -0.72    1.39
   8  -3  -1    1.41    1.35
   8  -3  -1    0.06    1.19
  -8   3   1    1.65    1.01
  -8   3   1   -0.90    0.92
  -8   3   1    0.03    1.30
  -8   3   1    0.95    1.12
  -8   3   1   -0.92    1.28
  -8   3   1   -2.00    1.16
   7  -3  -1    3.89    1.41
   7  -3  -1    6.09    1.15
   7  -3  -1    4.55    1.31
  -7   3   1    5.97    1.46
  -7   3   1    3.87    1.46
  -7   3   1    5.05    1.52
  -7   3   1    5.83    1.25
  -7   3   1    2.31    1.11
   6  -3  -1    1.76    0.83
   6  -3  -1    1.49    1.10
   6  -3  -1    0.99    1.03
  -6   3   1    1.12    1.02
  -6   3   1    3.47    1.19
  -6   3   1    2.75    1.15
  -6   3   1    1.17    0.93
  -6   3   1    0.52    1.03
   5  -3  -1   37.84    2.38
   5  -3  -1   39.46    2.15
   5  -3  -1   39.56    2.41
   5  -3  -1   37.54    2.54
  -5   3   1   41.71    2.58
  -5   3   1   39.30    2.55
  -5   3   1   42.57    2.32
  -5   3   1   37.75    2.46
  -5   3   1   42.75    2.40
   4  -3  -1    9.75    1.01
   4  -3  -1    8.20    1.17
   4  -3  -1    8.26    0.94
   4  -3  -1    8.42    1.17
   4  -3  -1    9.19    1.16
   4  -3  -1    8.23    1.15
  -4   3   1   10.02    1.26
  -4   3   1    7.52    1.05
  -4   3   1    9.36    1.16
  -4   3   1    9.11    1.25
  -4   3   1    8.50    1.20
   3  -3  -1   97.02    4.09
   3  -3  -1   95.22    3.92
   3  -3  -1   97.68    3.84
   3  -3  -1  100.16    3.99
   3  -3  -1   91.02    3.83
  -3   3   1   95.69    3.95
  -3   3   1   96.11    4.04
  -3   3   1   96.06    4.05
  -3   3   1   99.79    3.99
  -3   3   1   92.67    3.89
  -3   3   1   97.25    3.69
   2  -3  -1   11.15    1.08
   2  -3  -1   13.13    1.17
   2  -3  -1   11.09    0.99
   2  -3  -1   11.60    0.97
   2  -3  -1    9.23    0.99
   2  -3  -1   10.79    1.00
  -2   3   1   10.55    1.11
  -2   3   1   10.59    0.91
  -2   3   1    8.64    0.90
  -2   3   1   10.50    1.01
  -2   3   1    9.20    0.97
  -2   3   1    9.67    0.57
  -2   3   1   10.01    0.98
  -2   3   1    8.66    0.99
   1  -3  -1   36.33    1.75
   1  -3  -1   35.90    1.71
   1  -3  -1   34.57    1.74
   1  -3  -1   32.33    1.73
   1  -3  -1   35.67    1.74
   1  -3  -1   33.69    1.62
  -1   3   1   34.54    1.82
  -1   3   1   34.03    1.73
  -1   3   1   35.89    1.77
  -1   3   1   35.44    1.51
  -1   3   1   36.87    1.66
  -1   3   1   38.67    1.78
  -1   3   1   35.20    1.74
  -1   3   1   38.69    1.74
   0  -3  -1    6.33    0.72
   0  -3  -1    6.12    0.80
   0  -3  -1    5.48    0.75
   0  -3  -1    5.85    0.73
   0  -3  -1    5.40    0.62
   0   3   1    5.01    0.62
   0   3   1    4.64    0.73
   0   3   1    5.88    0.34
   0   3   1    6.78    0.59
   0   3   1    6.19    0.70
   0   3   1    6.11    0.78
   0   3   1    6.34    0.72
   0   3   1    7.26    0.73
   0   3   1    5.97    0.80
   0   3   1    6.23    0.54
   0   3   1    6.46    0.72
  -1  -3  -1  240.88    9.31
  -1  -3  -1  262.73    8.97
  -1  -3  -1  274.03    9.23
  -1  -3  -1  277.99    9.11
  -1  -3  -1  257.95    9.33
  -1  -3  -1  264.48    9.29
  -1  -3  -1  263.00    9.22
  -1  -3  -1  271.70    9.15
  -1  -3  -1  262.15    8.94
  -1  -3  -1  268.85    9.18
   1   3   1  261.95    9.16
   1   3   1  263.48    9.31
   1   3   1  269.86    9.20
   1   3   1  265.80    8.97
   1   3   1  268.62    9.32
   1   3   1  275.92    9.16
   1   3   1  264.69    9.26
   1   3   1  265.49    9.18
   1   3   1  271.12    9.33
   1   3   1  263.71    9.34
  -2  -3  -1    1.41    0.43
  -2  -3  -1    1.76    0.45
  -2  -3  -1    1.21    0.58
  -2  -3  -1    1.37    0.38
  -2  -3  -1    1.92    0.42
  -2  -3  -1    0.66    0.31
  -2  -3  -1    1.38    0.56
   2   3   1    1.15    0.39
   2   3   1    1.27    0.44
   2   3   1    1.50    0.36
   2   3   1    1.45    0.58
   2   3   1    1.06    0.61
   2   3   1    0.86    0.58
  -3  -3  -1   44.21    2.01
  -3  -3  -1   42.82    1.74
  -3  -3  -1   43.91    1.76
  -3  -3  -1   47.14    1.80
  -3  -3  -1   47.30    2.01
  -3  -3  -1   43.32    2.06
   3   3   1   43.26    1.97
   3   3   1   43.63    2.09
   3   3   1   45.39    1.87
   3   3   1   44.67    2.15
   3   3   1   44.54    2.01
   3   3   1   42.13    2.17
  -4  -3  -1    0.09    0.31
  -4  -3  -1    0.05    0.52
  -4  -3  -1    0.31    0.57
  -4  -3  -1   -0.01    0.37
  -4  -3  -1    0.52    0.30
  -4  -3  -1   -0.08    0.34
   4   3   1    0.09    0.45
   4   3   1   -0.04    0.59
   4   3   1    0.38    0.63
   4   3   1    0.05    0.47
   4   3   1    0.18    0.65
  -5  -3  -1   14.36    1.09
  -5  -3  -1   18.80    0.99
  -5  -3  -1   18.44    1.45
  -5  -3  -1   20.33    1.60
  -5  -3  -1   17.79    1.08
  -5  -3  -1   18.23    0.97
  -5  -3  -1   18.90    1.25
   5   3   1   19.00    1.37
   5   3   1   15.82    1.54
   5   3   1   19.30    1.25
   5   3   1   14.83    1.45
   5   3   1   15.80    1.52
  -6  -3  -1    1.48    0.96
  -6  -3  -1    2.37    0.71
  -6  -3  -1    0.83    0.83
  -6  -3  -1    2.03    0.51
  -6  -3  -1    1.79    0.61
  -6  -3  -1    1.86    0.50
  -6  -3  -1    2.74    0.60
   6   3   1    2.61    0.67
   6   3   1    1.28    0.92
   6   3   1    2.09    0.83
   6   3   1    2.88    0.95
   6   3   1    3.58    1.05
  -7  -3  -1   14.97    1.21
  -7  -3  -1   14.94    1.51
  -7  -3  -1   10.88    1.58
  -7  -3  -1   14.63    1.13
  -7  -3  -1   13.75    1.07
  -7  -3  -1   12.03    1.25
  -7  -3  -1   15.88    1.74
   7   3   1   14.44    1.71
   7   3   1   14.46    1.43
   7   3   1   12.13    1.73
   7   3   1   15.56    1.78
  -8  -3  -1    3.17    0.89
  -8  -3  -1    4.27    1.33
  -8  -3  -1    2.80    0.74
  -8  -3  -1    4.34    1.28
  -8  -3  -1    3.08    1.11
   8   3   1    1.78    1.18
   8   3   1    3.36    1.35
   8   3   1    2.40    1.29
   8   3   1    2.55    0.91
  -9  -3  -1   12.62    1.97
  -9  -3  -1   14.25    1.82
  -9  -3  -1   10.31    1.77
  -9  -3  -1   14.23    1.36
   9   3   1   11.72    1.99
   9   3   1   12.79    1.93
 -10  -3  -1    2.66    0.98
 -10  -3  -1    1.91    1.49
 -10  -3  -1    2.46    1.38
  10   3   1    3.08    1.63
  10   3   1    3.64    1.54
 -11  -3  -1    3.81    1.44
 -11  -3  -1    4.67    1.17
 -11  -3  -1    1.37    1.55
  11   3   1    0.38    1.53
  11   3   1    1.36    1.69
   9  -4  -1    1.76    1.58
   9  -4  -1    0.66    1.43
  -9   4   1    2.88    1.48
  -9   4   1    2.72    1.56
  -9   4   1   -0.02    1.53
  -9   4   1    5.95    1.64
   8  -4  -1    1.28    1.47
   8  -4  -1   -0.32    1.13
  -8   4   1    0.84    1.27
  -8   4   1    2.49    1.49
  -8   4   1    1.84    1.20
  -8   4   1    2.27    1.44
  -8   4   1    0.82    1.21
   7  -4  -1    4.55    1.36
   7  -4  -1    4.73    1.55
  -7   4   1    7.91    1.48
  -7   4   1    5.90    1.63
  -7   4   1    3.33    1.38
  -7   4   1    7.65    1.54
  -7   4   1    2.51    1.48
  -7   4   1    6.34    1.46
   6  -4  -1    3.61    1.29
   6  -4  -1    6.99    1.50
   6  -4  -1    4.15    1.06
   6  -4  -1    3.76    1.09
  -6   4   1    2.73    1.06
  -6   4   1    5.24    1.33
  -6   4   1    5.32    1.39
  -6   4   1    3.22    1.18
  -6   4   1    6.33    1.45
  -6   4   1    4.11    1.33
   5  -4  -1   20.56    1.90
   5  -4  -1   20.83    2.09
   5  -4  -1   19.43    1.77
   5  -4  -1   21.98    1.66
  -5   4   1   17.54    1.79
  -5   4   1   21.29    2.10
  -5   4   1   21.47    1.91
  -5   4   1   20.03    2.06
  -5   4   1   19.32    1.93
   4  -4  -1   49.53    2.59
   4  -4  -1   57.93    2.88
   4  -4  -1   50.74    2.84
   4  -4  -1   55.74    3.04
   4  -4  -1   59.65    2.80
  -4   4   1   59.51    2.95
  -4   4   1   56.07    3.00
  -4   4   1   51.60    2.94
  -4   4   1   57.61    2.87
  -4   4   1   58.74    2.92
   3  -4  -1    9.29    1.17
   3  -4  -1    7.44    1.17
   3  -4  -1    7.45    0.98
   3  -4  -1    8.76    1.12
   3  -4  -1    7.99    0.97
  -3   4   1    8.19    1.15
  -3   4   1    8.03    1.16
  -3   4   1    7.00    1.18
  -3   4   1    9.57    1.21
  -3   4   1    8.20    1.07
  -3   4   1    7.98    1.09
   2  -4  -1   12.31    1.26
   2  -4  -1   11.69    0.99
   2  -4  -1   12.22    1.21
   2  -4  -1   10.49    1.06
   2  -4  -1   10.61    1.15
  -2   4   1   10.84    1.24
  -2   4   1   10.20    1.11
  -2   4   1   11.20    0.73
  -2   4   1   11.20    1.20
  -2   4   1   11.02    1.19
  -2   4   1   10.30    1.13
  -2   4   1    9.52    1.02
   1  -4  -1    0.08    0.58
   1  -4  -1    0.19    0.44
   1  -4  -1    0.80    0.56
   1  -4  -1    0.52    0.56
   1  -4  -1    0.39    0.56
  -1   4   1    0.04    0.54
  -1   4   1   -0.77    0.50
  -1   4   1    1.19    0.57
  -1   4   1    0.79    0.50
  -1   4   1   -0.04    0.60
  -1   4   1    0.25    0.40
  -1   4   1    1.09    0.67
  -1   4   1    0.27    0.41
   0  -4  -1   33.98    1.75
   0  -4  -1   38.25    1.73
   0  -4  -1   34.96    1.82
   0  -4  -1   34.62    1.82
   0  -4  -1   36.26    1.81
   0   4   1   33.39    1.68
   0   4   1   36.84    1.78
   0   4   1   37.69    1.82
   0   4   1   34.54    1.71
   0   4   1   35.66    1.85
   0   4   1   31.18    1.66
   0   4   1   36.27    1.56
   0   4   1   36.14    1.53
   0   4   1   34.39    1.85
  -1  -4  -1    1.86    0.64
  -1  -4  -1    1.09    0.61
  -1  -4  -1    2.18    0.53
  -1  -4  -1    1.90    0.45
  -1  -4  -1    0.94    0.33
  -1  -4  -1   -0.11    0.52
  -1  -4  -1    1.11    0.28
  -1  -4  -1    0.51    0.52
  -1  -4  -1    1.16    0.46
   1   4   1    0.95    0.59
   1   4   1    0.67    0.29
   1   4   1    1.26    0.40
   1   4   1    1.76    0.55
   1   4   1    2.14    0.52
   1   4   1    0.85    0.43
   1   4   1    1.51    0.53
   1   4   1    1.48    0.46
   1   4   1    0.25    0.53
   1   4   1    0.95    0.67
  -2  -4  -1  108.30    3.78
  -2  -4  -1  106.39    3.86
  -2  -4  -1   91.35    4.03
  -2  -4  -1  103.95    3.78
  -2  -4  -1  104.53    3.84
  -2  -4  -1  107.77    3.86
  -2  -4  -1   97.90    4.09
  -2  -4  -1  100.54    4.02
  -2  -4  -1  101.63    3.56
   2   4   1   96.03    3.82
   2   4   1  101.14    4.08
   2   4   1  110.00    3.88
   2   4   1  107.13    3.76
   2   4   1   99.36    4.06
   2   4   1  105.65    4.08
  -3  -4  -1    5.05    0.81
  -3  -4  -1    3.85    0.53
  -3  -4  -1    4.75    0.54
  -3  -4  -1    3.76    0.65
  -3  -4  -1    2.55    0.73
  -3  -4  -1    4.04    0.61
   3   4   1    3.77    0.78
   3   4   1    4.66    0.27
   3   4   1    3.50    0.57
   3   4   1    5.43    0.79
   3   4   1    4.86    0.62
   3   4   1    3.24    0.79
  -4  -4  -1  604.74   21.43
  -4  -4  -1  639.57   21.51
  -4  -4  -1  611.06   21.18
  -4  -4  -1  642.84   21.58
  -4  -4  -1  613.41   21.14
  -4  -4  -1  651.50   21.22
  -4  -4  -1  607.47   21.12
  -4  -4  -1  633.58   21.64
   4   4   1  642.09   21.34
   4   4   1  606.08   21.67
   4   4   1  618.43   21.45
   4   4   1  604.49   21.70
   4   4   1  623.03   21.60
  -5  -4  -1    0.88    0.51
  -5  -4  -1    1.27    0.41
  -5  -4  -1    0.76    0.48
  -5  -4  -1    1.53    0.75
  -5  -4  -1    0.83    0.38
  -5  -4  -1    1.29    0.69
   5   4   1   -0.59    0.80
   5   4   1    0.74    0.60
   5   4   1    0.82    0.80
   5   4   1    1.42    0.66
   5   4   1    1.28    0.73
  -6  -4  -1   87.14    3.24
  -6  -4  -1   89.37    3.46
  -6  -4  -1   87.09    3.87
  -6  -4  -1   86.92    3.92
  -6  -4  -1   76.96    3.51
  -6  -4  -1   86.84    3.40
  -6  -4  -1   78.66    3.23
   6   4   1   83.08    3.83
   6   4   1   85.82    3.99
   6   4   1   84.52    3.58
   6   4   1   85.44    4.00
  -7  -4  -1    1.06    0.65
  -7  -4  -1    1.09    0.72
  -7  -4  -1    2.39    0.55
  -7  -4  -1    1.29    0.64
  -7  -4  -1    0.75    0.54
  -7  -4  -1    0.51    1.03
  -7  -4  -1    1.73    0.97
   7   4   1    1.77    0.75
   7   4   1    1.33    1.05
   7   4   1    1.62    1.12
   7   4   1    1.67    0.99
  -8  -4  -1   25.96    1.58
  -8  -4  -1   29.76    2.32
  -8  -4  -1   23.97    2.04
  -8  -4  -1   25.53    2.45
   8   4   1   23.91    2.38
   8   4   1   27.44    2.58
   8   4   1   23.88    2.04
  -9  -4  -1    1.04    1.17
  -9  -4  -1   -0.19    1.00
  -9  -4  -1    1.25    1.32
  -9  -4  -1    0.72    0.71
   9   4   1    1.93    1.43
   9   4   1    0.52    0.93
   9   4   1   -0.42    1.35
 -10  -4  -1   23.01    2.37
 -10  -4  -1   25.73    1.84
 -10  -4  -1   20.41    2.58
  10   4   1   28.17    2.93
  10   4   1   21.01    2.71
 -11  -4  -1    1.03    0.89
 -11  -4  -1    1.26    1.65
  11   4   1   -0.88    1.62
  11   4   1   -1.79    1.50
   9  -5  -1   34.06    3.48
   9  -5  -1   43.56    4.00
  -9   5   1   44.64    3.89
  -9   5   1   59.18    3.71
  -9   5   1   47.58    3.73
  -9   5   1   41.84    3.35
   8  -5  -1   -0.83    1.35
   8  -5  -1    2.72    1.32
  -8   5   1    0.72    1.46
  -8   5   1    0.83    1.28
  -8   5   1    1.54    1.47
  -8   5   1    3.63    1.36
  -8   5   1    0.68    1.53
   7  -5  -1   40.82    3.21
   7  -5  -1   32.06    2.66
  -7   5   1   39.67    2.63
  -7   5   1   37.73    3.32
  -7   5   1   37.88    3.07
  -7   5   1   34.05    2.94
  -7   5   1   40.89    3.25
   6  -5  -1    0.24    1.30
   6  -5  -1    1.65    0.94
   6  -5  -1    0.80    1.21
   6  -5  -1    1.28    1.04
  -6   5   1    1.92    1.27
  -6   5   1    0.08    1.11
  -6   5   1    1.28    1.40
  -6   5   1   -0.58    0.97
  -6   5   1   -1.62    0.88
  -6   5   1    1.73    1.24
   5  -5  -1  100.30    4.31
   5  -5  -1   96.44    4.63
   5  -5  -1   97.31    4.58
   5  -5  -1   94.30    4.78
   5  -5  -1   92.41    4.35
  -5   5   1   97.70    4.59
  -5   5   1  110.15    4.73
  -5   5   1  103.79    4.87
  -5   5   1   98.23    4.42
  -5   5   1   97.77    4.71
  -5   5   1   99.56    4.67
   4  -5  -1    3.51    1.17
   4  -5  -1    1.82    1.09
   4  -5  -1    2.22    1.02
   4  -5  -1    1.64    0.83
  -4   5   1    0.82    0.97
  -4   5   1    3.86    1.14
  -4   5   1    3.23    1.12
  -4   5   1    2.77    0.96
  -4   5   1    3.19    1.10
  -4   5   1    2.61    1.01
   3  -5  -1   39.45    2.06
   3  -5  -1   37.11    2.26
   3  -5  -1   36.99    2.28
   3  -5  -1   35.98    2.36
   3  -5  -1   37.70    2.19
   3  -5  -1   36.62    2.29
  -3   5   1   33.83    2.19
  -3   5   1   36.21    2.20
  -3   5   1   38.54    2.35
  -3   5   1   40.42    2.44
  -3   5   1   40.19    2.31
  -3   5   1   38.34    2.34
   2  -5  -1    8.97    1.07
   2  -5  -1    7.34    1.14
   2  -5  -1    7.40    0.89
   2  -5  -1    6.58    1.04
   2  -5  -1    9.12    1.19
  -2   5   1    7.02    1.07
  -2   5   1    8.09    1.15
  -2   5   1    8.66    0.75
  -2   5   1    9.85    1.31
  -2   5   1   10.57    1.19
  -2   5   1    7.25    1.10
  -2   5   1    9.74    1.10
  -2   5   1    8.46    0.98
   1  -5  -1  119.71    4.64
   1  -5  -1  118.42    4.42
   1  -5  -1  116.02    4.75
   1  -5  -1  124.58    4.71
   1  -5  -1  113.99    4.70
  -1   5   1  114.43    4.71
  -1   5   1  119.64    4.46
  -1   5   1  115.04    4.35
  -1   5   1  116.97    4.64
  -1   5   1  121.88    4.69
  -1   5   1  114.80    4.40
  -1   5   1  103.23    4.58
  -1   5   1  116.28    4.78
   0  -5  -1   26.31    1.66
   0  -5  -1   22.96    1.52
   0  -5  -1   25.74    1.63
   0  -5  -1   24.27    1.51
   0  -5  -1   23.64    1.34
   0   5   1   22.99    1.47
   0   5   1   25.43    1.50
   0   5   1   28.40    1.62
   0   5   1   21.19    1.63
   0   5   1   26.87    1.57
   0   5   1   24.35    1.28
   0   5   1   27.23    1.27
   0   5   1   24.12    1.47
   0   5   1   26.26    1.69
  -1  -5  -1   34.01    1.91
  -1  -5  -1   32.90    1.76
  -1  -5  -1   32.62    1.66
  -1  -5  -1   31.76    1.47
  -1  -5  -1   33.33    1.76
  -1  -5  -1   29.20    1.82
  -1  -5  -1   34.73    1.71
   1   5   1   31.46    1.87
   1   5   1   33.97    1.75
   1   5   1   32.68    1.81
   1   5   1   32.61    1.78
   1   5   1   31.45    1.65
   1   5   1   32.22    1.66
   1   5   1   34.96    1.48
   1   5   1   25.79    1.51
   1   5   1   34.20    1.38
  -2  -5  -1    9.51    0.90
  -2  -5  -1    8.92    0.78
  -2  -5  -1    9.69    0.67
  -2  -5  -1    7.80    0.50
  -2  -5  -1    8.43    0.85
  -2  -5  -1    9.08    1.10
  -2  -5  -1    7.85    0.45
  -2  -5  -1    8.68    1.05
  -2  -5  -1    8.59    0.78
  -2  -5  -1    8.46    1.02
   2   5   1    8.72    0.88
   2   5   1    7.66    1.02
   2   5   1    7.47    0.74
   2   5   1    8.44    1.07
   2   5   1    7.92    0.72
   2   5   1    8.27    1.06
  -3  -5  -1  126.13    4.84
  -3  -5  -1  118.11    4.41
  -3  -5  -1  116.00    4.33
  -3  -5  -1  119.84    4.47
  -3  -5  -1  121.64    4.38
  -3  -5  -1  117.52    4.65
  -3  -5  -1  109.67    4.36
  -3  -5  -1  118.21    4.83
   3   5   1  107.35    4.75
   3   5   1  122.74    4.11
   3   5   1  114.64    4.72
   3   5   1  122.31    4.45
   3   5   1  110.60    4.73
   3   5   1  117.58    4.47
  -4  -5  -1   -0.18    0.67
  -4  -5  -1    0.27    0.41
  -4  -5  -1    1.00    0.38
  -4  -5  -1   -0.08    0.55
  -4  -5  -1   -0.40    0.48
  -4  -5  -1    0.92    0.72
  -4  -5  -1    0.42    0.41
   4   5   1   -0.30    0.69
   4   5   1    1.03    0.53
   4   5   1   -0.15    0.67
   4   5   1   -0.38    0.67
  -5  -5  -1   22.59    1.61
  -5  -5  -1   23.93    1.38
  -5  -5  -1   25.39    1.99
  -5  -5  -1   26.23    1.69
  -5  -5  -1   25.34    1.31
  -5  -5  -1   27.17    1.39
  -5  -5  -1   23.77    1.90
  -5  -5  -1   23.74    1.25
   5   5   1   23.51    1.97
   5   5   1   24.80    1.99
   5   5   1   26.13    1.75
   5   5   1   23.99    1.55
   5   5   1   25.51    1.86
  -6  -5  -1   -0.28    0.80
  -6  -5  -1    0.98    0.91
  -6  -5  -1   -0.02    0.74
  -6  -5  -1   -0.02    0.43
  -6  -5  -1    0.39    0.51
  -6  -5  -1   -0.36    0.78
  -6  -5  -1   -0.20    0.54
  -6  -5  -1   -0.52    0.38
   6   5   1    0.57    1.02
   6   5   1    0.99    1.01
   6   5   1   -0.97    0.77
   6   5   1   -0.42    0.68
  -7  -5  -1   28.82    1.92
  -7  -5  -1   32.36    1.63
  -7  -5  -1   31.27    2.27
  -7  -5  -1   28.63    2.50
  -7  -5  -1   34.79    2.41
  -7  -5  -1   32.59    1.66
   7   5   1   35.13    2.65
   7   5   1   32.77    2.05
   7   5   1   37.41    2.46
   7   5   1   33.79    2.64
  -8  -5  -1    0.61    1.00
  -8  -5  -1    0.02    1.01
  -8  -5  -1    0.92    0.60
  -8  -5  -1    1.59    0.84
   8   5   1    0.15    0.91
   8   5   1   -0.42    1.14
   8   5   1    0.56    1.31
   8   5   1   -0.60    0.80
  -9  -5  -1   18.28    1.45
  -9  -5  -1   16.46    2.10
  -9  -5  -1   14.37    2.00
   9   5   1   17.51    2.44
   9   5   1   21.41    2.11
   9   5   1   14.86    2.25
 -10  -5  -1   -0.80    1.23
 -10  -5  -1    0.36    0.77
  10   5   1    0.13    1.45
  10   5   1    2.00    1.75
 -11  -5  -1   18.39    1.64
 -11  -5  -1   23.10    2.89
 -11  -5  -1   13.77    2.23
  11   5   1   15.59    2.58
  11   5   1   12.84    2.68
   8  -6  -1   -3.17    1.50
  -8   6   1    0.63    1.51
  -8   6   1    1.30    1.48
  -8   6   1    0.98    1.72
  -8   6   1    2.55    1.31
   7  -6  -1   -1.62    1.32
   7  -6  -1   -0.15    1.11
   7  -6  -1   -0.94    1.52
  -7   6   1    0.82    1.32
  -7   6   1    0.19    1.59
  -7   6   1   -0.47    1.53
  -7   6   1    2.12    1.43
  -7   6   1    3.62    1.16
   6  -6  -1   21.84    2.09
   6  -6  -1   24.35    2.54
   6  -6  -1   15.91    2.37
  -6   6   1   23.11    2.34
  -6   6   1   28.00    2.05
  -6   6   1   22.67    2.41
  -6   6   1   22.46    2.55
  -6   6   1   21.48    2.29
  -6   6   1   25.47    2.54
  -6   6   1   21.66    2.19
   5  -6  -1   -0.20    1.17
   5  -6  -1   -0.02    0.93
   5  -6  -1    2.06    1.33
   5  -6  -1    3.00    1.16
   5  -6  -1    1.72    0.95
  -5   6   1    1.18    1.15
  -5   6   1   -1.12    1.08
  -5   6   1   -1.72    0.87
  -5   6   1    0.12    1.20
  -5   6   1    1.25    1.28
  -5   6   1    0.27    1.02
   4  -6  -1   15.28    1.88
   4  -6  -1   15.56    1.76
   4  -6  -1   17.42    1.61
   4  -6  -1   15.16    1.99
  -4   6   1   15.90    1.76
  -4   6   1   15.06    1.80
  -4   6   1   17.29    1.84
  -4   6   1   13.80    1.78
  -4   6   1   16.91    1.99
  -4   6   1   19.50    1.89
   3  -6  -1    2.07    1.03
   3  -6  -1    2.30    0.99
   3  -6  -1    0.75    0.79
   3  -6  -1    3.39    1.21
   3  -6  -1    2.93    1.04
   3  -6  -1    2.60    0.80
  -3   6   1    1.06    1.06
  -3   6   1    1.05    0.93
  -3   6   1    1.58    0.90
  -3   6   1    2.73    1.13
  -3   6   1    1.01    0.92
  -3   6   1    1.78    1.05
   2  -6  -1  247.67    9.11
   2  -6  -1  242.73    9.28
   2  -6  -1  247.94    9.22
   2  -6  -1  245.63    9.10
   2  -6  -1  241.55    8.79
  -2   6   1  240.55    9.31
  -2   6   1  240.77    8.92
  -2   6   1  226.47    9.04
  -2   6   1  241.69    9.15
  -2   6   1  249.58    9.19
  -2   6   1  242.05    8.60
  -2   6   1  248.73    9.19
   1  -6  -1   25.20    1.74
   1  -6  -1   23.44    1.80
   1  -6  -1   25.83    1.90
   1  -6  -1   25.18    1.73
   1  -6  -1   23.33    1.46
  -1   6   1   26.45    1.39
  -1   6   1   22.50    1.88
  -1   6   1   24.44    1.59
  -1   6   1   28.14    1.86
  -1   6   1   22.98    1.62
  -1   6   1   30.31    1.87
  -1   6   1   24.10    1.88
  -1   6   1   25.09    1.50
   0  -6  -1  181.26    7.43
   0  -6  -1  198.64    7.08
   0  -6  -1  194.95    7.46
   0  -6  -1  193.66    7.31
   0  -6  -1  203.64    7.40
   0   6   1  195.63    7.49
   0   6   1  201.03    7.25
   0   6   1  196.97    6.91
   0   6   1  202.81    7.23
   0   6   1  187.29    7.26
   0   6   1  198.23    7.52
   0   6   1  188.46    7.27
   0   6   1  196.49    6.98
   0   6   1  188.62    7.33
  -1  -6  -1    8.23    1.09
  -1  -6  -1    9.08    1.06
  -1  -6  -1    9.51    1.26
  -1  -6  -1    7.83    1.12
  -1  -6  -1    8.38    1.04
   1   6   1    8.98    0.70
   1   6   1    7.33    0.79
   1   6   1    7.10    0.98
   1   6   1    9.38    0.73
   1   6   1    8.71    0.99
   1   6   1    6.23    1.05
   1   6   1    8.44    1.18
   1   6   1    8.80    1.08
  -2  -6  -1    0.03    0.51
  -2  -6  -1    0.06    0.42
  -2  -6  -1    0.22    0.47
  -2  -6  -1   -0.36    0.52
  -2  -6  -1    0.46    0.29
  -2  -6  -1    0.35    0.67
  -2  -6  -1    0.06    0.72
  -2  -6  -1   -0.06    0.70
   2   6   1   -0.21    0.48
   2   6   1   -0.60    0.32
   2   6   1    0.47    0.73
   2   6   1    0.51    0.71
   2   6   1   -0.06    0.60
  -3  -6  -1    4.06    0.96
  -3  -6  -1    4.00    0.70
  -3  -6  -1    4.44    0.68
  -3  -6  -1    4.68    1.06
  -3  -6  -1    4.27    0.97
  -3  -6  -1    5.11    0.76
  -3  -6  -1    4.31    0.59
  -3  -6  -1    4.14    0.74
   3   6   1    2.82    0.88
   3   6   1    3.90    1.00
   3   6   1    4.26    0.48
   3   6   1    3.25    0.93
   3   6   1    5.41    0.64
   3   6   1    2.97    0.74
  -4  -6  -1    8.20    0.90
  -4  -6  -1    7.43    1.21
  -4  -6  -1   10.28    1.40
  -4  -6  -1    8.75    0.94
  -4  -6  -1    7.44    0.83
  -4  -6  -1    9.76    0.67
  -4  -6  -1   10.40    0.94
  -4  -6  -1    7.70    0.96
  -4  -6  -1    8.25    1.18
   4   6   1    7.90    1.29
   4   6   1   11.13    1.39
   4   6   1    8.75    0.98
   4   6   1   10.71    1.28
  -5  -6  -1    1.93    0.58
  -5  -6  -1    1.82    0.76
  -5  -6  -1    2.13    0.71
  -5  -6  -1    4.48    0.61
  -5  -6  -1    1.89    0.94
  -5  -6  -1    3.40    1.03
   5   6   1    1.37    0.95
   5   6   1    1.93    0.89
   5   6   1    1.18    0.95
   5   6   1    2.89    0.77
  -6  -6  -1   85.16    4.00
  -6  -6  -1   81.72    3.47
  -6  -6  -1   77.95    3.24
  -6  -6  -1   79.93    3.35
  -6  -6  -1   80.23    3.76
  -6  -6  -1   79.45    3.21
  -6  -6  -1   81.65    3.67
  -6  -6  -1   84.82    3.97
   6   6   1   83.50    3.57
   6   6   1   83.30    3.81
   6   6   1   78.93    4.00
   6   6   1   78.95    4.05
  -7  -6  -1    0.04    0.75
  -7  -6  -1    0.68    0.57
  -7  -6  -1    1.55    1.09
  -7  -6  -1    0.73    0.84
  -7  -6  -1    2.90    1.15
   7   6   1    0.59    0.88
   7   6   1    1.05    1.13
   7   6   1    0.64    1.20
   7   6   1    0.95    1.07
  -8  -6  -1   56.27    3.61
  -8  -6  -1   57.60    3.52
  -8  -6  -1   61.99    3.44
  -8  -6  -1   58.49    3.44
  -8  -6  -1   59.29    2.65
   8   6   1   58.14    3.10
   8   6   1   58.16    3.75
   8   6   1   59.34    3.81
   8   6   1   65.85    3.56
  -9  -6  -1    0.71    1.17
  -9  -6  -1    1.41    1.31
  -9  -6  -1    1.47    1.32
  -9  -6  -1    0.24    1.09
  -9  -6  -1   -0.03    0.65
   9   6   1    1.83    1.60
   9   6   1    0.89    1.35
   9   6   1    1.54    1.23
 -10  -6  -1   30.74    1.85
 -10  -6  -1   30.58    2.93
 -10  -6  -1   27.89    2.94
  10   6   1   22.52    2.95
  10   6   1   27.92    2.93
  10   6   1   25.40    2.86
 -11  -6  -1    1.27    0.82
 -11  -6  -1    2.37    1.73
 -11  -6  -1    2.39    1.57
  11   6   1    0.01    1.71
  11   6   1   -1.03    1.39
  -8   7   1   -0.19    1.75
  -8   7   1   -1.29    1.79
  -8   7   1   -1.50    1.42
   7  -7  -1   38.59    3.48
   7  -7  -1   38.29    3.70
  -7   7   1   38.81    3.50
  -7   7   1   45.48    3.67
  -7   7   1   37.72    3.51
   6  -7  -1    6.67    1.75
   6  -7  -1    3.16    1.64
  -6   7   1    6.41    1.95
  -6   7   1    4.30    1.58
  -6   7   1    3.16    1.60
   5  -7  -1   23.24    2.59
   5  -7  -1   22.65    2.53
   5  -7  -1   20.17    2.28
  -5   7   1   19.26    2.12
  -5   7   1   23.08    2.40
  -5   7   1   20.39    2.50
  -5   7   1   16.61    2.17
  -5   7   1   19.80    2.21
   4  -7  -1    3.93    1.40
   4  -7  -1    8.22    1.70
   4  -7  -1    3.69    0.95
   4  -7  -1    3.17    1.23
  -4   7   1    3.53    1.32
  -4   7   1    2.34    1.27
  -4   7   1    2.43    1.25
  -4   7   1    2.68    1.46
  -4   7   1    3.61    1.30
   3  -7  -1   13.73    1.75
   3  -7  -1   12.73    1.81
   3  -7  -1   14.80    1.82
   3  -7  -1   14.86    1.41
   3  -7  -1   11.09    1.75
  -3   7   1   14.12    1.77
  -3   7   1   15.45    1.97
  -3   7   1   12.49    1.65
  -3   7   1   15.93    1.71
  -3   7   1   12.39    1.68
   2  -7  -1   12.44    1.54
   2  -7  -1   10.20    1.54
   2  -7  -1   10.30    1.48
   2  -7  -1    9.13    1.07
   2  -7  -1   10.39    1.42
  -2   7   1    9.83    1.45
  -2   7   1   11.37    1.34
  -2   7   1   12.07    1.08
  -2   7   1    9.86    1.43
  -2   7   1   10.39    1.60
  -2   7   1   12.26    1.67
   1  -7  -1   48.29    2.55
   1  -7  -1   43.99    2.61
   1  -7  -1   40.32    2.11
   1  -7  -1   44.62    2.67
   1  -7  -1   41.57    2.50
  -1   7   1   42.48    2.57
  -1   7   1   40.31    2.63
  -1   7   1   42.43    2.20
  -1   7   1   42.07    2.18
  -1   7   1   39.05    2.40
  -1   7   1   44.59    2.61
  -1   7   1   40.21    2.59
   0  -7  -1    9.62    1.34
   0  -7  -1    9.99    1.43
   0  -7  -1    8.48    1.27
   0  -7  -1    8.63    1.20
   0  -7  -1    9.78    1.02
   0   7   1    9.80    1.33
   0   7   1   10.36    1.29
   0   7   1    9.57    0.93
   0   7   1    8.77    1.24
   0   7   1   10.68    1.24
   0   7   1   10.58    1.47
   0   7   1    9.90    1.44
  -1  -7  -1   21.12    1.89
  -1  -7  -1   21.16    1.63
  -1  -7  -1   19.79    1.83
  -1  -7  -1   20.26    1.72
   1   7   1   18.50    1.47
   1   7   1   19.18    1.04
   1   7   1   19.54    1.86
   1   7   1   22.00    1.77
   1   7   1   20.25    1.13
   1   7   1   18.70    1.69
   1   7   1   22.09    1.71
  -2  -7  -1    3.66    0.56
  -2  -7  -1    3.17    1.00
  -2  -7  -1    2.99    0.87
  -2  -7  -1    2.46    1.04
  -2  -7  -1    5.50    1.08
   2   7   1    2.94    0.89
   2   7   1    4.94    1.15
   2   7   1    3.91    0.74
   2   7   1    5.08    0.56
   2   7   1    4.23    1.01
  -3  -7  -1   75.97    3.39
  -3  -7  -1   79.72    3.17
  -3  -7  -1   76.34    3.58
  -3  -7  -1   73.15    3.73
  -3  -7  -1   79.74    3.75
   3   7   1   78.70    2.96
   3   7   1   76.21    3.72
   3   7   1   80.78    3.42
   3   7   1   76.63    3.72
  -4  -7  -1   15.94    1.73
  -4  -7  -1   16.85    1.31
  -4  -7  -1   13.70    1.55
  -4  -7  -1   13.96    1.70
  -4  -7  -1   13.38    1.08
  -4  -7  -1   13.07    1.23
   4   7   1   10.90    1.54
   4   7   1   13.25    1.54
   4   7   1   15.45    1.77
   4   7   1   14.54    1.36
  -5  -7  -1   77.84    3.37
  -5  -7  -1   82.49    3.99
  -5  -7  -1   75.74    3.50
  -5  -7  -1   75.90    3.97
  -5  -7  -1   78.05    3.35
  -5  -7  -1   75.80    3.75
   5   7   1   87.71    3.55
   5   7   1   79.16    4.07
   5   7   1   77.38    3.94
   5   7   1   81.85    3.86
  -6  -7  -1    0.02    0.81
  -6  -7  -1    1.08    1.01
  -6  -7  -1    1.03    0.96
  -6  -7  -1   -0.37    0.58
  -6  -7  -1   -0.67    0.60
  -6  -7  -1   -1.13    0.97
   6   7   1    0.48    1.00
   6   7   1    0.17    1.02
   6   7   1    0.08    0.73
   6   7   1    0.25    1.06
  -7  -7  -1   22.82    2.21
  -7  -7  -1   20.33    2.17
  -7  -7  -1   20.99    1.88
  -7  -7  -1   20.25    1.89
   7   7   1   18.34    2.23
   7   7   1   14.15    1.99
   7   7   1   19.46    1.97
  -8  -7  -1   -0.04    0.58
  -8  -7  -1   -0.05    1.29
  -8  -7  -1    0.43    1.03
  -8  -7  -1    0.62    0.99
  -8  -7  -1    0.04    0.89
   8   7   1   -0.43    1.12
   8   7   1    0.97    1.02
   8   7   1   -0.62    1.22
  -9  -7  -1    3.20    1.25
  -9  -7  -1    4.20    1.45
  -9  -7  -1    1.94    0.72
  -9  -7  -1    0.72    1.36
   9   7   1    0.39    1.47
   9   7   1    0.51    1.24
 -10  -7  -1   -1.75    1.43
 -10  -7  -1    0.57    1.32
 -10  -7  -1   -0.39    0.66
  10   7   1   -0.01    1.59
  10   7   1   -0.77    1.22
   7  -8  -1    1.93    1.79
   7  -8  -1    5.29    2.10
  -7   8   1   -0.99    1.60
  -7   8   1    6.06    2.05
  -7   8   1    1.51    1.61
   6  -8  -1   12.87    2.25
   6  -8  -1   13.74    2.47
  -6   8   1   16.99    2.31
  -6   8   1   17.51    2.44
  -6   8   1   18.67    2.74
   5  -8  -1    4.37    1.62
   5  -8  -1    4.19    1.78
  -5   8   1    3.17    1.66
  -5   8   1    8.02    1.76
  -5   8   1    1.60    1.51
  -5   8   1    3.89    1.34
   4  -8  -1    1.66    1.38
   4  -8  -1   -1.18    1.06
   4  -8  -1   -0.59    1.25
  -4   8   1    2.18    1.21
  -4   8   1   -0.19    1.19
  -4   8   1    0.49    1.12
  -4   8   1    0.37    1.33
  -4   8   1    0.45    1.31
   3  -8  -1    0.13    1.18
   3  -8  -1    0.20    1.21
   3  -8  -1    0.62    1.09
  -3   8   1   -0.32    1.02
  -3   8   1    0.69    1.01
  -3   8   1    1.16    1.31
  -3   8   1    0.35    1.18
  -3   8   1   -1.12    0.95
   2  -8  -1    0.83    1.09
   2  -8  -1    2.42    1.24
   2  -8  -1    1.11    1.06
   2  -8  -1    2.56    1.13
  -2   8   1    2.10    1.10
  -2   8   1    3.51    1.30
  -2   8   1    3.72    1.17
  -2   8   1    2.09    0.95
  -2   8   1    2.63    1.32
  -2   8   1    1.67    1.25
   1  -8  -1   -0.81    0.86
   1  -8  -1    1.03    1.07
   1  -8  -1    0.46    0.89
   1  -8  -1   -0.02    0.59
   1  -8  -1    0.42    0.95
  -1   8   1    0.60    1.03
  -1   8   1    0.37    1.01
  -1   8   1   -0.24    0.83
  -1   8   1    0.24    0.70
  -1   8   1   -0.40    1.05
  -1   8   1   -0.40    0.68
  -1   8   1    0.35    0.96
   0  -8  -1    0.85    0.94
   0  -8  -1   -0.82    0.91
   0  -8  -1    0.51    0.58
   0  -8  -1   -0.40    0.83
   0  -8  -1    1.07    0.98
   0   8   1    0.85    0.98
   0   8   1    0.99    1.00
   0   8   1    2.04    1.05
   0   8   1    1.22    0.85
   0   8   1    0.17    0.79
   0   8   1    0.02    0.57
   0   8   1    0.23    0.88
  -1  -8  -1    1.16    0.91
  -1  -8  -1    0.90    0.90
  -1  -8  -1    2.42    0.93
  -1  -8  -1    1.28    0.71
  -1  -8  -1    1.92    1.05
   1   8   1    2.56    0.87
   1   8   1    1.82    1.09
   1   8   1    2.49    1.02
   1   8   1    2.01    1.07
   1   8   1    2.35    1.01
  -2  -8  -1   12.43    1.49
  -2  -8  -1   15.64    1.52
  -2  -8  -1   14.28    1.75
  -2  -8  -1   12.48    1.63
   2   8   1   11.21    1.41
   2   8   1   11.77    1.55
   2   8   1   10.08    1.56
   2   8   1   13.50    1.22
  -3  -8  -1   19.64    1.84
  -3  -8  -1   17.01    1.87
  -3  -8  -1   16.00    1.59
  -3  -8  -1   19.15    2.00
   3   8   1   18.57    1.95
   3   8   1   15.21    1.04
   3   8   1   17.51    1.89
   3   8   1   19.09    1.58
  -4  -8  -1   12.72    1.68
  -4  -8  -1   11.79    1.31
  -4  -8  -1   13.65    1.60
  -4  -8  -1   12.08    1.75
   4   8   1   11.10    1.65
   4   8   1   12.11    1.64
   4   8   1   13.49    1.38
  -5  -8  -1    0.58    1.04
  -5  -8  -1    1.00    0.76
  -5  -8  -1    1.20    1.02
  -5  -8  -1    0.86    1.04
   5   8   1    0.73    1.09
   5   8   1   -0.71    0.70
   5   8   1    0.81    1.14
   5   8   1    2.70    1.26
  -6  -8  -1    1.14    0.76
  -6  -8  -1    0.93    1.10
  -6  -8  -1    1.50    1.22
  -6  -8  -1    0.01    1.10
   6   8   1    1.52    1.24
   6   8   1    0.20    1.24
   6   8   1    2.44    1.12
  -7  -8  -1    3.95    1.39
  -7  -8  -1    2.91    0.88
  -7  -8  -1    2.33    1.34
  -7  -8  -1    3.36    1.45
   7   8   1    2.55    1.17
   7   8   1    0.76    1.33
   7   8   1    6.70    1.59
  -8  -8  -1   26.92    1.77
  -8  -8  -1   25.59    2.58
  -8  -8  -1   21.97    2.73
   8   8   1   24.93    2.63
   8   8   1   26.93    2.55
   8   8   1   19.94    2.60
  -9  -8  -1    2.16    1.47
  -9  -8  -1   -0.49    1.49
  -9  -8  -1    0.25    0.78
   9   8   1   -1.55    1.38
   9   8   1    1.79    1.54
 -10  -8  -1    3.55    0.91
 -10  -8  -1    2.89    1.65
 -10  -8  -1    4.74    1.76
  10   8   1    2.50    1.64
  10   8   1   -0.39    1.80
   6  -9  -1    4.39    1.75
   6  -9  -1    4.22    1.88
  -6   9   1    0.12    1.51
  -6   9   1    2.28    1.74
  -6   9   1    0.60    1.71
   5  -9  -1    3.46    1.87
   5  -9  -1    3.20    1.79
  -5   9   1   -1.07    1.30
  -5   9   1    4.60    1.56
  -5   9   1    1.37    1.83
  -5   9   1    1.69    1.74
   4  -9  -1    0.54    1.45
   4  -9  -1   -1.89    1.27
  -4   9   1   -0.82    1.50
  -4   9   1    1.02    1.23
  -4   9   1    2.35    1.33
  -4   9   1    2.00    1.53
  -4   9   1   -0.89    1.17
   3  -9  -1   15.83    2.25
   3  -9  -1   14.65    2.19
   3  -9  -1   11.09    1.86
  -3   9   1   19.92    2.14
  -3   9   1   18.46    2.44
  -3   9   1   17.23    1.87
  -3   9   1   18.29    2.55
  -3   9   1   15.94    2.12
  -3   9   1   18.91    2.14
   2  -9  -1    4.29    1.41
   2  -9  -1    4.42    1.32
   2  -9  -1    3.22    1.52
  -2   9   1    4.98    1.48
  -2   9   1    4.13    1.41
  -2   9   1    3.51    1.36
  -2   9   1    6.54    1.69
  -2   9   1    5.14    1.57
   1  -9  -1   46.39    3.14
   1  -9  -1   43.99    3.19
   1  -9  -1   45.73    2.96
   1  -9  -1   47.46    2.96
  -1   9   1   50.32    3.35
  -1   9   1   46.26    3.19
  -1   9   1   44.74    2.91
  -1   9   1   50.81    3.25
  -1   9   1   50.10    2.66
  -1   9   1   54.87    3.19
   0  -9  -1    5.61    1.38
   0  -9  -1    7.67    1.58
   0  -9  -1    9.06    1.54
   0  -9  -1    7.87    1.41
   0   9   1    4.85    1.34
   0   9   1    7.21    1.36
   0   9   1    7.58    1.57
   0   9   1    6.74    1.21
   0   9   1    6.27    1.50
  -1  -9  -1  114.62    5.13
  -1  -9  -1  128.27    5.57
  -1  -9  -1  118.52    5.54
  -1  -9  -1  111.37    5.21
   1   9   1  124.62    4.97
   1   9   1  116.87    5.20
   1   9   1  117.57    5.16
   1   9   1  110.72    5.40
  -2  -9  -1    9.14    1.51
  -2  -9  -1   10.53    1.49
  -2  -9  -1    6.77    1.55
  -2  -9  -1   12.18    1.77
   2   9   1    9.33    1.42
   2   9   1    9.28    1.15
   2   9   1   10.89    1.60
   2   9   1    9.22    1.62
  -3  -9  -1   64.74    3.34
  -3  -9  -1   61.59    3.57
  -3  -9  -1   69.06    3.39
  -3  -9  -1   60.48    3.65
   3   9   1   54.85    3.47
   3   9   1   63.07    3.55
   3   9   1   67.04    3.26
  -4  -9  -1    5.81    1.22
  -4  -9  -1    8.40    1.44
  -4  -9  -1    6.48    1.52
  -4  -9  -1    8.08    1.67
   4   9   1    4.63    1.45
   4   9   1    8.46    1.25
   4   9   1    6.21    1.42
  -5  -9  -1   47.39    3.19
  -5  -9  -1   47.50    2.70
  -5  -9  -1   47.07    3.27
  -5  -9  -1   52.73    3.14
   5   9   1   53.69    3.40
   5   9   1   48.08    3.21
  -6  -9  -1    1.98    0.91
  -6  -9  -1    0.91    1.28
  -6  -9  -1    0.59    1.18
  -6  -9  -1    1.11    1.19
   6   9   1    0.25    1.16
   6   9   1   -0.53    1.21
  -7  -9  -1   -1.08    1.21
  -7  -9  -1    0.03    1.20
  -7  -9  -1    0.66    0.87
   7   9   1    2.22    1.37
   7   9   1    0.42    1.28
   7   9   1    1.84    1.42
  -8  -9  -1    0.69    0.81
  -8  -9  -1    0.18    1.37
  -8  -9  -1    0.99    1.43
   8   9   1   -0.96    1.56
   8   9   1    2.02    1.36
   8   9   1   -0.65    1.38
  -9  -9  -1   13.11    2.31
  -9  -9  -1    7.85    1.82
   9   9   1   11.59    2.29
   9   9   1   13.80    2.23
 -10  -9  -1    0.91    1.65
  10   9   1   -0.32    1.49
   5 -10  -1    0.43    1.67
   5 -10  -1    0.46    1.77
  -5  10   1   -0.93    1.81
  -5  10   1    4.11    1.88
   4 -10  -1    3.50    1.70
   4 -10  -1    5.39    1.91
  -4  10   1    2.68    2.03
  -4  10   1    6.65    1.93
  -4  10   1    5.02    1.64
  -4  10   1    4.88    1.56
   3 -10  -1    5.36    1.84
   3 -10  -1   10.21    2.02
  -3  10   1    6.83    1.67
  -3  10   1    5.68    1.99
  -3  10   1    5.57    1.76
  -3  10   1    5.83    1.80
   2 -10  -1    7.19    1.83
   2 -10  -1    6.26    1.84
   2 -10  -1   10.30    1.78
  -2  10   1    6.91    1.77
  -2  10   1    4.83    1.62
  -2  10   1    6.64    1.79
  -2  10   1    8.13    1.82
  -2  10   1    2.93    1.51
   1 -10  -1   17.42    1.98
   1 -10  -1   17.43    2.23
   1 -10  -1   13.56    3.18
   1 -10  -1   14.50    2.28
  -1  10   1   17.59    2.00
  -1  10   1   19.11    2.41
  -1  10   1   15.33    2.20
  -1  10   1   12.98    2.02
   0 -10  -1   28.35    2.40
   0 -10  -1   27.19    2.75
   0 -10  -1   26.42    2.44
   0 -10  -1   22.86    2.48
   0  10   1   27.13    2.27
   0  10   1   25.81    2.22
   0  10   1   27.56    2.53
   0  10   1   28.49    2.74
  -1 -10  -1    4.18    1.28
  -1 -10  -1    5.76    1.44
  -1 -10  -1    4.96    1.32
  -1 -10  -1    1.15    1.27
   1  10   1    2.58    1.46
   1  10   1    3.52    1.32
   1  10   1    3.73    1.29
   1  10   1    4.07    1.11
  -2 -10  -1    0.22    1.05
  -2 -10  -1   -1.28    0.96
  -2 -10  -1    1.54    1.29
  -2 -10  -1    2.02    1.23
   2  10   1    1.22    0.77
   2  10   1   -0.92    1.12
   2  10   1    1.36    1.05
   2  10   1    0.38    1.19
  -3 -10  -1   -1.00    1.04
  -3 -10  -1   -0.84    1.11
  -3 -10  -1    0.07    1.06
  -3 -10  -1   -1.33    1.08
   3  10   1    0.45    1.17
   3  10   1    0.39    1.19
   3  10   1    0.63    0.94
  -4 -10  -1   20.50    2.43
  -4 -10  -1   15.96    1.82
  -4 -10  -1   17.88    1.97
  -4 -10  -1   15.58    2.12
   4  10   1   17.19    2.20
   4  10   1   20.48    2.34
  -5 -10  -1    8.24    1.67
  -5 -10  -1    6.81    1.82
  -5 -10  -1    6.50    2.47
  -5 -10  -1    3.01    1.11
   5  10   1    5.31    1.65
   5  10   1    9.65    1.87
  -6 -10  -1   21.30    1.93
  -6 -10  -1   22.92    2.69
  -6 -10  -1   26.18    2.47
   6  10   1   22.88    2.57
   6  10   1   23.75    2.72
  -7 -10  -1    7.08    1.81
  -7 -10  -1   11.93    2.15
  -7 -10  -1    4.42    1.12
   7  10   1    3.06    1.63
   7  10   1    3.93    1.52
  -8 -10  -1   81.57    4.96
   8  10   1   79.40    4.52
   8  10   1   75.23    4.67
  -9 -10  -1    0.17    0.90
  -9 -10  -1    2.56    1.66
  -9 -10  -1   -0.46    1.52
   9  10   1    0.19    1.58
  -4  11   1    0.18    2.04
   3 -11  -1    7.25    2.02
   3 -11  -1    4.48    1.85
  -3  11   1    7.13    1.90
  -3  11   1    4.28    1.95
  -3  11   1    5.13    1.81
  -3  11   1    4.17    1.97
   2 -11  -1    4.91    1.84
   2 -11  -1    0.02    1.50
  -2  11   1    0.17    1.57
  -2  11   1    3.22    1.65
  -2  11   1    2.87    1.60
  -2  11   1    2.68    1.68
   1 -11  -1    1.82    1.45
   1 -11  -1    1.31    1.27
  -1  11   1    1.66    1.35
  -1  11   1    0.90    1.41
  -1  11   1    0.66    1.44
   0 -11  -1   -0.59    1.31
   0 -11  -1    0.99    1.19
   0 -11  -1    3.52    1.39
   0  11   1   -1.27    1.32
   0  11   1   -0.25    1.13
   0  11   1    0.61    1.26
  -1 -11  -1    3.90    1.65
  -1 -11  -1    6.02    1.59
  -1 -11  -1    4.00    1.27
   1  11   1    7.57    1.82
   1  11   1    3.98    1.36
   1  11   1    6.06    1.29
   1  11   1    2.34    1.38
  -2 -11  -1    3.14    1.49
  -2 -11  -1    7.24    1.58
  -2 -11  -1    7.24    1.51
   2  11   1   10.19    1.68
   2  11   1    7.74    1.81
   2  11   1    6.87    1.56
  -3 -11  -1   89.45    4.49
  -3 -11  -1   85.57    4.35
  -3 -11  -1   88.77    4.93
   3  11   1   81.51    4.62
   3  11   1   92.07    4.90
  -4 -11  -1   14.16    2.25
  -4 -11  -1   13.66    1.95
  -4 -11  -1   12.98    1.84
   4  11   1   15.11    2.21
   4  11   1   18.20    2.42
  -5 -11  -1   34.84    2.93
  -5 -11  -1   32.31    2.50
  -5 -11  -1   32.96    3.32
   5  11   1   34.77    3.27
   5  11   1   32.57    3.12
  -6 -11  -1    6.14    1.37
  -6 -11  -1    2.74    1.65
   6  11   1    3.81    1.57
   6  11   1    6.49    1.87
  -7 -11  -1   21.79    2.85
  -7 -11  -1   17.55    1.89
   7  11   1   24.57    2.69
   7  11   1   23.17    2.86
  -8 -11  -1   -1.02    1.51
   8  11   1   -1.69    1.37
  -2  12   1    9.61    2.20
  -2  12   1   15.81    2.42
  -2  12   1   13.33    2.45
   1 -12  -1   -2.00    1.39
  -1  12   1    0.52    1.36
  -1  12   1    0.65    1.50
  -1  12   1   -0.42    1.56
   0 -12  -1    2.25    1.68
   0  12   1    2.97    1.64
   0  12   1    3.07    1.58
   0  12   1    3.31    1.34
  -1 -12  -1    5.47    1.96
  -1 -12  -1    4.09    1.46
   1  12   1    2.62    1.63
  -2 -12  -1   24.38    2.62
  -2 -12  -1   32.18    3.19
   2  12   1   30.67    3.19
   2  12   1   28.41    2.87
  -3 -12  -1    8.41    1.80
  -3 -12  -1   10.70    2.13
   3  12   1   10.17    2.01
   3  12   1    8.25    1.95
  -4 -12  -1   17.17    2.14
  -4 -12  -1   17.97    2.63
   4  12   1   13.75    2.37
   4  12   1   15.51    2.31
  -5 -12  -1    1.98    1.28
  -5 -12  -1    2.84    1.65
   5  12   1    4.01    1.84
   5  12   1    6.99    1.96
  -6 -12  -1    0.64    1.70
  -6 -12  -1    0.52    1.18
   6  12   1    3.16    1.69
   6  12   1    1.07    1.57
  -2 -13  -1    0.03    1.39
  -3 -13  -1    1.34    1.35
   3  13   1   -0.18    1.42
  -5 -12   2   -0.27    1.43
   4  12  -2    0.02    1.65
  -4 -12   2    0.41    1.20
  -4 -12   2   -0.56    1.51
   3  12  -2    0.39    1.39
   3  12  -2    1.29    1.37
  -3 -12   2    0.45    1.50
  -3 -12   2   -0.25    1.25
   2  12  -2    9.44    1.93
   2  12  -2    6.99    1.90
  -2 -12   2    6.40    2.03
  -2 -12   2    5.86    1.70
   1  12  -2    2.53    1.51
   1  12  -2    3.05    1.78
  -1 -12   2    1.64    1.41
  -1 -12   2    0.14    1.43
   0  12  -2    2.27    1.62
   0  12  -2    5.91    1.92
   0 -12   2    2.99    1.68
   0 -12   2    3.43    1.70
  -1  12  -2    0.36    1.54
  -1  12  -2    5.00    1.83
   1 -12   2   -1.87    1.60
   1 -12   2    0.74    1.62
  -2  12  -2   14.23    3.74
  -2  12  -2   11.08    2.17
   2 -12   2   13.36    2.24
  -7 -11   2   53.54    3.97
   6  11  -2    4.18    1.80
   6  11  -2    0.98    1.61
  -6 -11   2    3.20    1.10
  -6 -11   2    2.35    1.59
   5  11  -2   11.82    2.24
   5  11  -2   13.14    2.29
  -5 -11   2   14.58    2.32
  -5 -11   2   16.13    1.81
   4  11  -2    4.36    1.82
   4  11  -2    6.00    1.62
   4  11  -2    6.18    1.81
  -4 -11   2    2.57    1.53
  -4 -11   2    2.57    1.22
   3  11  -2   16.10    2.30
   3  11  -2   16.57    2.42
   3  11  -2   15.35    2.17
  -3 -11   2   17.76    2.05
  -3 -11   2   10.82    2.01
   2  11  -2    1.27    1.49
   2  11  -2    3.96    1.51
  -2 -11   2    1.19    1.15
  -2 -11   2    3.43    1.54
   1  11  -2    3.35    1.44
   1  11  -2    4.04    1.60
  -1 -11   2    3.94    1.55
  -1 -11   2    2.32    1.44
   0  11  -2   -0.76    1.31
   0  11  -2    2.93    1.52
   0 -11   2   -1.13    1.32
   0 -11   2    0.17    1.31
  -1  11  -2    7.21    1.90
  -1  11  -2    7.19    1.76
   1 -11   2    8.99    2.07
   1 -11   2    6.74    1.70
  -2  11  -2   10.29    1.92
  -2  11  -2    9.50    2.22
   2 -11   2    7.07    2.01
   2 -11   2   11.75    2.14
  -3  11  -2    2.65    1.93
  -3  11  -2    4.35    1.58
   3 -11   2    5.95    1.91
   3 -11   2    2.68    1.65
   4 -11   2    6.30    2.02
   8  10  -2    1.06    1.84
   8  10  -2    0.33    1.53
  -8 -10   2    0.26    0.60
  -8 -10   2   -0.76    1.40
   7  10  -2    2.64    1.69
   7  10  -2    1.29    1.66
  -7 -10   2    4.03    0.92
  -7 -10   2    3.06    1.60
   6  10  -2   13.16    2.17
   6  10  -2   10.94    1.95
   6  10  -2   14.54    2.31
  -6 -10   2   14.85    1.48
  -6 -10   2   13.06    2.03
   5  10  -2    0.06    1.44
   5  10  -2    2.46    1.33
   5  10  -2    2.12    1.59
  -5 -10   2    3.05    0.98
  -5 -10   2    0.98    1.40
   4  10  -2   90.77    4.58
   4  10  -2   80.87    4.58
   4  10  -2   78.71    4.59
  -4 -10   2   79.09    3.84
  -4 -10   2   76.42    4.39
  -4 -10   2   83.20    4.63
   3  10  -2   14.18    2.06
   3  10  -2   15.38    2.19
   3  10  -2   15.28    2.05
  -3 -10   2   14.47    2.09
  -3 -10   2   14.15    1.72
  -3 -10   2   13.68    2.01
   2  10  -2   61.41    3.97
   2  10  -2   59.89    3.74
   2  10  -2   57.15    3.67
  -2 -10   2   69.25    3.65
  -2 -10   2   70.91    3.98
  -2 -10   2   69.43    3.89
   1  10  -2   12.79    1.99
   1  10  -2   10.76    1.92
  -1 -10   2   12.81    2.08
  -1 -10   2   13.33    2.00
  -1 -10   2    7.43    1.60
   0  10  -2   85.24    4.59
   0  10  -2   80.75    4.58
   0 -10   2   88.64    4.43
   0 -10   2   79.46    4.54
   0 -10   2   77.72    4.40
  -1  10  -2   12.74    2.18
  -1  10  -2   14.01    2.06
   1 -10   2   12.70    1.91
   1 -10   2    7.62    1.80
  -2  10  -2   29.79    2.68
  -2  10  -2   29.07    3.01
   2 -10   2   23.48    2.72
   2 -10   2   22.67    2.58
   2 -10   2   26.63    2.74
  -3  10  -2   17.84    2.15
  -3  10  -2   12.21    2.39
  -3  10  -2   15.87    2.14
   3 -10   2   16.17    2.30
   3 -10   2   14.35    2.35
  -4  10  -2   -0.39    1.77
  -4  10  -2   -1.82    1.25
   4 -10   2   -2.80    1.36
   4 -10   2    0.95    1.46
  -5  10  -2   -1.12    1.46
  -5  10  -2    1.09    1.88
   5 -10   2   -0.86    1.64
   5 -10   2   -3.06    1.54
   8   9  -2    4.66    1.89
   8   9  -2    4.56    1.71
  -8  -9   2    3.63    0.61
  -8  -9   2    3.77    1.51
   7   9  -2    5.65    1.84
   7   9  -2    4.39    1.67
   7   9  -2    3.65    1.54
  -7  -9   2    7.52    0.91
  -7  -9   2    7.14    1.61
   6   9  -2   -0.43    1.39
   6   9  -2   -0.93    1.13
   6   9  -2   -1.83    1.27
  -6  -9   2    1.34    1.28
  -6  -9   2    0.25    0.69
  -6  -9   2    1.28    1.16
   5   9  -2   24.32    2.60
   5   9  -2   26.11    2.67
   5   9  -2   23.96    2.44
  -5  -9   2   22.78    2.40
  -5  -9   2   19.66    2.14
  -5  -9   2   24.37    1.75
   4   9  -2    0.51    1.17
   4   9  -2    0.04    1.18
   4   9  -2   -0.26    1.14
  -4  -9   2    1.01    1.23
  -4  -9   2    0.24    0.77
  -4  -9   2   -1.00    1.03
   3   9  -2   11.28    1.78
   3   9  -2   10.57    1.79
   3   9  -2   13.66    1.85
  -3  -9   2    9.67    1.32
  -3  -9   2   10.87    1.80
  -3  -9   2    9.84    1.70
   2   9  -2    3.77    1.26
   2   9  -2    1.69    1.14
   2   9  -2    2.41    1.37
  -2  -9   2    0.14    1.12
  -2  -9   2    2.37    1.04
  -2  -9   2    1.93    1.18
   1   9  -2    3.93    1.24
   1   9  -2    2.16    1.24
   1   9  -2    0.61    1.15
  -1  -9   2    0.69    1.04
  -1  -9   2    1.78    1.10
  -1  -9   2    1.64    1.17
   0   9  -2    2.14    1.25
   0   9  -2    0.75    1.18
   0  -9   2    0.92    1.20
   0  -9   2    0.09    1.00
   0  -9   2    1.92    1.19
  -1   9  -2    3.86    1.07
  -1   9  -2    5.30    1.66
  -1   9  -2    5.02    1.33
   1  -9   2    3.67    1.31
   1  -9   2    3.09    1.34
   1  -9   2    2.10    1.18
  -2   9  -2   -0.76    1.12
  -2   9  -2    2.87    1.14
  -2   9  -2   -1.17    1.36
  -2   9  -2   -0.37    1.11
   2  -9   2   -0.45    1.16
   2  -9   2    1.57    1.18
   2  -9   2   -1.00    1.20
  -3   9  -2   24.99    2.35
  -3   9  -2   26.28    2.91
  -3   9  -2   28.20    2.51
  -3   9  -2   29.69    2.57
   3  -9   2   24.72    2.68
   3  -9   2   28.48    2.74
  -4   9  -2    5.53    1.61
  -4   9  -2    3.03    1.77
  -4   9  -2    7.98    1.53
  -4   9  -2    6.02    1.54
   4  -9   2    3.04    1.69
   4  -9   2    2.58    1.64
  -5   9  -2    7.37    2.23
  -5   9  -2    9.89    1.85
  -5   9  -2   10.54    1.91
   5  -9   2   10.37    2.18
   5  -9   2   10.10    2.11
  -6   9  -2   21.83    2.67
  -6   9  -2   23.00    3.03
  -6   9  -2   18.75    2.65
   6  -9   2   27.40    3.13
   6  -9   2   22.93    2.91
   6  -9   2   19.76    2.79
   8   8  -2   34.89    3.21
   8   8  -2   39.53    3.31
  -8  -8   2   38.41    1.52
  -8  -8   2   34.06    2.91
   7   8  -2    2.83    1.42
   7   8  -2   -0.19    1.34
   7   8  -2    0.72    1.34
  -7  -8   2    2.11    1.14
  -7  -8   2    0.99    1.17
  -7  -8   2    0.91    0.52
   6   8  -2   15.38    2.04
   6   8  -2   11.38    1.89
   6   8  -2   10.64    1.82
  -6  -8   2   11.66    1.05
  -6  -8   2    8.97    1.56
  -6  -8   2   11.81    1.76
   5   8  -2    3.01    1.30
   5   8  -2    3.55    1.33
   5   8  -2    1.41    1.20
  -5  -8   2    0.49    0.86
  -5  -8   2    2.50    1.10
  -5  -8   2    1.58    0.71
  -5  -8   2    3.58    1.34
   4   8  -2    2.18    1.18
   4   8  -2    2.75    1.24
   4   8  -2    0.03    1.07
  -4  -8   2    1.23    0.98
  -4  -8   2    2.70    1.23
  -4  -8   2    2.39    0.75
  -4  -8   2    0.89    0.81
   3   8  -2    1.16    1.04
   3   8  -2    2.07    1.10
   3   8  -2    1.40    1.12
  -3  -8   2    2.58    0.81
  -3  -8   2    0.17    0.96
  -3  -8   2    2.04    0.81
  -3  -8   2    0.96    1.03
   2   8  -2    1.48    1.06
   2   8  -2    0.53    1.02
   2   8  -2    1.09    1.08
  -2  -8   2    0.16    0.98
  -2  -8   2    0.03    0.75
  -2  -8   2   -0.80    0.61
  -2  -8   2   -0.13    0.91
   1   8  -2    0.88    1.04
   1   8  -2    1.19    1.15
   1   8  -2    0.71    1.04
  -1  -8   2    2.73    1.06
  -1  -8   2    0.81    0.98
  -1  -8   2    3.34    1.03
  -1  -8   2    1.19    0.66
   0   8  -2    1.38    0.90
   0   8  -2    1.86    0.86
   0   8  -2    0.76    1.17
   0   8  -2    1.60    1.03
   0  -8   2   -0.02    1.01
   0  -8   2    0.84    0.63
   0  -8   2    0.79    0.96
   0  -8   2    0.89    0.90
  -1   8  -2   -0.27    0.93
  -1   8  -2    1.00    0.98
  -1   8  -2   -1.31    0.78
  -1   8  -2    1.06    1.11
   1  -8   2    2.19    1.10
   1  -8   2    1.85    1.15
   1  -8   2    1.88    0.76
   1  -8   2    0.39    1.02
  -2   8  -2   20.14    1.99
  -2   8  -2   16.86    2.15
  -2   8  -2   20.52    1.92
  -2   8  -2   18.98    1.93
   2  -8   2   18.82    2.13
   2  -8   2   20.97    2.15
   2  -8   2   21.11    2.08
  -3   8  -2    2.34    1.13
  -3   8  -2    1.27    1.14
  -3   8  -2    3.49    1.45
  -3   8  -2    1.64    1.10
  -3   8  -2   -0.49    1.13
  -3   8  -2    1.78    1.12
   3  -8   2    0.48    1.16
   3  -8   2    2.37    1.18
   3  -8   2    0.19    1.07
   3  -8   2    3.77    1.33
  -4   8  -2   -1.40    1.16
  -4   8  -2    1.04    1.31
  -4   8  -2   -0.16    1.10
  -4   8  -2    1.19    1.07
  -4   8  -2    0.64    1.14
  -4   8  -2    2.61    1.63
   4  -8   2    1.44    1.32
   4  -8   2    1.22    1.24
   4  -8   2    1.72    1.52
  -5   8  -2    5.11    1.57
  -5   8  -2    6.85    1.90
  -5   8  -2    5.21    1.61
  -5   8  -2    7.67    1.77
   5  -8   2    5.46    1.80
   5  -8   2    4.43    1.68
  -6   8  -2    2.14    1.51
  -6   8  -2   -1.35    1.16
  -6   8  -2   -0.02    1.50
  -6   8  -2    0.96    1.69
   6  -8   2   -0.02    1.49
   6  -8   2   -0.87    1.39
   6  -8   2    0.55    1.48
  -7   8  -2    4.38    1.80
  -7   8  -2    3.70    2.08
  -7   8  -2    1.71    1.61
  -7   8  -2    3.45    1.80
   7  -8   2    0.59    1.58
   7  -8   2    0.45    1.51
   7  -8   2    3.95    1.85
  -9  -7   2   11.46    2.15
  -9  -7   2    5.66    1.80
   8   7  -2   -0.22    1.31
   8   7  -2   -0.06    1.29
  -8  -7   2   -1.79    1.00
  -8  -7   2   -1.68    1.02
  -8  -7   2   -1.85    1.02
   7   7  -2    1.27    1.28
   7   7  -2    1.65    1.38
   7   7  -2   -0.44    1.15
  -7  -7   2    0.17    0.29
  -7  -7   2   -0.31    0.30
  -7  -7   2   -1.42    0.89
  -7  -7   2   -0.33    0.91
  -7  -7   2   -0.01    0.86
   6   7  -2    2.39    1.22
   6   7  -2    2.20    1.11
   6   7  -2    4.42    1.19
   6   7  -2    4.28    1.47
  -6  -7   2    1.92    0.54
  -6  -7   2    4.20    1.08
  -6  -7   2    2.73    1.17
  -6  -7   2    3.46    0.52
  -6  -7   2    3.89    0.97
  -6  -7   2    3.98    1.11
   5   7  -2   17.37    2.03
   5   7  -2   23.24    1.81
   5   7  -2   17.42    2.03
   5   7  -2   23.57    2.19
  -5  -7   2   19.32    1.26
  -5  -7   2   20.34    1.74
  -5  -7   2   20.08    1.24
  -5  -7   2   19.06    1.88
  -5  -7   2   25.14    2.20
   4   7  -2    3.88    1.27
   4   7  -2    3.47    0.86
   4   7  -2    3.38    1.21
   4   7  -2    4.99    1.25
  -4  -7   2    3.83    0.94
  -4  -7   2    5.49    1.24
  -4  -7   2    5.95    0.79
  -4  -7   2    3.13    1.07
   3   7  -2   73.12    3.02
   3   7  -2   67.17    3.53
   3   7  -2   68.67    3.57
   3   7  -2   62.02    3.50
  -3  -7   2   74.06    3.56
  -3  -7   2   72.09    3.06
  -3  -7   2   73.55    3.55
  -3  -7   2   66.93    3.05
   2   7  -2    0.34    0.86
   2   7  -2    1.69    0.97
   2   7  -2    1.17    0.98
   2   7  -2   -0.23    0.41
  -2  -7   2    0.64    0.57
  -2  -7   2    0.93    0.67
  -2  -7   2   -0.24    0.85
  -2  -7   2    0.15    0.79
   1   7  -2   25.78    2.13
   1   7  -2   21.89    1.99
   1   7  -2   23.51    1.21
   1   7  -2   23.73    2.00
  -1  -7   2   22.49    1.86
  -1  -7   2   22.51    1.40
  -1  -7   2   20.32    1.95
  -1  -7   2   23.04    1.63
   0   7  -2    6.91    1.22
   0   7  -2    8.35    0.72
   0   7  -2    9.60    1.18
   0   7  -2    9.08    1.31
   0   7  -2    9.17    1.45
   0  -7   2    8.10    1.21
   0  -7   2    9.21    1.37
   0  -7   2    8.72    0.95
   0  -7   2    6.08    1.20
  -1   7  -2  125.84    5.41
  -1   7  -2  130.23    5.23
  -1   7  -2  136.24    4.78
  -1   7  -2  126.74    5.23
  -1   7  -2  113.52    5.49
   1  -7   2  133.21    5.00
   1  -7   2  126.98    5.59
   1  -7   2  128.12    5.37
   1  -7   2  127.79    5.51
  -2   7  -2   16.34    1.25
  -2   7  -2   17.52    2.01
  -2   7  -2   20.68    1.83
  -2   7  -2   18.34    1.82
  -2   7  -2   22.64    1.90
   2  -7   2   19.50    1.92
   2  -7   2   20.11    1.90
   2  -7   2   20.99    2.06
  -3   7  -2  160.77    6.67
  -3   7  -2  165.36    6.91
  -3   7  -2  168.19    6.74
  -3   7  -2  164.09    7.03
  -3   7  -2  164.08    6.89
  -3   7  -2  162.62    6.58
   3  -7   2  159.98    6.92
   3  -7   2  168.51    6.86
   3  -7   2  173.39    6.84
   3  -7   2  151.21    6.79
  -4   7  -2   12.88    1.81
  -4   7  -2   10.01    1.42
  -4   7  -2   13.39    1.76
  -4   7  -2   11.80    1.81
  -4   7  -2   13.24    1.85
  -4   7  -2   11.17    1.91
   4  -7   2   14.76    1.90
   4  -7   2   14.19    1.93
   4  -7   2   10.36    1.81
  -5   7  -2   17.40    2.42
  -5   7  -2   18.34    2.26
  -5   7  -2   17.25    2.06
  -5   7  -2   17.48    2.22
  -5   7  -2   13.02    2.05
   5  -7   2   17.22    2.25
   5  -7   2   14.09    2.00
   5  -7   2   16.44    2.21
  -6   7  -2    0.66    1.63
  -6   7  -2    1.85    1.42
  -6   7  -2    0.11    1.36
  -6   7  -2    0.06    1.31
   6  -7   2    2.04    1.50
   6  -7   2    0.05    1.27
   6  -7   2    0.78    1.41
  -7   7  -2   18.34    2.43
  -7   7  -2   17.84    2.53
  -7   7  -2   16.57    2.73
  -7   7  -2   13.55    2.30
   7  -7   2   19.61    2.72
   7  -7   2   21.59    2.57
   7  -7   2   14.43    2.42
  -8   7  -2    3.46    1.46
  -8   7  -2   -1.23    1.69
  -8   7  -2    2.33    1.76
  -8   7  -2    2.12    1.61
   8  -7   2    2.14    1.73
  10   6  -2   30.11    3.28
  10   6  -2   27.84    3.02
 -10  -6   2   30.48    2.88
 -10  -6   2   22.21    2.58
   9   6  -2    5.38    1.94
   9   6  -2    2.69    1.54
  -9  -6   2    3.90    1.33
  -9  -6   2    4.06    1.44
   8   6  -2   11.04    1.89
   8   6  -2    7.35    1.84
   8   6  -2    8.25    1.61
  -8  -6   2    7.23    1.58
  -8  -6   2    8.95    1.52
  -8  -6   2    8.40    1.46
  -8  -6   2    9.76    1.56
  -8  -6   2   10.32    1.59
   7   6  -2    2.79    1.25
   7   6  -2    3.81    1.40
   7   6  -2    1.95    1.19
   7   6  -2    4.50    1.39
  -7  -6   2    7.20    1.34
  -7  -6   2    3.08    0.97
  -7  -6   2    2.84    1.16
  -7  -6   2    4.30    1.12
  -7  -6   2    4.17    1.11
  -7  -6   2    4.58    1.11
   6   6  -2    6.30    1.33
   6   6  -2    8.87    1.64
   6   6  -2    4.43    1.29
   6   6  -2    5.07    1.30
   6   6  -2    5.59    1.39
  -6  -6   2    5.45    0.46
  -6  -6   2    5.61    1.15
  -6  -6   2    6.78    1.16
  -6  -6   2    6.21    1.31
  -6  -6   2    6.03    1.07
  -6  -6   2    6.29    0.48
  -6  -6   2    6.76    1.18
  -6  -6   2    5.61    1.10
   5   6  -2    0.39    0.96
   5   6  -2    0.03    0.95
   5   6  -2    0.40    0.97
   5   6  -2   -0.63    0.76
  -5  -6   2   -0.08    0.32
  -5  -6   2    0.17    0.65
  -5  -6   2   -1.78    0.61
  -5  -6   2    0.79    0.63
  -5  -6   2    0.06    0.35
  -5  -6   2   -1.10    0.70
  -5  -6   2   -0.46    0.69
   4   6  -2    7.22    1.29
   4   6  -2    8.73    1.38
   4   6  -2    9.19    1.12
   4   6  -2    7.64    1.34
  -4  -6   2    9.75    0.97
  -4  -6   2    8.94    1.27
  -4  -6   2    8.28    0.74
  -4  -6   2    7.94    0.78
  -4  -6   2    9.48    1.10
  -4  -6   2    7.73    1.16
  -4  -6   2    9.19    0.96
   3   6  -2    1.32    0.93
   3   6  -2    1.87    0.89
   3   6  -2    2.58    0.71
   3   6  -2    2.47    1.02
  -3  -6   2    2.13    0.54
  -3  -6   2    1.16    0.64
  -3  -6   2    1.57    0.50
  -3  -6   2    4.17    0.55
  -3  -6   2    1.79    0.56
  -3  -6   2    3.77    0.90
  -3  -6   2    2.68    0.90
   2   6  -2    0.11    0.75
   2   6  -2    0.52    0.79
   2   6  -2    0.76    0.49
   2   6  -2   -0.40    0.73
  -2  -6   2    1.50    0.55
  -2  -6   2   -0.27    0.18
  -2  -6   2    0.96    0.74
  -2  -6   2   -0.66    0.67
  -2  -6   2    0.13    0.53
  -2  -6   2   -0.43    0.47
   1   6  -2    0.28    0.87
   1   6  -2    0.22    0.74
   1   6  -2    1.67    0.49
   1   6  -2    0.17    0.76
  -1  -6   2    0.88    0.59
  -1  -6   2    1.43    0.79
  -1  -6   2    1.73    0.55
  -1  -6   2    0.43    0.60
  -1  -6   2    1.08    0.81
   0   6  -2   22.72    1.57
   0   6  -2   22.41    1.79
   0   6  -2   21.52    1.21
   0   6  -2   21.65    1.80
   0   6  -2   22.37    1.61
   0  -6   2   23.07    1.65
   0  -6   2   20.76    1.68
   0  -6   2   22.94    1.73
   0  -6   2   22.12    1.29
  -1   6  -2    0.83    0.69
  -1   6  -2    0.99    0.48
  -1   6  -2   -0.11    0.74
  -1   6  -2    0.48    0.91
  -1   6  -2   -0.03    0.76
   1  -6   2    0.31    0.72
   1  -6   2   -0.48    0.50
   1  -6   2    0.42    0.79
   1  -6   2    0.13    0.74
  -2   6  -2   14.65    1.52
  -2   6  -2   12.70    1.41
  -2   6  -2   13.85    0.71
  -2   6  -2   15.43    0.82
  -2   6  -2   18.38    1.78
  -2   6  -2   12.75    1.52
  -2   6  -2   17.36    0.79
  -2   6  -2   14.27    1.47
  -2   6  -2   15.60    1.83
   2  -6   2   16.02    1.71
   2  -6   2   16.79    1.67
   2  -6   2   15.86    1.56
  -3   6  -2    0.74    1.05
  -3   6  -2    1.15    0.84
  -3   6  -2    1.28    0.90
  -3   6  -2    0.47    0.84
  -3   6  -2    1.02    0.90
  -3   6  -2    0.73    0.41
  -3   6  -2    0.84    0.51
  -3   6  -2    1.67    1.02
  -3   6  -2    1.74    0.97
   3  -6   2    1.51    0.93
   3  -6   2    2.69    1.06
   3  -6   2    0.68    0.84
   3  -6   2    0.37    0.87
  -4   6  -2   32.78    1.83
  -4   6  -2   25.19    2.33
  -4   6  -2   32.67    2.04
  -4   6  -2   28.14    3.34
  -4   6  -2   29.11    2.64
  -4   6  -2   30.57    1.71
  -4   6  -2   29.90    2.24
  -4   6  -2   33.02    2.55
  -4   6  -2   33.83    2.44
   4  -6   2   26.35    2.46
   4  -6   2   33.51    2.47
   4  -6   2   31.02    2.25
   4  -6   2   30.12    2.34
  -5   6  -2    4.08    1.26
  -5   6  -2    3.37    1.34
  -5   6  -2    1.74    1.21
  -5   6  -2    6.23    1.08
  -5   6  -2    7.79    1.50
  -5   6  -2    4.04    0.97
   5  -6   2    4.77    1.41
   5  -6   2    4.14    1.38
   5  -6   2    5.11    1.33
  -6   6  -2   91.44    4.75
  -6   6  -2   97.97    4.98
  -6   6  -2   94.10    4.40
  -6   6  -2   95.72    5.02
  -6   6  -2   95.69    4.90
   6  -6   2   99.84    4.93
   6  -6   2  100.13    5.07
   6  -6   2  109.01    5.18
  -7   6  -2   17.86    2.38
  -7   6  -2   20.72    2.32
  -7   6  -2   21.43    2.43
   7  -6   2   20.18    2.62
   7  -6   2   15.94    2.41
   7  -6   2   19.78    2.32
  -8   6  -2   48.56    3.84
  -8   6  -2   44.10    3.39
  -8   6  -2   47.45    3.47
   8  -6   2   47.31    3.78
   8  -6   2   44.94    3.37
  -9   6  -2    2.63    2.23
   9  -6   2    6.26    2.42
  10   5  -2   -0.76    1.60
 -10  -5   2    2.71    1.54
 -10  -5   2    0.21    0.50
 -10  -5   2    0.60    1.90
   9   5  -2   91.44    5.11
   9   5  -2   93.46    5.18
   9   5  -2   90.25    4.93
  -9  -5   2   93.32    4.75
  -9  -5   2   92.49    3.47
  -9  -5   2   92.26    4.88
   8   5  -2    1.13    1.38
   8   5  -2    0.30    1.26
   8   5  -2   -0.76    1.06
   8   5  -2   -1.43    1.26
  -8  -5   2   -0.40    0.99
  -8  -5   2    0.02    0.92
  -8  -5   2    0.38    0.31
  -8  -5   2   -0.40    0.95
  -8  -5   2   -0.32    0.84
  -8  -5   2   -0.79    0.85
  -8  -5   2    0.39    0.95
  -8  -5   2    1.10    0.32
   7   5  -2  140.56    6.01
   7   5  -2  134.34    5.83
   7   5  -2  136.17    6.08
   7   5  -2  140.10    5.92
   7   5  -2  149.52    6.14
   7   5  -2  133.65    5.79
  -7  -5   2  131.23    5.71
  -7  -5   2  124.00    5.66
  -7  -5   2  136.79    5.75
  -7  -5   2  127.72    4.61
  -7  -5   2  126.70    5.63
  -7  -5   2  132.89    5.77
  -7  -5   2  139.40    4.63
   6   5  -2    7.39    1.46
   6   5  -2    9.45    1.49
   6   5  -2   10.25    1.52
   6   5  -2    8.05    1.42
   6   5  -2    9.05    1.40
   6   5  -2   10.05    1.57
   6   5  -2    8.82    1.53
  -6  -5   2    9.50    1.31
  -6  -5   2    7.60    1.21
  -6  -5   2   10.00    1.31
   5   5  -2  151.60    6.28
   5   5  -2  154.03    6.22
   5   5  -2  154.30    6.20
   5   5  -2  157.17    6.11
   5   5  -2  152.56    6.05
   5   5  -2  148.03    6.21
   5   5  -2  146.06    6.22
  -5  -5   2  152.35    5.16
  -5  -5   2  145.44    6.03
  -5  -5   2  156.47    5.97
   4   5  -2    7.69    1.04
   4   5  -2    7.22    1.19
   4   5  -2    5.31    1.09
   4   5  -2    8.40    1.12
   4   5  -2    7.72    1.24
   4   5  -2    7.00    1.15
  -4  -5   2    6.07    0.87
  -4  -5   2    7.23    1.00
  -4  -5   2    6.39    0.51
  -4  -5   2    6.36    0.99
  -4  -5   2    5.82    0.49
  -4  -5   2    6.50    1.06
   3   5  -2  310.77   11.12
   3   5  -2  308.37   11.37
   3   5  -2  314.75   11.39
   3   5  -2  315.36   11.41
  -3  -5   2  315.98   11.02
  -3  -5   2  307.69   10.78
  -3  -5   2  320.48   11.25
  -3  -5   2  289.21   10.74
  -3  -5   2  320.50   11.29
  -3  -5   2  324.41   10.94
   2   5  -2    2.80    0.82
   2   5  -2    1.30    0.75
   2   5  -2    2.72    0.61
   2   5  -2    2.89    0.87
  -2  -5   2    2.87    0.77
  -2  -5   2    1.90    0.54
  -2  -5   2    1.70    0.46
  -2  -5   2    1.53    0.49
  -2  -5   2    2.91    0.78
  -2  -5   2    2.86    0.40
   1   5  -2    4.21    0.93
   1   5  -2    5.65    0.93
   1   5  -2    3.61    0.89
   1   5  -2    5.07    0.65
  -1  -5   2    6.28    0.78
  -1  -5   2    5.72    0.62
  -1  -5   2    4.38    0.86
  -1  -5   2    4.87    0.68
  -1  -5   2    3.91    0.82
   0   5  -2    2.37    0.52
   0   5  -2    2.43    0.75
   0   5  -2    2.14    0.71
   0   5  -2    2.28    0.82
   0   5  -2    1.21    0.65
   0  -5   2    2.25    0.76
   0  -5   2    2.80    0.67
   0  -5   2    2.79    0.62
   0  -5   2    2.21    0.74
   0  -5   2    2.96    0.51
  -1   5  -2   -0.10    0.23
  -1   5  -2   -0.15    0.60
  -1   5  -2   -0.06    0.16
  -1   5  -2   -0.16    0.60
  -1   5  -2   -0.95    0.66
  -1   5  -2   -0.16    0.43
  -1   5  -2    0.56    0.68
   1  -5   2   -0.36    0.64
   1  -5   2    0.34    0.66
   1  -5   2    0.47    0.45
   1  -5   2    0.28    0.64
  -2   5  -2    1.25    0.87
  -2   5  -2    0.53    0.65
  -2   5  -2    0.66    0.31
  -2   5  -2    0.48    0.38
  -2   5  -2   -0.31    0.52
  -2   5  -2    0.65    0.71
  -2   5  -2   -0.15    0.69
  -2   5  -2   -0.33    0.72
  -2   5  -2    1.05    0.70
   2  -5   2    1.35    0.80
   2  -5   2    0.70    0.73
   2  -5   2    0.04    0.23
   2  -5   2   -0.14    0.62
  -3   5  -2    0.12    0.83
  -3   5  -2    0.32    0.43
  -3   5  -2    0.77    0.94
  -3   5  -2   -0.23    0.65
  -3   5  -2    0.66    0.65
  -3   5  -2   -0.19    0.89
  -3   5  -2    0.96    0.85
  -3   5  -2    0.05    0.49
  -3   5  -2    0.12    0.85
   3  -5   2    0.54    0.76
   3  -5   2   -0.47    0.68
   3  -5   2    0.50    0.38
   3  -5   2    0.77    0.83
   3  -5   2   -0.30    0.79
  -4   5  -2   -0.26    0.75
  -4   5  -2    1.17    0.87
  -4   5  -2   -1.49    0.82
  -4   5  -2   -0.05    0.64
  -4   5  -2   -1.37    0.91
  -4   5  -2   -0.35    0.58
  -4   5  -2   -1.72    0.79
  -4   5  -2   -0.18    0.55
   4  -5   2   -0.62    0.79
   4  -5   2    1.25    0.76
   4  -5   2   -0.08    0.47
   4  -5   2    0.89    0.91
   4  -5   2   -0.52    0.87
  -5   5  -2   87.07    4.33
  -5   5  -2  103.22    4.12
  -5   5  -2   92.49    4.48
  -5   5  -2   96.89    4.13
  -5   5  -2   89.80    4.46
  -5   5  -2   94.78    3.94
  -5   5  -2   90.36    4.54
  -5   5  -2   93.79    4.37
   5  -5   2   89.02    4.47
   5  -5   2   99.46    4.63
   5  -5   2   95.17    3.90
   5  -5   2   92.49    4.51
  -6   5  -2   12.23    1.56
  -6   5  -2   12.30    1.71
  -6   5  -2   11.56    1.76
  -6   5  -2    9.12    1.36
  -6   5  -2   11.40    1.82
  -6   5  -2   10.83    1.75
  -6   5  -2   15.73    1.85
   6  -5   2   11.75    1.87
   6  -5   2   10.80    1.80
   6  -5   2    9.62    1.27
   6  -5   2   10.19    1.67
  -7   5  -2   26.20    2.57
  -7   5  -2   26.23    2.25
  -7   5  -2   28.28    2.74
  -7   5  -2   28.40    2.49
  -7   5  -2   28.63    2.64
  -7   5  -2   23.87    2.51
  -7   5  -2   26.55    2.70
   7  -5   2   22.51    2.65
   7  -5   2   24.29    2.71
   7  -5   2   26.96    2.62
  -8   5  -2    4.44    1.45
  -8   5  -2    2.03    1.30
  -8   5  -2    2.62    1.47
  -8   5  -2    3.20    1.75
  -8   5  -2    2.95    1.38
   8  -5   2    5.22    1.55
   8  -5   2    4.60    1.67
  -9   5  -2   -3.26    1.33
  -9   5  -2    3.50    1.49
  -9   5  -2    3.32    1.52
   9  -5   2    4.39    2.70
   9  -5   2    0.17    1.54
  10   4  -2   29.50    3.26
  10   4  -2   25.17    2.93
 -10  -4   2   31.22    2.92
 -10  -4   2   32.45    1.85
 -10  -4   2   35.71    3.32
   9   4  -2   -0.83    1.23
   9   4  -2    0.58    1.59
   9   4  -2    0.92    1.22
  -9  -4   2   -1.80    1.08
  -9  -4   2    1.38    1.27
  -9  -4   2    1.68    0.62
   8   4  -2   87.63    4.41
   8   4  -2   84.74    4.59
   8   4  -2   88.04    4.51
  -8  -4   2   85.04    4.18
  -8  -4   2   84.16    4.38
  -8  -4   2   84.27    4.37
  -8  -4   2   92.19    4.27
  -8  -4   2   84.09    4.15
  -8  -4   2   85.21    3.32
   7   4  -2    0.09    0.91
   7   4  -2    0.38    1.15
   7   4  -2   -1.53    1.02
   7   4  -2   -0.03    1.08
   7   4  -2   -0.98    0.96
  -7  -4   2   -0.68    0.77
  -7  -4   2   -0.94    0.78
  -7  -4   2   -1.16    0.81
  -7  -4   2   -0.38    0.75
  -7  -4   2   -0.43    0.81
  -7  -4   2    0.66    0.75
  -7  -4   2    0.25    0.35
  -7  -4   2   -0.11    0.31
   6   4  -2    3.77    1.11
   6   4  -2    4.09    1.14
   6   4  -2    4.31    1.01
   6   4  -2    5.17    1.25
   6   4  -2    3.45    1.10
   6   4  -2    4.92    1.21
   6   4  -2    3.02    1.20
  -6  -4   2    4.63    0.98
  -6  -4   2    1.66    0.89
  -6  -4   2    3.91    0.31
  -6  -4   2    2.86    0.90
   5   4  -2    1.13    0.81
   5   4  -2   -0.03    0.88
   5   4  -2    0.50    0.77
   5   4  -2   -1.06    0.69
   5   4  -2   -0.59    0.78
   5   4  -2    0.38    0.76
   5   4  -2    0.51    0.86
  -5  -4   2   -1.15    0.60
  -5  -4   2   -0.64    0.63
  -5  -4   2    0.50    0.61
   4   4  -2   17.65    1.58
   4   4  -2   17.81    1.56
   4   4  -2   17.38    1.37
   4   4  -2   13.52    1.35
   4   4  -2   15.58    1.49
   4   4  -2   15.30    1.53
   4   4  -2   16.29    1.53
  -4  -4   2   19.08    1.34
  -4  -4   2   17.81    1.33
   3   4  -2    7.59    1.04
   3   4  -2    9.68    1.17
   3   4  -2    7.88    0.88
   3   4  -2    8.12    1.10
   3   4  -2    8.12    1.07
   3   4  -2   10.17    1.05
  -3  -4   2    7.87    0.50
  -3  -4   2    7.76    0.50
  -3  -4   2    6.16    0.91
  -3  -4   2    8.27    0.93
  -3  -4   2    9.47    0.86
   2   4  -2   63.31    2.84
   2   4  -2   63.04    2.62
   2   4  -2   59.12    2.83
   2   4  -2   62.27    2.49
   2   4  -2   59.90    2.80
  -2  -4   2   63.64    2.36
  -2  -4   2   60.88    2.66
  -2  -4   2   62.05    2.47
  -2  -4   2   56.68    2.36
  -2  -4   2   65.18    2.43
  -2  -4   2   63.37    2.69
   1   4  -2    3.34    0.62
   1   4  -2    3.88    0.76
   1   4  -2    4.06    0.80
   1   4  -2    1.77    0.72
   1   4  -2    3.12    0.56
  -1  -4   2    3.99    0.54
  -1  -4   2    3.77    0.31
  -1  -4   2    4.61    0.71
  -1  -4   2    4.16    0.48
  -1  -4   2    3.10    0.55
  -1  -4   2    3.05    0.28
  -1  -4   2    3.91    0.70
   0   4  -2  359.18   12.95
   0   4  -2  352.54   12.82
   0   4  -2  376.13   12.61
   0   4  -2  371.86   12.83
   0   4  -2  370.21   12.76
   0   4  -2  372.68   12.62
   0  -4   2  345.59   12.71
   0  -4   2  369.21   12.70
   0  -4   2  368.48   12.85
   0  -4   2  357.16   12.83
   0  -4   2  370.85   12.32
   0  -4   2  368.84   12.48
  -1   4  -2   13.89    0.72
  -1   4  -2   15.03    1.37
  -1   4  -2   14.83    0.99
  -1   4  -2   12.39    1.11
  -1   4  -2   12.75    0.55
  -1   4  -2   12.70    1.15
  -1   4  -2   14.25    1.09
   1  -4   2   14.03    1.23
   1  -4   2   14.00    1.26
   1  -4   2   13.28    1.10
   1  -4   2   13.88    0.89
  -2   4  -2   46.55    2.30
  -2   4  -2   45.60    2.39
  -2   4  -2   49.02    2.26
  -2   4  -2   45.54    2.39
  -2   4  -2   45.71    2.44
  -2   4  -2   48.67    2.01
  -2   4  -2   50.23    1.96
  -2   4  -2   48.33    2.53
  -2   4  -2   52.40    2.33
   2  -4   2   48.14    2.45
   2  -4   2   48.82    2.43
   2  -4   2   47.82    1.82
   2  -4   2   49.91    2.35
  -3   4  -2    6.93    0.81
  -3   4  -2    5.70    1.02
  -3   4  -2    5.71    0.95
  -3   4  -2    5.56    0.71
  -3   4  -2    7.73    0.88
  -3   4  -2    4.87    0.99
  -3   4  -2    7.72    1.10
  -3   4  -2    5.60    0.97
   3  -4   2    7.16    1.05
   3  -4   2    6.04    0.95
   3  -4   2    5.70    0.62
   3  -4   2    5.19    1.03
   3  -4   2    5.89    1.03
  -4   4  -2   60.73    2.70
  -4   4  -2   64.86    2.97
  -4   4  -2   54.84    2.70
  -4   4  -2   59.44    3.04
  -4   4  -2   58.76    2.61
  -4   4  -2   63.06    2.99
  -4   4  -2   59.28    3.04
  -4   4  -2   55.34    2.89
   4  -4   2   58.68    3.03
   4  -4   2   53.76    3.02
   4  -4   2   61.83    2.57
   4  -4   2   59.12    2.84
   4  -4   2   57.46    3.02
  -5   4  -2    7.73    1.19
  -5   4  -2    8.15    1.33
  -5   4  -2    9.27    1.30
  -5   4  -2    8.55    1.40
  -5   4  -2    7.61    0.91
  -5   4  -2    6.73    1.06
  -5   4  -2    7.76    1.32
  -5   4  -2    6.85    1.23
   5  -4   2   10.41    1.09
   5  -4   2    8.61    1.39
   5  -4   2    8.31    1.40
   5  -4   2    7.65    1.45
  -6   4  -2   15.19    1.85
  -6   4  -2   15.15    1.84
  -6   4  -2   17.81    1.83
  -6   4  -2   14.41    1.56
  -6   4  -2   13.58    1.66
  -6   4  -2   18.40    1.87
  -6   4  -2   14.21    1.78
   6  -4   2   13.37    1.43
   6  -4   2   16.62    1.88
   6  -4   2   12.70    1.83
   6  -4   2   15.93    1.95
  -7   4  -2    7.58    1.65
  -7   4  -2   11.63    1.67
  -7   4  -2   10.18    1.71
  -7   4  -2   10.51    1.49
  -7   4  -2   10.84    1.64
  -7   4  -2    9.42    1.66
  -7   4  -2   11.01    1.73
   7  -4   2   10.44    1.44
   7  -4   2   10.57    1.90
   7  -4   2    9.72    1.76
   7  -4   2    8.85    1.67
  -8   4  -2    0.71    1.24
  -8   4  -2    1.09    1.35
  -8   4  -2    0.16    1.37
  -8   4  -2    0.69    1.01
  -8   4  -2    1.59    1.39
  -8   4  -2    1.22    1.19
  -8   4  -2    0.21    1.26
   8  -4   2   -0.07    1.21
   8  -4   2    0.75    1.09
   8  -4   2   -0.76    1.32
  -9   4  -2    1.71    1.40
  -9   4  -2   -1.36    1.32
  -9   4  -2    1.76    1.50
  -9   4  -2    2.39    1.51
   9  -4   2   -0.33    1.23
   9  -4   2   -1.71    1.39
 -10   4  -2    8.33    1.87
 -10   4  -2    7.70    1.97
 -10   4  -2    8.76    2.18
  10  -4   2    9.48    2.20
  10   3  -2    0.36    1.54
  10   3  -2   -0.27    1.47
 -10  -3   2    5.40    1.66
 -10  -3   2    1.67    0.83
 -10  -3   2   -0.07    1.26
   9   3  -2   49.70    3.66
   9   3  -2   51.05    3.64
   9   3  -2   56.25    3.38
  -9  -3   2   54.92    3.58
  -9  -3   2   48.30    3.33
  -9  -3   2   50.79    2.53
  -9  -3   2   59.81    3.70
   8   3  -2    3.67    1.53
   8   3  -2    2.00    1.12
   8   3  -2    4.23    1.49
  -8  -3   2    3.60    1.33
  -8  -3   2    2.66    0.71
  -8  -3   2    5.82    1.42
  -8  -3   2    2.54    1.07
  -8  -3   2    4.87    1.24
   7   3  -2    0.34    1.10
   7   3  -2    0.27    0.95
   7   3  -2    0.07    1.09
   7   3  -2   -0.56    0.98
  -7  -3   2    1.29    0.95
  -7  -3   2    0.20    0.48
  -7  -3   2   -0.20    0.79
  -7  -3   2    0.67    1.01
  -7  -3   2    0.80    0.71
  -7  -3   2    0.56    0.44
  -7  -3   2    0.17    0.78
   6   3  -2   -0.14    0.81
   6   3  -2    0.11    0.75
   6   3  -2   -0.77    0.85
   6   3  -2    1.03    0.96
   6   3  -2    0.25    0.89
  -6  -3   2    0.30    0.35
  -6  -3   2    0.47    0.82
  -6  -3   2   -0.58    0.28
  -6  -3   2   -0.19    0.74
  -6  -3   2   -0.93    0.75
  -6  -3   2    0.15    0.64
   5   3  -2  118.93    4.95
   5   3  -2  117.29    5.04
   5   3  -2  124.58    4.95
   5   3  -2  123.32    4.95
   5   3  -2  121.80    5.04
   5   3  -2  122.77    5.07
   5   3  -2  116.28    4.84
  -5  -3   2  127.72    4.11
  -5  -3   2  117.52    4.92
  -5  -3   2  111.00    4.08
   4   3  -2    2.91    0.77
   4   3  -2    2.68    0.80
   4   3  -2    2.22    0.75
   4   3  -2    1.35    0.71
   4   3  -2    2.17    0.81
   4   3  -2    1.18    0.67
   4   3  -2    2.78    0.76
  -4  -3   2    2.34    0.66
  -4  -3   2    1.69    0.75
   3   3  -2    3.01    0.68
   3   3  -2    2.02    0.65
   3   3  -2    2.39    0.68
   3   3  -2    3.44    0.73
   3   3  -2    3.06    0.76
   3   3  -2    3.50    0.77
   3   3  -2    1.41    0.69
  -3  -3   2    2.43    0.60
   2   3  -2   -0.18    0.56
   2   3  -2    0.53    0.62
   2   3  -2    0.08    0.54
   2   3  -2   -0.01    0.41
   2   3  -2    0.28    0.45
  -2  -3   2   -0.71    0.41
  -2  -3   2    0.15    0.23
  -2  -3   2    0.22    0.44
  -2  -3   2   -0.14    0.22
   1   3  -2    3.89    0.74
   1   3  -2    6.10    0.53
   1   3  -2    6.18    0.85
   1   3  -2    5.55    0.66
   1   3  -2    5.39    0.80
   1   3  -2    6.50    0.70
  -1  -3   2    5.48    0.69
  -1  -3   2    7.20    0.73
  -1  -3   2    6.27    0.56
  -1  -3   2    5.72    0.49
  -1  -3   2    5.20    0.53
   0   3  -2    6.52    0.79
   0   3  -2    6.14    0.48
   0   3  -2    5.30    0.63
   0   3  -2    6.66    0.91
   0   3  -2    7.77    0.82
   0   3  -2    5.74    0.60
   0   3  -2    5.75    0.70
   0   3  -2    5.88    0.45
   0   3  -2    5.03    0.75
   0  -3   2    6.09    0.33
   0  -3   2    5.93    0.73
   0  -3   2    6.84    0.66
   0  -3   2    6.21    0.53
   0  -3   2    6.85    0.47
   0  -3   2    7.51    0.71
   0  -3   2    7.21    0.83
   0  -3   2    5.86    0.72
  -1   3  -2    6.89    0.50
  -1   3  -2    7.69    0.84
  -1   3  -2    8.25    0.89
  -1   3  -2    8.38    1.00
  -1   3  -2    7.58    0.62
  -1   3  -2    7.55    0.75
  -1   3  -2    9.62    0.91
  -1   3  -2    5.74    0.73
   1  -3   2    7.58    0.86
   1  -3   2    7.21    0.87
   1  -3   2    7.58    0.90
   1  -3   2    7.23    0.84
  -2   3  -2    1.01    0.37
  -2   3  -2    1.82    0.64
  -2   3  -2   -0.08    0.57
  -2   3  -2    1.71    0.57
  -2   3  -2    0.59    0.66
  -2   3  -2    0.35    0.57
  -2   3  -2    1.59    0.59
  -2   3  -2    1.19    0.50
  -2   3  -2    0.56    0.41
   2  -3   2    0.52    0.54
   2  -3   2    0.58    0.27
   2  -3   2    0.22    0.52
   2  -3   2    0.49    0.56
   2  -3   2    0.29    0.58
  -3   3  -2   25.45    1.42
  -3   3  -2   21.85    1.51
  -3   3  -2   24.26    1.51
  -3   3  -2   22.22    1.32
  -3   3  -2   22.36    1.61
  -3   3  -2   23.84    1.27
  -3   3  -2   23.05    1.51
  -3   3  -2   21.16    1.58
   3  -3   2   25.15    1.24
   3  -3   2   24.38    1.61
   3  -3   2   22.61    1.60
   3  -3   2   23.19    1.62
   3  -3   2   26.88    1.52
  -4   3  -2   -0.26    0.59
  -4   3  -2    0.18    0.64
  -4   3  -2   -0.30    0.62
  -4   3  -2    1.13    0.77
  -4   3  -2    0.89    0.43
  -4   3  -2    0.00    0.58
  -4   3  -2   -0.25    0.66
  -4   3  -2   -0.51    0.69
   4  -3   2   -0.73    0.68
   4  -3   2    0.12    0.71
   4  -3   2   -0.21    0.46
   4  -3   2    0.52    0.60
   4  -3   2   -0.41    0.69
  -5   3  -2   22.95    1.72
  -5   3  -2   22.03    1.76
  -5   3  -2   24.21    1.66
  -5   3  -2   23.70    1.99
  -5   3  -2   23.08    1.28
  -5   3  -2   23.66    1.73
  -5   3  -2   19.58    1.82
  -5   3  -2   21.82    1.86
   5  -3   2   24.99    1.88
   5  -3   2   24.66    1.97
   5  -3   2   24.34    1.59
   5  -3   2   22.26    1.97
   5  -3   2   23.79    0.99
  -6   3  -2    1.02    0.90
  -6   3  -2   -0.17    0.94
  -6   3  -2   -1.15    0.70
  -6   3  -2    0.37    0.91
  -6   3  -2    0.93    1.02
  -6   3  -2   -0.01    0.89
  -6   3  -2    0.03    0.91
   6  -3   2   -0.57    0.92
   6  -3   2    0.51    0.75
   6  -3   2    0.78    0.91
   6  -3   2   -0.82    0.95
  -7   3  -2   56.85    3.27
  -7   3  -2   58.78    3.27
  -7   3  -2   55.55    3.31
  -7   3  -2   60.03    3.24
  -7   3  -2   56.45    3.12
  -7   3  -2   54.61    3.24
  -7   3  -2   57.88    3.51
   7  -3   2   59.29    3.11
   7  -3   2   56.91    3.49
   7  -3   2   53.45    3.16
  -8   3  -2    3.66    1.59
  -8   3  -2    4.52    1.40
  -8   3  -2    5.90    1.36
  -8   3  -2    4.41    1.36
  -8   3  -2    5.72    1.37
  -8   3  -2    5.23    1.40
  -8   3  -2    3.75    1.38
   8  -3   2    5.30    1.64
   8  -3   2    3.39    1.29
   8  -3   2    2.67    1.19
  -9   3  -2   30.27    2.77
  -9   3  -2   22.98    2.61
  -9   3  -2   29.55    2.74
  -9   3  -2   27.00    2.87
   9  -3   2   29.64    2.81
   9  -3   2   23.50    2.38
   9  -3   2   27.30    2.94
 -10   3  -2   13.14    2.28
 -10   3  -2   13.61    2.04
 -10   3  -2   13.39    2.33
  10  -3   2   14.01    2.12
  10  -3   2   11.04    2.10
  10  -3   2   15.49    2.49
  10   2  -2    2.61    1.67
  10   2  -2    3.61    1.84
 -10  -2   2    0.56    0.89
 -10  -2   2    3.81    1.68
 -10  -2   2    3.52    1.57
   9   2  -2   -0.59    1.19
   9   2  -2    0.45    1.41
  -9  -2   2    1.30    1.34
  -9  -2   2    2.25    0.85
  -9  -2   2    2.97    1.32
   8   2  -2    7.06    1.62
   8   2  -2    5.85    1.59
   8   2  -2    6.84    1.36
  -8  -2   2    6.49    1.43
  -8  -2   2    4.81    1.37
  -8  -2   2    6.56    1.59
  -8  -2   2    5.35    0.93
  -8  -2   2    7.22    1.46
   7   2  -2    0.26    1.04
   7   2  -2    0.62    1.03
   7   2  -2    0.53    0.89
   7   2  -2    0.89    1.05
  -7  -2   2    0.33    0.90
  -7  -2   2    0.02    0.89
  -7  -2   2   -0.65    0.96
  -7  -2   2    0.41    0.90
  -7  -2   2    0.81    0.60
   6   2  -2  210.72    8.23
   6   2  -2  214.30    8.06
   6   2  -2  206.30    8.27
   6   2  -2  202.28    8.29
  -6  -2   2  224.51    8.18
  -6  -2   2  217.29    8.27
  -6  -2   2  209.53    7.50
  -6  -2   2  210.40    7.52
  -6  -2   2  210.41    7.82
  -6  -2   2  220.49    8.20
   5   2  -2    2.88    0.81
   5   2  -2    2.97    0.72
   5   2  -2    3.07    0.93
   5   2  -2    3.48    0.94
   5   2  -2    1.63    0.85
  -5  -2   2    3.17    0.91
  -5  -2   2    2.50    0.88
  -5  -2   2    3.14    0.71
  -5  -2   2    2.63    0.43
  -5  -2   2    2.11    0.43
  -5  -2   2    2.40    0.40
   4   2  -2  220.23    7.96
   4   2  -2  226.43    8.12
   4   2  -2  220.32    7.99
   4   2  -2  208.60    8.05
   4   2  -2  219.93    8.21
   4   2  -2  213.02    8.15
  -4  -2   2  224.11    8.12
  -4  -2   2  216.01    7.45
  -4  -2   2  217.87    7.96
  -4  -2   2  226.11    7.47
   3   2  -2    1.19    0.66
   3   2  -2    0.91    0.60
   3   2  -2    0.67    0.53
   3   2  -2    0.17    0.52
   3   2  -2    1.74    0.65
   3   2  -2    1.09    0.56
   3   2  -2    1.82    0.60
   2   2  -2   49.71    2.27
   2   2  -2   52.61    2.20
   2   2  -2   51.07    2.35
   2   2  -2   51.02    2.24
   2   2  -2   53.52    2.29
   2   2  -2   50.60    2.31
   2   2  -2   53.87    2.22
  -2  -2   2   54.46    2.15
   1   2  -2    0.20    0.52
   1   2  -2   -0.18    0.55
   1   2  -2    0.27    0.37
   1   2  -2   -0.27    0.43
   1   2  -2    0.63    0.36
   1   2  -2    0.21    0.51
  -1  -2   2    0.19    0.28
  -1  -2   2    0.13    0.37
  -1  -2   2    0.11    0.36
  -1  -2   2    0.64    0.29
   0   2  -2  170.86    6.14
   0   2  -2  180.80    6.51
   0   2  -2  186.38    6.37
   0   2  -2  179.51    6.27
   0   2  -2  180.12    6.43
   0   2  -2  194.61    6.31
   0   2  -2  191.68    6.43
   0   2  -2  177.92    6.44
   0  -2   2  186.41    6.09
   0  -2   2  180.76    6.36
   0  -2   2  164.66    6.32
   0  -2   2  172.85    6.32
   0  -2   2  181.88    6.37
   0  -2   2  183.66    6.21
  -1   2  -2    8.58    0.76
  -1   2  -2    8.34    0.78
  -1   2  -2    9.78    0.77
  -1   2  -2    8.50    0.90
  -1   2  -2    8.76    0.85
  -1   2  -2    8.57    0.41
  -1   2  -2    9.15    0.62
  -1   2  -2    8.90    0.55
  -1   2  -2    9.13    0.71
   1  -2   2    8.42    0.80
   1  -2   2    8.89    0.84
   1  -2   2    7.84    0.77
   1  -2   2    8.19    0.58
   1  -2   2    8.10    0.80
   1  -2   2    7.56    0.74
  -2   2  -2  241.24    8.83
  -2   2  -2  264.04    8.95
  -2   2  -2  261.41    8.69
  -2   2  -2  249.02    8.85
  -2   2  -2  257.61    8.92
  -2   2  -2  252.48    8.86
  -2   2  -2  249.22    8.88
  -2   2  -2  247.22    8.71
  -2   2  -2  245.26    8.76
   2  -2   2  254.99    8.93
   2  -2   2  255.57    8.84
   2  -2   2  241.83    8.89
   2  -2   2  239.63    8.84
   2  -2   2  255.27    8.89
   2  -2   2  249.12    8.60
  -3   2  -2    2.39    0.66
  -3   2  -2    2.86    0.69
  -3   2  -2    2.46    0.68
  -3   2  -2    3.01    0.79
  -3   2  -2    3.52    0.45
  -3   2  -2    3.24    0.63
  -3   2  -2    2.55    0.66
  -3   2  -2    3.03    0.63
   3  -2   2    2.38    0.73
   3  -2   2    4.40    0.76
   3  -2   2    3.87    0.77
   3  -2   2    3.47    0.53
   3  -2   2    3.26    0.64
  -4   2  -2  151.37    5.76
  -4   2  -2  153.73    5.30
  -4   2  -2  136.41    5.65
  -4   2  -2  140.97    5.77
  -4   2  -2  152.62    5.73
  -4   2  -2  152.21    5.72
  -4   2  -2  147.96    5.76
  -4   2  -2  154.17    5.66
   4  -2   2  151.43    5.13
   4  -2   2  154.13    5.58
   4  -2   2  154.77    5.13
   4  -2   2  154.93    5.64
   4  -2   2  143.25    5.77
   4  -2   2  143.31    5.84
   4  -2   2  149.78    5.82
  -5   2  -2    2.31    0.79
  -5   2  -2    2.69    0.42
  -5   2  -2    2.04    0.81
  -5   2  -2    2.41    0.87
  -5   2  -2    3.06    0.95
  -5   2  -2    2.75    0.78
  -5   2  -2    2.30    0.90
  -5   2  -2    1.04    0.80
   5  -2   2    1.32    0.91
   5  -2   2    1.13    0.73
   5  -2   2    1.80    0.59
   5  -2   2    2.79    0.40
   5  -2   2    2.67    0.78
   5  -2   2    3.22    0.95
  -6   2  -2    2.01    1.01
  -6   2  -2    3.38    1.03
  -6   2  -2    1.52    0.84
  -6   2  -2    2.49    0.84
  -6   2  -2    2.60    0.94
  -6   2  -2    1.17    0.91
  -6   2  -2    2.61    1.07
   6  -2   2    3.70    1.12
   6  -2   2    1.31    0.86
   6  -2   2    1.37    0.91
  -7   2  -2    3.94    1.07
  -7   2  -2    4.74    1.15
  -7   2  -2    3.89    1.27
  -7   2  -2    2.38    1.06
  -7   2  -2    4.95    1.06
  -7   2  -2    4.68    1.23
  -7   2  -2    3.49    1.14
   7  -2   2    5.32    1.36
   7  -2   2    5.73    1.35
   7  -2   2    2.71    1.09
  -8   2  -2    0.26    0.98
  -8   2  -2    0.08    0.93
  -8   2  -2    0.61    1.12
  -8   2  -2    0.21    0.90
  -8   2  -2    0.16    1.16
  -8   2  -2    0.13    1.12
  -8   2  -2    0.44    1.25
   8  -2   2    0.40    1.06
   8  -2   2   -0.72    0.96
   8  -2   2   -1.02    1.07
  -9   2  -2    4.56    1.64
  -9   2  -2    4.69    1.45
  -9   2  -2    1.38    1.46
  -9   2  -2    2.27    1.39
  -9   2  -2    2.22    1.22
  -9   2  -2    2.02    1.26
   9  -2   2    4.58    1.57
   9  -2   2    4.25    1.33
   9  -2   2    1.50    1.21
 -10   2  -2    0.74    1.32
 -10   2  -2   -0.22    1.41
 -10   2  -2   -0.87    1.40
  10  -2   2    0.96    1.26
  10  -2   2   -2.54    1.43
  10  -2   2   -1.70    1.44
 -11   2  -2    0.76    1.91
 -11   2  -2    0.84    1.41
  10   1  -2    3.65    1.85
  10   1  -2    6.97    2.04
 -10  -1   2    7.64    1.89
 -10  -1   2    4.98    1.22
 -10  -1   2    3.45    1.69
   9   1  -2    1.47    1.47
   9   1  -2    0.08    1.39
  -9  -1   2    2.32    1.42
  -9  -1   2   -1.03    0.79
  -9  -1   2   -0.39    1.28
  -9  -1   2   -0.30    1.14
   8   1  -2    4.55    1.54
   8   1  -2    2.30    1.39
   8   1  -2    4.56    1.20
  -8  -1   2    4.06    1.28
  -8  -1   2    6.18    1.43
  -8  -1   2    5.33    1.50
  -8  -1   2    4.94    1.39
  -8  -1   2    5.25    1.03
   7   1  -2    4.57    1.24
   7   1  -2    3.25    0.98
   7   1  -2    2.04    1.23
  -7  -1   2    6.41    0.94
  -7  -1   2    2.66    1.14
  -7  -1   2    4.53    1.30
  -7  -1   2    3.37    1.19
   6   1  -2    7.61    1.38
   6   1  -2    7.54    1.37
   6   1  -2    9.70    1.18
   6   1  -2    9.20    1.43
  -6  -1   2    8.29    1.24
  -6  -1   2   10.34    0.99
  -6  -1   2    7.80    0.93
  -6  -1   2    8.62    1.34
  -6  -1   2    9.31    1.48
  -6  -1   2    8.85    0.90
   5   1  -2   10.75    1.31
   5   1  -2   12.55    1.18
   5   1  -2    9.67    1.30
   5   1  -2   11.05    1.36
  -5  -1   2   12.28    0.87
  -5  -1   2   10.68    0.88
  -5  -1   2    9.76    1.23
  -5  -1   2    9.68    1.21
  -5  -1   2   11.04    1.00
  -5  -1   2   11.63    1.41
  -5  -1   2   12.51    0.95
   4   1  -2    0.02    0.65
   4   1  -2    0.58    0.61
   4   1  -2    0.16    0.50
   4   1  -2    1.36    0.68
  -4  -1   2   -0.07    0.30
  -4  -1   2    0.42    0.62
  -4  -1   2   -0.31    0.41
  -4  -1   2    0.36    0.63
  -4  -1   2   -0.38    0.31
   3   1  -2   69.57    3.06
   3   1  -2   74.26    3.02
   3   1  -2   74.91    3.14
   3   1  -2   68.01    2.84
   3   1  -2   72.01    3.02
  -3  -1   2   69.17    2.89
  -3  -1   2   68.01    3.03
  -3  -1   2   71.53    3.04
  -3  -1   2   77.59    2.62
  -3  -1   2   73.15    2.62
   2   1  -2    0.78    0.44
   2   1  -2   -0.29    0.52
   2   1  -2   -0.65    0.53
   2   1  -2    0.01    0.38
   2   1  -2   -0.58    0.36
   2   1  -2   -0.52    0.48
  -2  -1   2   -0.49    0.42
  -2  -1   2    0.10    0.22
  -2  -1   2   -0.01    0.21
   1   1  -2  342.14   12.17
   1   1  -2  348.76   12.14
   1   1  -2  341.61   12.03
   1   1  -2  341.32   12.13
   1   1  -2  361.76   11.98
  -1  -1   2  363.14   11.93
  -1  -1   2  357.39   12.15
  -1  -1   2  356.18   11.91
   0   1  -2    4.37    0.48
   0   1  -2    4.73    0.43
   0   1  -2    4.30    0.54
   0   1  -2    5.19    0.42
   0   1  -2    4.36    0.41
   0   1  -2    5.89    0.64
   0   1  -2    4.63    0.46
   0   1  -2    5.75    0.63
   0   1  -2    5.23    0.69
   0  -1   2    3.71    0.45
   0  -1   2    4.90    0.41
   0  -1   2    4.79    0.50
   0  -1   2    4.48    0.36
   0  -1   2    4.51    0.49
   0  -1   2    6.15    0.49
   0  -1   2    4.75    0.27
  -1   1  -2  670.94   22.90
  -1   1  -2  674.33   22.93
  -1   1  -2  683.75   22.99
  -1   1  -2  648.82   22.84
  -1   1  -2  668.73   22.86
  -1   1  -2  679.30   22.97
  -1   1  -2  661.62   22.89
   1  -1   2  672.61   22.91
   1  -1   2  718.36   22.83
   1  -1   2  672.16   22.91
   1  -1   2  723.97   22.88
   1  -1   2  674.03   22.96
   1  -1   2  670.33   22.90
   1  -1   2  651.83   22.92
   1  -1   2  689.62   22.93
  -2   1  -2   -0.18    0.44
  -2   1  -2    0.36    0.54
  -2   1  -2   -0.16    0.25
  -2   1  -2    0.19    0.40
  -2   1  -2   -0.02    0.46
  -2   1  -2    0.04    0.48
  -2   1  -2   -0.43    0.47
  -2   1  -2   -0.12    0.41
   2  -1   2   -0.15    0.51
   2  -1   2   -0.07    0.26
   2  -1   2   -0.11    0.30
   2  -1   2    0.08    0.47
   2  -1   2    0.08    0.43
   2  -1   2   -0.42    0.50
   2  -1   2   -0.26    0.41
   2  -1   2   -1.02    0.44
  -3   1  -2   93.42    3.42
  -3   1  -2   97.08    3.83
  -3   1  -2   95.72    3.84
  -3   1  -2   94.79    3.68
  -3   1  -2   98.99    3.84
  -3   1  -2  104.07    3.82
  -3   1  -2   97.65    3.84
  -3   1  -2   97.25    3.80
  -3   1  -2   96.60    3.86
   3  -1   2  103.34    3.46
   3  -1   2   97.12    3.70
   3  -1   2  101.07    3.86
   3  -1   2  100.20    3.75
   3  -1   2   97.64    3.78
   3  -1   2  102.05    3.92
   3  -1   2  101.08    3.93
  -4   1  -2    1.18    0.64
  -4   1  -2    1.36    0.22
  -4   1  -2    1.98    0.66
  -4   1  -2    0.07    0.63
  -4   1  -2    1.05    0.61
  -4   1  -2    1.78    0.61
  -4   1  -2    1.07    0.52
  -4   1  -2    0.63    0.58
  -4   1  -2    1.71    0.69
   4  -1   2    1.21    0.68
   4  -1   2    1.70    0.43
   4  -1   2    1.73    0.71
   4  -1   2    1.10    0.45
   4  -1   2    0.76    0.64
   4  -1   2    0.93    0.58
  -5   1  -2  274.55   10.31
  -5   1  -2  274.64    9.57
  -5   1  -2  266.95   10.26
  -5   1  -2  281.04    9.99
  -5   1  -2  283.40   10.16
  -5   1  -2  270.82    9.56
  -5   1  -2  300.36   10.22
  -5   1  -2  287.81   10.14
  -5   1  -2  286.11   10.29
  -5   1  -2  283.87   10.12
   5  -1   2  280.34   10.34
   5  -1   2  294.02   10.19
   5  -1   2  271.39    9.94
   5  -1   2  295.93    9.77
   5  -1   2  278.46   10.29
  -6   1  -2    5.45    1.06
  -6   1  -2    4.47    0.85
  -6   1  -2    6.45    1.00
  -6   1  -2    8.33    1.28
  -6   1  -2    5.84    0.99
  -6   1  -2    5.83    1.11
  -6   1  -2    4.81    1.14
   6  -1   2    5.12    1.09
   6  -1   2    4.97    0.99
   6  -1   2    5.06    0.54
   6  -1   2    4.50    1.13
  -7   1  -2  259.05    9.45
  -7   1  -2  251.84    9.34
  -7   1  -2  246.21    9.12
  -7   1  -2  248.23    9.66
  -7   1  -2  261.87    9.68
  -7   1  -2  239.29    9.25
  -7   1  -2  243.45    9.58
   7  -1   2  239.66    9.50
   7  -1   2  243.56    9.65
   7  -1   2  248.81    9.43
  -8   1  -2    2.32    1.08
  -8   1  -2    0.49    1.06
  -8   1  -2    2.76    1.28
  -8   1  -2    1.50    1.00
  -8   1  -2    0.79    0.97
  -8   1  -2    2.37    1.15
   8  -1   2    0.62    1.01
   8  -1   2   -0.67    1.11
   8  -1   2    2.90    1.33
  -9   1  -2    4.22    1.55
  -9   1  -2    5.48    1.48
  -9   1  -2    5.90    1.42
  -9   1  -2    6.36    1.66
  -9   1  -2    1.89    1.22
   9  -1   2    4.56    1.39
   9  -1   2    5.88    1.49
   9  -1   2    2.10    1.50
 -10   1  -2    2.26    1.61
 -10   1  -2   -1.82    1.48
 -10   1  -2   -0.49    1.12
  10  -1   2    0.12    1.26
  10  -1   2    2.26    1.55
  10  -1   2   -0.87    1.32
 -11   1  -2   -0.72    1.24
 -11   1  -2   -0.14    1.45
 -11   1  -2   -1.36    1.63
  11  -1   2   -0.68    1.73
  11  -1   2   -2.25    1.80
  10   0  -2   88.93    5.35
  10   0  -2   92.76    5.12
 -10   0   2   84.11    5.11
 -10   0   2   83.29    5.11
 -10   0   2   86.53    4.31
   9   0  -2   -1.91    1.26
   9   0  -2    1.93    1.54
  -9   0   2    1.21    0.98
  -9   0   2    1.30    1.38
  -9   0   2   -0.53    1.17
   8   0  -2   99.35    4.94
   8   0  -2   90.62    5.01
  -8   0   2   97.98    4.94
  -8   0   2  102.38    4.86
  -8   0   2   97.98    5.07
  -8   0   2  105.11    5.00
  -8   0   2  100.97    4.40
   7   0  -2    2.90    1.29
   7   0  -2    0.65    0.79
   7   0  -2    0.16    0.99
  -7   0   2   -0.59    0.70
  -7   0   2    0.94    1.09
  -7   0   2    1.08    1.05
  -7   0   2    0.36    1.02
   6   0  -2   89.29    4.39
   6   0  -2   95.84    4.42
   6   0  -2   92.46    4.34
   6   0  -2  101.99    4.04
  -6   0   2   94.22    4.35
  -6   0   2   98.21    3.96
  -6   0   2   91.38    4.04
  -6   0   2   91.28    4.38
  -6   0   2   95.15    4.33
  -6   0   2   98.28    3.89
   5   0  -2    2.59    0.90
   5   0  -2    2.49    0.92
   5   0  -2    3.01    0.71
   5   0  -2    1.87    0.90
  -5   0   2    3.15    0.95
  -5   0   2    2.94    0.62
  -5   0   2    2.51    0.59
  -5   0   2    2.70    0.63
  -5   0   2    2.41    0.61
  -5   0   2    2.65    0.95
  -5   0   2    3.05    0.93
   4   0  -2    1.83    0.55
   4   0  -2    2.35    0.77
   4   0  -2    2.00    0.78
   4   0  -2    2.19    0.76
  -4   0   2    3.82    0.59
  -4   0   2    2.80    0.59
  -4   0   2    3.82    0.83
  -4   0   2    2.87    0.55
  -4   0   2    1.93    0.72
  -4   0   2    2.21    0.51
   3   0  -2    3.70    0.78
   3   0  -2    5.69    0.61
   3   0  -2    5.35    0.80
   3   0  -2    4.86    0.78
  -3   0   2    4.98    0.80
  -3   0   2    4.84    0.61
  -3   0   2    4.59    0.80
  -3   0   2    4.91    0.60
  -3   0   2    4.28    0.56
  -3   0   2    4.91    0.55
   2   0  -2    1.88    0.56
   2   0  -2    1.80    0.57
   2   0  -2    1.99    0.65
   2   0  -2    0.95    0.55
   2   0  -2    2.26    0.38
  -2   0   2    1.03    0.56
  -2   0   2    0.50    0.33
  -2   0   2    2.37    0.52
  -2   0   2    1.01    0.37
  -2   0   2    1.26    0.38
  -2   0   2    0.71    0.58
   1   0  -2   -0.03    0.44
   1   0  -2    0.59    0.51
   1   0  -2    0.43    0.28
   1   0  -2    0.46    0.35
   1   0  -2    1.06    0.44
   1   0  -2    0.23    0.45
  -1   0   2    0.40    0.20
  -1   0   2    0.13    0.21
  -1   0   2   -0.17    0.23
  -1   0   2    0.16    0.33
  -1   0   2    0.52    0.44
  -1   0   2   -0.54    0.44
  -1   0   2   -0.07    0.32
   0   0  -2  304.34   10.10
   0   0  -2  310.24   10.32
   0   0  -2  297.04   10.28
   0   0  -2  311.19   10.33
   0   0  -2  296.56   10.07
   0   0  -2  295.79   10.07
   0   0  -2  297.07   10.30
   0   0  -2  303.96   10.19
   0   0  -2  295.68   10.25
   0   0   2  307.90   10.30
   0   0   2  294.46   10.33
   0   0   2  289.77   10.25
   0   0   2  304.99   10.19
   0   0   2  291.35   10.25
  -1   0  -2   -0.22    0.26
  -1   0  -2   -0.60    0.36
  -1   0  -2   -0.44    0.40
  -1   0  -2   -0.45    0.32
  -1   0  -2    0.06    0.47
  -1   0  -2   -0.01    0.36
  -1   0  -2    0.29    0.45
  -1   0  -2   -0.73    0.40
  -1   0  -2    0.06    0.43
   1   0   2    0.21    0.41
   1   0   2    0.39    0.37
   1   0   2    0.86    0.44
   1   0   2   -0.41    0.26
   1   0   2   -0.61    0.37
   1   0   2   -0.50    0.38
   1   0   2   -0.13    0.30
   1   0   2   -0.04    0.39
  -2   0  -2  107.00    4.10
  -2   0  -2  110.72    4.18
  -2   0  -2  116.92    4.12
  -2   0  -2  112.32    4.14
  -2   0  -2  113.64    4.06
  -2   0  -2  108.28    4.17
   2   0   2  107.58    4.03
   2   0   2  113.03    4.11
   2   0   2  112.67    4.20
   2   0   2  114.58    3.84
   2   0   2  115.03    3.95
   2   0   2  116.66    4.01
   2   0   2  116.39    4.17
   2   0   2  114.96    4.10
  -3   0  -2    0.11    0.55
  -3   0  -2   -0.29    0.48
  -3   0  -2   -0.21    0.45
  -3   0  -2   -0.06    0.50
  -3   0  -2    0.52    0.33
  -3   0  -2    0.71    0.48
  -3   0  -2   -0.29    0.20
  -3   0  -2    0.08    0.41
   3   0   2    0.32    0.34
   3   0   2    0.88    0.43
   3   0   2    0.17    0.40
   3   0   2   -0.35    0.55
   3   0   2   -0.46    0.49
   3   0   2    0.91    0.54
   3   0   2    0.02    0.47
   3   0   2   -0.09    0.24
  -4   0  -2   31.70    1.59
  -4   0  -2   31.00    1.74
  -4   0  -2   26.12    1.68
  -4   0  -2   30.65    1.60
  -4   0  -2   30.31    1.71
  -4   0  -2   29.90    1.54
  -4   0  -2   31.52    1.37
  -4   0  -2   28.98    1.53
   4   0   2   30.42    1.45
   4   0   2   27.87    1.65
   4   0   2   29.21    1.70
   4   0   2   31.05    1.43
   4   0   2   29.41    1.71
   4   0   2   28.50    1.51
  -5   0  -2   -1.00    0.60
  -5   0  -2   -0.05    0.41
  -5   0  -2    0.26    0.50
  -5   0  -2    0.34    0.13
  -5   0  -2   -0.24    0.54
  -5   0  -2    0.26    0.61
  -5   0  -2    0.21    0.64
  -5   0  -2   -0.02    0.55
  -5   0  -2   -0.50    0.68
   5   0   2    0.03    0.66
   5   0   2    0.00    0.63
   5   0   2   -0.22    0.42
   5   0   2   -0.56    0.70
  -6   0  -2   21.42    1.77
  -6   0  -2   22.61    1.57
  -6   0  -2   21.99    1.90
  -6   0  -2   25.22    1.74
  -6   0  -2   24.88    1.43
  -6   0  -2   25.20    1.91
  -6   0  -2   23.96    1.63
   6   0   2   20.48    1.85
   6   0   2   21.97    1.29
   6   0   2   26.27    1.81
   6   0   2   21.29    1.92
  -7   0  -2    0.27    0.93
  -7   0  -2   -0.02    0.74
  -7   0  -2    0.37    0.63
  -7   0  -2   -0.95    0.94
  -7   0  -2    0.33    0.83
  -7   0  -2    0.76    0.85
  -7   0  -2    1.10    0.73
   7   0   2   -1.93    0.57
   7   0   2    0.80    0.92
   7   0   2   -0.48    0.87
   7   0   2    0.80    0.44
  -8   0  -2   23.58    2.40
  -8   0  -2   20.66    2.18
  -8   0  -2   21.61    2.18
  -8   0  -2   20.82    1.94
  -8   0  -2   21.00    1.86
   8   0   2   21.18    2.12
   8   0   2   22.59    2.21
   8   0   2   18.27    2.18
  -9   0  -2    2.63    1.27
  -9   0  -2    2.08    1.08
  -9   0  -2    4.37    1.62
  -9   0  -2    2.16    1.40
  -9   0  -2    0.30    1.01
   9   0   2    2.54    1.33
   9   0   2    2.05    1.41
   9   0   2    4.46    1.46
 -10   0  -2   81.43    4.84
 -10   0  -2   86.25    4.91
 -10   0  -2   92.38    4.42
  10   0   2   84.03    4.65
  10   0   2   88.49    5.05
 -11   0  -2    3.48    1.86
 -11   0  -2    3.77    1.43
 -11   0  -2    4.44    1.82
  11   0   2    5.69    2.02
  11   0   2    4.72    1.69
  10  -1  -2   -1.42    1.66
  10  -1  -2    1.42    1.83
 -10   1   2    4.16    1.57
 -10   1   2    3.07    1.29
 -10   1   2   -0.38    1.56
   9  -1  -2   -1.76    1.26
   9  -1  -2   -0.38    1.44
  -9   1   2    0.31    1.36
  -9   1   2    4.66    1.53
  -9   1   2    4.07    1.30
   8  -1  -2    2.17    1.29
   8  -1  -2   -0.43    1.22
  -8   1   2    2.83    1.23
  -8   1   2   -0.61    0.94
  -8   1   2    0.70    1.28
  -8   1   2   -0.76    1.21
  -8   1   2    0.84    1.32
   7  -1  -2    9.31    1.65
   7  -1  -2   11.57    1.32
   7  -1  -2    9.01    1.60
  -7   1   2   14.07    1.86
  -7   1   2    9.59    1.57
  -7   1   2    9.05    1.67
  -7   1   2   14.24    1.58
   6  -1  -2    0.36    0.97
   6  -1  -2    2.48    0.75
   6  -1  -2    0.89    0.94
  -6   1   2    0.84    0.99
  -6   1   2    0.92    0.96
  -6   1   2    1.94    0.80
  -6   1   2    0.72    0.96
  -6   1   2    2.18    0.82
   5  -1  -2  251.95    8.65
   5  -1  -2  229.59    9.06
   5  -1  -2  241.01    9.08
   5  -1  -2  230.20    9.01
  -5   1   2  236.83    8.74
  -5   1   2  234.81    8.68
  -5   1   2  234.55    9.05
  -5   1   2  238.56    9.09
  -5   1   2  246.43    8.50
  -5   1   2  248.91    9.05
   4  -1  -2    7.53    0.78
   4  -1  -2    7.03    1.10
   4  -1  -2    6.53    1.01
   4  -1  -2    6.27    1.03
  -4   1   2    8.57    0.92
  -4   1   2    7.80    0.79
  -4   1   2    8.03    1.12
  -4   1   2    6.85    0.85
  -4   1   2    6.71    1.07
  -4   1   2    8.26    1.14
  -4   1   2   10.00    0.95
   3  -1  -2  360.83   12.34
   3  -1  -2  363.61   12.14
   3  -1  -2  354.35   11.95
   3  -1  -2  348.61   12.31
   3  -1  -2  344.72   12.28
  -3   1   2  335.01   12.07
  -3   1   2  345.97   12.33
  -3   1   2  343.86   12.11
  -3   1   2  325.31   12.29
  -3   1   2  351.46   12.33
  -3   1   2  352.79   12.07
   2  -1  -2    0.41    0.48
   2  -1  -2    0.19    0.50
   2  -1  -2   -0.37    0.32
   2  -1  -2   -0.18    0.51
   2  -1  -2   -0.57    0.49
   2  -1  -2   -0.23    0.24
   2  -1  -2   -0.60    0.38
  -2   1   2    0.22    0.47
  -2   1   2   -0.22    0.36
  -2   1   2   -0.51    0.41
  -2   1   2    0.51    0.56
  -2   1   2   -0.63    0.39
  -2   1   2   -0.30    0.55
   1  -1  -2   46.28    1.70
   1  -1  -2   44.65    1.88
   1  -1  -2   44.75    1.82
   1  -1  -2   43.82    1.91
   1  -1  -2   43.85    1.90
   1  -1  -2   41.34    1.83
   1  -1  -2   47.01    1.71
  -1   1   2   43.69    1.93
  -1   1   2   39.50    1.89
  -1   1   2   42.11    1.69
  -1   1   2   36.42    1.78
  -1   1   2   45.65    1.83
  -1   1   2   43.72    1.86
   0  -1  -2    0.49    0.27
   0  -1  -2   -0.29    0.42
   0  -1  -2   -0.03    0.47
   0  -1  -2    0.17    0.37
   0  -1  -2    0.36    0.41
   0  -1  -2    0.08    0.20
   0  -1  -2    0.33    0.46
   0  -1  -2    0.22    0.28
   0   1   2    0.50    0.47
   0   1   2    0.28    0.41
   0   1   2    0.21    0.43
   0   1   2   -0.02    0.39
   0   1   2    0.17    0.25
   0   1   2    0.32    0.21
   0   1   2   -0.26    0.44
  -1  -1  -2  254.41    8.62
  -1  -1  -2  246.55    8.38
  -1  -1  -2  253.20    8.58
  -1  -1  -2  242.56    8.55
  -1  -1  -2  223.99    8.54
  -1  -1  -2  246.57    8.61
  -1  -1  -2  244.61    8.48
   1   1   2  250.51    8.56
   1   1   2  250.38    8.39
   1   1   2  261.34    8.62
   1   1   2  246.21    8.60
   1   1   2  247.51    8.45
   1   1   2  252.13    8.47
   1   1   2  248.69    8.54
  -2  -1  -2    0.74    0.37
  -2  -1  -2    0.33    0.50
  -2  -1  -2   -0.45    0.36
  -2  -1  -2    0.77    0.51
  -2  -1  -2    0.62    0.39
   2   1   2   -0.03    0.48
   2   1   2    0.17    0.46
   2   1   2    0.30    0.44
   2   1   2   -0.33    0.38
   2   1   2    0.37    0.22
   2   1   2    0.35    0.47
   2   1   2    0.05    0.21
   2   1   2    0.33    0.29
  -3  -1  -2  168.58    6.07
  -3  -1  -2  170.92    5.79
  -3  -1  -2  158.58    5.87
  -3  -1  -2  167.23    5.93
  -3  -1  -2  168.84    6.09
  -3  -1  -2  164.73    5.89
  -3  -1  -2  169.85    5.60
   3   1   2  168.56    5.82
   3   1   2  169.25    5.82
   3   1   2  162.57    5.77
   3   1   2  161.22    6.07
   3   1   2  161.81    5.66
   3   1   2  169.63    6.06
   3   1   2  161.60    6.04
   3   1   2  161.39    5.95
  -4  -1  -2   -0.82    0.39
  -4  -1  -2   -0.08    0.54
  -4  -1  -2    0.77    0.42
  -4  -1  -2    0.25    0.43
  -4  -1  -2    0.92    0.56
  -4  -1  -2    1.06    0.68
  -4  -1  -2    0.04    0.21
  -4  -1  -2    0.60    0.26
   4   1   2   -0.06    0.57
   4   1   2    0.25    0.62
   4   1   2    0.26    0.50
   4   1   2    0.97    0.60
   4   1   2   -0.11    0.37
  -5  -1  -2   61.97    2.97
  -5  -1  -2   60.82    2.40
  -5  -1  -2   62.44    2.84
  -5  -1  -2   62.81    2.62
  -5  -1  -2   65.33    2.55
  -5  -1  -2   61.32    2.63
  -5  -1  -2   63.19    2.29
  -5  -1  -2   64.84    2.98
  -5  -1  -2   62.11    2.65
   5   1   2   63.18    2.64
   5   1   2   58.09    2.91
   5   1   2   67.64    2.64
   5   1   2   58.08    2.83
   5   1   2   56.04    2.89
  -6  -1  -2    1.45    0.47
  -6  -1  -2    1.44    0.83
  -6  -1  -2    0.70    0.83
  -6  -1  -2    0.54    0.59
  -6  -1  -2    0.88    0.66
  -6  -1  -2    0.80    0.60
  -6  -1  -2   -0.66    0.78
   6   1   2    1.21    0.59
   6   1   2    0.61    0.81
   6   1   2   -0.49    0.77
   6   1   2    0.41    0.84
  -7  -1  -2    0.53    0.72
  -7  -1  -2    1.88    1.06
  -7  -1  -2    2.18    0.61
  -7  -1  -2    0.06    0.93
  -7  -1  -2    2.57    0.87
  -7  -1  -2    1.68    0.95
   7   1   2    3.32    1.10
   7   1   2    2.43    1.04
   7   1   2    2.18    0.65
   7   1   2    2.22    1.07
  -8  -1  -2    0.17    1.08
  -8  -1  -2    0.08    1.10
  -8  -1  -2   -0.11    0.78
  -8  -1  -2   -0.55    0.88
  -8  -1  -2   -0.46    0.79
   8   1   2    0.29    1.07
   8   1   2    0.90    1.15
   8   1   2   -1.03    0.97
  -9  -1  -2   52.08    3.16
  -9  -1  -2   59.27    3.47
  -9  -1  -2   57.11    3.08
  -9  -1  -2   56.89    3.61
  -9  -1  -2   58.04    3.50
   9   1   2   62.20    3.60
   9   1   2   56.02    3.51
   9   1   2   45.89    3.48
 -10  -1  -2    3.25    1.59
 -10  -1  -2    3.73    1.21
 -10  -1  -2    3.02    1.58
  10   1   2    3.01    1.67
  10   1   2    1.54    1.47
 -11  -1  -2    8.50    2.07
 -11  -1  -2   15.22    2.41
 -11  -1  -2    7.75    1.56
  11   1   2   11.18    2.36
  11   1   2    8.73    1.88
  10  -2  -2    1.26    1.81
  10  -2  -2    0.63    1.74
 -10   2   2    0.86    1.30
 -10   2   2    2.14    1.65
 -10   2   2   -0.43    2.04
   9  -2  -2   -0.12    1.38
   9  -2  -2    1.11    1.57
  -9   2   2    1.26    1.23
  -9   2   2   -0.29    1.58
  -9   2   2    1.10    1.40
   8  -2  -2   10.50    1.95
   8  -2  -2    9.47    1.76
  -8   2   2   12.71    1.73
  -8   2   2    8.06    1.57
  -8   2   2   10.85    1.93
  -8   2   2    7.42    1.65
  -8   2   2   10.93    1.77
   7  -2  -2    0.54    1.17
   7  -2  -2   -0.15    1.16
  -7   2   2    0.58    1.16
  -7   2   2   -1.03    1.12
  -7   2   2   -0.51    1.06
  -7   2   2    1.45    0.97
  -7   2   2    0.60    0.94
   6  -2  -2   44.57    2.92
   6  -2  -2   46.13    2.80
   6  -2  -2   49.58    2.38
  -6   2   2   49.87    2.95
  -6   2   2   48.03    2.59
  -6   2   2   46.77    2.98
  -6   2   2   42.93    2.86
  -6   2   2   46.14    2.66
   5  -2  -2   13.77    1.57
   5  -2  -2   15.84    1.71
   5  -2  -2   16.22    1.24
  -5   2   2   17.83    1.13
  -5   2   2   18.50    1.52
  -5   2   2   14.09    1.63
  -5   2   2   13.58    1.59
  -5   2   2   20.81    1.63
  -5   2   2   17.26    1.75
   4  -2  -2  123.53    5.08
   4  -2  -2  117.47    5.14
   4  -2  -2  131.98    4.74
   4  -2  -2  130.30    5.14
   4  -2  -2  128.65    5.00
  -4   2   2  119.80    4.93
  -4   2   2  128.36    4.97
  -4   2   2  121.95    4.71
  -4   2   2  129.97    5.23
  -4   2   2  118.18    5.15
  -4   2   2  122.15    5.13
  -4   2   2  141.04    5.04
   3  -2  -2    2.62    0.71
   3  -2  -2    2.53    0.63
   3  -2  -2    2.28    0.46
   3  -2  -2    2.62    0.78
   3  -2  -2    2.90    0.63
   3  -2  -2    3.82    0.74
   3  -2  -2    2.24    0.52
  -3   2   2    2.51    0.66
  -3   2   2    1.97    0.64
  -3   2   2    2.44    0.70
  -3   2   2    2.85    0.76
  -3   2   2    3.12    0.64
  -3   2   2    2.79    0.81
  -3   2   2    2.94    0.59
  -3   2   2    2.93    0.29
  -3   2   2    3.47    0.29
  -3   2   2    1.24    0.69
   2  -2  -2  184.83    7.12
   2  -2  -2  197.60    6.99
   2  -2  -2  200.43    7.07
   2  -2  -2  197.36    7.01
   2  -2  -2  204.23    6.79
   2  -2  -2  199.81    7.14
   2  -2  -2  183.94    7.13
   2  -2  -2  190.88    7.10
  -2   2   2  201.62    7.03
  -2   2   2  189.51    7.15
  -2   2   2  189.75    7.05
  -2   2   2  198.71    7.14
  -2   2   2  191.34    7.19
  -2   2   2  191.17    7.07
  -2   2   2  204.36    7.00
  -2   2   2  208.42    6.78
   1  -2  -2    5.09    0.66
   1  -2  -2    5.94    0.73
   1  -2  -2    6.08    0.71
   1  -2  -2    6.83    0.67
   1  -2  -2    5.63    0.76
   1  -2  -2    5.39    0.64
   1  -2  -2    5.57    0.63
  -1   2   2    6.65    0.58
  -1   2   2    5.32    0.60
  -1   2   2    6.68    0.84
  -1   2   2    6.43    0.75
  -1   2   2    6.35    0.75
  -1   2   2    6.54    0.74
  -1   2   2    6.18    0.77
   0  -2  -2  359.48   12.48
   0  -2  -2  386.78   12.51
   0  -2  -2  357.79   12.56
   0  -2  -2  363.60   12.58
   0  -2  -2  369.34   12.55
   0  -2  -2  366.44   12.42
   0  -2  -2  369.58   12.53
   0  -2  -2  353.42   12.37
   0  -2  -2  363.91   12.49
   0   2   2  352.11   12.54
   0   2   2  372.21   12.50
   0   2   2  367.77   12.38
   0   2   2  365.76   12.57
   0   2   2  372.00   12.56
   0   2   2  362.31   12.61
   0   2   2  358.01   12.47
   0   2   2  359.35   12.50
  -1  -2  -2    0.03    0.45
  -1  -2  -2    0.24    0.48
  -1  -2  -2    0.00    0.24
  -1  -2  -2    0.20    0.45
  -1  -2  -2    0.00    0.37
  -1  -2  -2    0.12    0.47
   1   2   2    0.79    0.48
   1   2   2    0.27    0.44
   1   2   2   -0.26    0.37
   1   2   2   -0.33    0.20
   1   2   2   -0.19    0.37
   1   2   2    0.09    0.42
   1   2   2    0.22    0.26
   1   2   2    0.60    0.50
  -2  -2  -2  145.25    5.01
  -2  -2  -2  150.46    5.32
  -2  -2  -2  141.90    5.29
  -2  -2  -2  144.38    5.20
  -2  -2  -2  146.36    5.01
  -2  -2  -2  153.39    5.30
  -2  -2  -2  141.15    5.17
   2   2   2  143.37    5.01
   2   2   2  149.25    5.33
   2   2   2  151.94    5.33
   2   2   2  145.07    5.28
   2   2   2  147.87    5.19
   2   2   2  134.80    5.13
   2   2   2  144.79    5.28
   2   2   2  143.08    5.29
   2   2   2  147.72    5.02
  -3  -2  -2   -0.25    0.56
  -3  -2  -2   -0.56    0.20
  -3  -2  -2    0.02    0.55
  -3  -2  -2    0.24    0.39
  -3  -2  -2   -0.40    0.36
  -3  -2  -2    0.25    0.36
  -3  -2  -2   -0.40    0.15
  -3  -2  -2   -0.33    0.26
   3   2   2    0.16    0.36
   3   2   2   -0.51    0.54
   3   2   2   -0.49    0.51
   3   2   2    0.48    0.51
   3   2   2   -0.21    0.48
   3   2   2   -0.20    0.48
  -4  -2  -2  453.13   15.09
  -4  -2  -2  424.06   15.34
  -4  -2  -2  455.46   14.83
  -4  -2  -2  431.42   15.08
  -4  -2  -2  423.28   15.34
  -4  -2  -2  435.55   14.97
  -4  -2  -2  458.34   15.16
   4   2   2  436.98   15.41
   4   2   2  460.41   15.29
   4   2   2  423.70   14.96
   4   2   2  433.84   15.41
   4   2   2  437.87   14.93
  -5  -2  -2    0.97    0.54
  -5  -2  -2    1.04    0.45
  -5  -2  -2    0.07    0.52
  -5  -2  -2    0.57    0.43
  -5  -2  -2    0.02    0.28
  -5  -2  -2    0.51    0.45
  -5  -2  -2   -0.47    0.62
   5   2   2    0.84    0.78
   5   2   2    1.05    0.74
   5   2   2    0.47    0.25
   5   2   2    0.04    0.34
   5   2   2   -0.40    0.55
  -6  -2  -2   48.86    2.28
  -6  -2  -2   49.50    2.70
  -6  -2  -2   50.99    2.31
  -6  -2  -2   46.64    2.69
  -6  -2  -2   49.12    2.27
  -6  -2  -2   54.26    2.56
  -6  -2  -2   48.75    2.03
   6   2   2   51.42    2.74
   6   2   2   53.01    2.45
   6   2   2   45.03    2.72
  -7  -2  -2    0.72    1.03
  -7  -2  -2    1.69    0.73
  -7  -2  -2    1.77    0.99
  -7  -2  -2    0.85    0.65
  -7  -2  -2    0.06    0.85
   7   2   2    0.40    0.91
   7   2   2   -0.29    0.93
   7   2   2    0.15    0.94
   7   2   2    0.68    0.70
  -8  -2  -2   46.44    2.41
  -8  -2  -2   47.10    2.53
  -8  -2  -2   42.24    2.92
  -8  -2  -2   47.09    2.94
  -8  -2  -2   43.24    2.71
   8   2   2   43.02    2.99
   8   2   2   46.12    2.41
   8   2   2   42.33    2.98
  -9  -2  -2    1.73    1.20
  -9  -2  -2    0.90    1.28
  -9  -2  -2    0.29    0.78
  -9  -2  -2    1.26    1.23
   9   2   2    2.96    1.45
   9   2   2   -0.78    1.25
 -10  -2  -2   31.47    2.32
 -10  -2  -2   31.76    2.85
 -10  -2  -2   31.97    3.11
  10   2   2   29.09    2.89
  10   2   2   29.76    3.14
 -11  -2  -2    2.06    1.66
 -11  -2  -2    0.70    1.04
 -11  -2  -2    0.59    1.53
  11   2   2   -1.18    1.44
  11   2   2    3.16    1.60
 -12  -2  -2   -1.66    2.21
  12   2   2    2.88    1.80
   9  -3  -2   35.33    3.37
   9  -3  -2   42.54    3.37
  -9   3   2   39.73    3.43
  -9   3   2   35.33    2.93
  -9   3   2   35.68    3.42
   8  -3  -2    5.25    1.70
   8  -3  -2    2.28    1.32
  -8   3   2    6.10    1.72
  -8   3   2    7.85    1.80
  -8   3   2    4.52    1.46
   7  -3  -2   26.48    2.50
   7  -3  -2   24.05    2.57
  -7   3   2   23.44    2.21
  -7   3   2   24.43    2.51
  -7   3   2   22.50    2.42
  -7   3   2   22.45    2.36
  -7   3   2   29.32    2.39
   6  -3  -2   10.31    1.52
   6  -3  -2    7.43    1.01
   6  -3  -2    5.79    1.47
  -6   3   2    9.20    1.52
  -6   3   2    8.72    1.54
  -6   3   2    7.42    1.40
  -6   3   2    6.63    1.46
  -6   3   2    7.86    1.32
   5  -3  -2  114.20    4.90
   5  -3  -2  106.17    4.74
   5  -3  -2  105.35    4.94
   5  -3  -2  116.34    4.40
  -5   3   2  110.06    4.99
  -5   3   2  105.15    4.91
  -5   3   2  106.84    4.25
  -5   3   2  126.04    4.86
  -5   3   2  109.31    4.69
  -5   3   2  108.89    4.92
   4  -3  -2    4.15    0.97
   4  -3  -2    5.04    0.74
   4  -3  -2    6.79    1.18
   4  -3  -2    4.43    0.90
  -4   3   2    4.75    1.10
  -4   3   2    6.51    1.18
  -4   3   2    4.48    0.74
  -4   3   2    6.03    1.04
  -4   3   2    5.19    1.07
  -4   3   2    4.62    0.93
   3  -3  -2   31.01    1.78
   3  -3  -2   31.02    1.74
   3  -3  -2   29.10    1.90
   3  -3  -2   28.67    1.45
   3  -3  -2   30.38    1.78
   3  -3  -2   28.67    1.73
  -3   3   2   26.42    1.75
  -3   3   2   32.44    1.93
  -3   3   2   30.02    1.87
  -3   3   2   28.63    1.81
  -3   3   2   29.62    1.59
  -3   3   2   26.75    1.88
   2  -3  -2   19.77    1.31
   2  -3  -2   17.98    1.18
   2  -3  -2   15.84    1.35
   2  -3  -2   19.62    1.38
   2  -3  -2   21.84    1.33
   2  -3  -2   17.03    1.25
   2  -3  -2   16.39    1.14
  -2   3   2   17.62    1.30
  -2   3   2   17.73    1.23
  -2   3   2   16.81    1.25
  -2   3   2   21.83    1.32
  -2   3   2   17.84    0.89
  -2   3   2   20.84    1.47
  -2   3   2   19.94    1.32
  -2   3   2   16.24    1.33
   1  -3  -2   66.54    2.76
   1  -3  -2   57.29    2.71
   1  -3  -2   63.87    2.73
   1  -3  -2   72.53    2.82
   1  -3  -2   65.99    2.60
   1  -3  -2   63.31    2.82
   1  -3  -2   66.13    2.76
  -1   3   2   69.13    2.73
  -1   3   2   70.47    2.74
  -1   3   2   65.67    2.80
  -1   3   2   68.64    2.81
  -1   3   2   69.05    2.59
  -1   3   2   67.08    2.81
  -1   3   2   69.26    2.96
  -1   3   2   69.97    2.76
  -1   3   2   66.50    2.80
   0  -3  -2   18.16    1.04
   0  -3  -2   19.52    1.15
   0  -3  -2   17.92    0.87
   0  -3  -2   18.47    1.14
   0  -3  -2   16.66    1.19
   0  -3  -2   17.56    1.16
   0   3   2   18.21    1.16
   0   3   2   15.83    1.22
   0   3   2   18.63    1.14
   0   3   2   18.54    1.14
   0   3   2   19.55    1.23
   0   3   2   17.04    1.15
   0   3   2   18.48    0.97
   0   3   2   17.53    1.14
  -1  -3  -2  264.74    9.50
  -1  -3  -2  287.08    9.41
  -1  -3  -2  270.22    9.53
  -1  -3  -2  263.73    9.28
  -1  -3  -2  264.90    9.21
  -1  -3  -2  270.38    9.46
  -1  -3  -2  268.88    9.45
  -1  -3  -2  277.92    9.48
  -1  -3  -2  262.92    9.49
   1   3   2  278.45    9.44
   1   3   2  264.72    9.43
   1   3   2  260.99    9.13
   1   3   2  260.85    9.42
   1   3   2  278.11    9.29
   1   3   2  263.58    9.42
   1   3   2  277.40    9.54
   1   3   2  261.87    9.57
   1   3   2  285.36    9.53
   1   3   2  274.75    9.49
  -2  -3  -2    0.42    0.60
  -2  -3  -2    0.71    0.49
  -2  -3  -2    1.61    0.58
  -2  -3  -2    0.27    0.40
  -2  -3  -2    0.89    0.23
  -2  -3  -2    1.41    0.50
  -2  -3  -2    0.20    0.57
   2   3   2    0.45    0.49
   2   3   2    1.02    0.49
   2   3   2    0.54    0.58
   2   3   2    0.57    0.41
   2   3   2    0.85    0.54
   2   3   2    0.36    0.25
   2   3   2    0.18    0.58
   2   3   2    0.23    0.38
  -3  -3  -2   99.63    3.67
  -3  -3  -2   96.40    3.86
  -3  -3  -2   99.37    3.35
  -3  -3  -2   94.98    3.63
  -3  -3  -2  101.42    3.48
  -3  -3  -2   96.86    3.88
  -3  -3  -2   88.28    3.50
  -3  -3  -2  103.21    3.81
  -3  -3  -2  100.76    3.35
   3   3   2   97.98    3.88
   3   3   2   96.27    3.94
   3   3   2   96.20    3.91
   3   3   2   98.80    3.47
   3   3   2   98.15    3.82
   3   3   2   92.79    3.71
  -4  -3  -2    0.71    0.60
  -4  -3  -2    1.08    0.43
  -4  -3  -2    2.43    0.68
  -4  -3  -2    1.75    0.33
  -4  -3  -2    1.05    0.45
  -4  -3  -2    2.04    0.73
  -4  -3  -2    1.20    0.40
   4   3   2    1.22    0.47
   4   3   2    1.30    0.73
   4   3   2    0.61    0.59
   4   3   2    1.59    0.29
   4   3   2    0.98    0.68
  -5  -3  -2   16.81    1.13
  -5  -3  -2   18.78    1.11
  -5  -3  -2   17.12    1.18
  -5  -3  -2   17.70    1.48
  -5  -3  -2   18.61    1.05
  -5  -3  -2   19.01    0.93
  -5  -3  -2   19.08    1.58
   5   3   2   17.66    1.40
   5   3   2   19.70    1.68
   5   3   2   21.58    1.65
   5   3   2   20.95    1.17
  -6  -3  -2   -0.28    0.43
  -6  -3  -2   -0.38    0.79
  -6  -3  -2   -0.16    0.57
  -6  -3  -2    0.10    0.50
  -6  -3  -2   -0.05    0.76
  -6  -3  -2   -0.22    0.47
  -6  -3  -2    0.08    0.33
   6   3   2    1.90    0.89
   6   3   2    0.39    0.72
   6   3   2    0.62    0.70
   6   3   2   -0.11    0.43
  -7  -3  -2   28.46    1.89
  -7  -3  -2   25.38    1.61
  -7  -3  -2   29.45    2.21
  -7  -3  -2   25.96    1.57
  -7  -3  -2   23.42    2.12
   7   3   2   25.17    2.23
   7   3   2   29.75    1.86
   7   3   2   22.73    2.25
  -8  -3  -2    1.41    1.15
  -8  -3  -2   -1.07    0.85
  -8  -3  -2   -0.25    0.65
  -8  -3  -2   -0.01    1.03
  -8  -3  -2    0.34    0.91
   8   3   2   -0.29    0.78
   8   3   2   -0.01    1.17
   8   3   2    1.42    1.26
  -9  -3  -2   21.33    1.72
  -9  -3  -2   17.81    2.23
  -9  -3  -2   22.56    2.15
  -9  -3  -2   22.23    2.46
   9   3   2   15.27    2.15
   9   3   2   17.42    2.32
 -10  -3  -2    0.22    1.42
 -10  -3  -2   -0.04    0.91
 -10  -3  -2   -1.01    1.16
  10   3   2   -1.02    1.35
  10   3   2    0.76    1.46
 -11  -3  -2   33.76    3.44
 -11  -3  -2   28.71    2.33
 -11  -3  -2   31.51    2.91
  11   3   2   24.86    2.85
  11   3   2   33.71    3.43
  12   3   2   -0.70    2.57
   9  -4  -2    7.49    1.89
   9  -4  -2    4.10    1.94
  -9   4   2    7.49    2.00
  -9   4   2    6.41    2.00
  -9   4   2    7.08    1.82
  -9   4   2    6.62    1.68
   8  -4  -2    2.83    1.36
   8  -4  -2    3.94    1.66
  -8   4   2    1.10    1.38
  -8   4   2    1.72    1.20
  -8   4   2    2.71    1.35
  -8   4   2    0.00    1.43
   7  -4  -2    0.17    1.24
   7  -4  -2   -0.70    1.16
  -7   4   2    0.99    1.12
  -7   4   2    0.12    1.08
  -7   4   2   -1.30    1.12
  -7   4   2    1.17    1.36
  -7   4   2    0.59    1.30
   6  -4  -2   24.68    2.51
   6  -4  -2   23.35    2.22
   6  -4  -2   23.52    2.19
  -6   4   2   26.28    2.32
  -6   4   2   28.96    2.54
  -6   4   2   24.32    2.25
  -6   4   2   22.25    2.43
  -6   4   2   26.77    2.53
   5  -4  -2    1.13    0.64
   5  -4  -2    1.06    0.99
   5  -4  -2   -0.05    0.91
   5  -4  -2   -0.93    0.96
  -5   4   2   -1.02    0.88
  -5   4   2    0.26    1.13
  -5   4   2   -0.01    0.98
  -5   4   2   -0.41    0.85
  -5   4   2   -0.40    0.99
   4  -4  -2   21.81    1.81
   4  -4  -2   20.96    2.01
   4  -4  -2   23.13    1.85
   4  -4  -2   17.68    1.65
   4  -4  -2   22.12    1.44
  -4   4   2   22.31    1.80
  -4   4   2   20.86    1.86
  -4   4   2   22.03    1.99
  -4   4   2   22.15    1.48
  -4   4   2   20.60    1.79
  -4   4   2   20.00    2.02
   3  -4  -2    7.19    1.01
   3  -4  -2    7.64    1.09
   3  -4  -2    8.48    1.16
   3  -4  -2    6.51    0.93
   3  -4  -2    8.41    1.26
   3  -4  -2    7.13    1.21
  -3   4   2   10.01    1.20
  -3   4   2    7.16    0.38
  -3   4   2    6.70    1.10
  -3   4   2   10.42    1.27
  -3   4   2    8.01    1.19
  -3   4   2    8.31    1.27
  -3   4   2    8.19    0.96
   2  -4  -2  463.82   16.33
   2  -4  -2  467.04   16.30
   2  -4  -2  467.71   16.26
   2  -4  -2  463.11   16.28
   2  -4  -2  468.57   16.41
  -2   4   2  463.47   16.39
  -2   4   2  469.09   16.39
  -2   4   2  475.35   16.28
  -2   4   2  470.38   15.88
  -2   4   2  455.08   16.34
  -2   4   2  453.20   16.24
  -2   4   2  476.39   16.49
   1  -4  -2   32.22    1.77
   1  -4  -2   29.53    1.75
   1  -4  -2   29.33    1.38
   1  -4  -2   30.66    1.66
   1  -4  -2   31.31    1.75
   1  -4  -2   30.19    1.70
  -1   4   2   31.51    1.58
  -1   4   2   32.92    1.59
  -1   4   2   26.40    1.70
  -1   4   2   30.29    1.73
  -1   4   2   29.49    1.72
  -1   4   2   30.09    1.72
  -1   4   2   31.24    1.50
  -1   4   2   28.43    1.80
   0  -4  -2  530.55   18.01
   0  -4  -2  527.83   17.99
   0  -4  -2  498.56   17.98
   0  -4  -2  516.53   17.87
   0  -4  -2  533.36   17.99
   0  -4  -2  518.28   17.54
   0   4   2  505.01   18.05
   0   4   2  518.39   17.96
   0   4   2  506.72   17.96
   0   4   2  529.04   18.03
   0   4   2  541.45   17.55
   0   4   2  520.72   17.87
   0   4   2  503.39   17.69
   0   4   2  534.32   17.96
   0   4   2  515.89   18.05
   0   4   2  520.14   17.88
  -1  -4  -2    1.88    0.63
  -1  -4  -2    1.80    0.18
  -1  -4  -2    0.92    0.53
  -1  -4  -2    1.13    0.58
  -1  -4  -2    1.32    0.59
  -1  -4  -2    0.70    0.52
  -1  -4  -2    1.30    0.45
  -1  -4  -2    0.19    0.59
  -1  -4  -2    1.35    0.43
   1   4   2    2.43    0.71
   1   4   2    1.32    0.58
   1   4   2    1.69    0.49
   1   4   2    1.48    0.59
   1   4   2    0.98    0.45
   1   4   2    2.59    0.63
   1   4   2    1.98    0.47
   1   4   2    0.53    0.54
   1   4   2    1.64    0.67
   1   4   2    1.96    0.26
   1   4   2    1.10    0.54
  -2  -4  -2  123.40    4.76
  -2  -4  -2  124.86    4.95
  -2  -4  -2  128.27    4.90
  -2  -4  -2  129.60    4.93
  -2  -4  -2  123.12    4.51
  -2  -4  -2  130.02    4.77
  -2  -4  -2  130.17    4.76
  -2  -4  -2  130.33    4.69
   2   4   2  129.32    4.70
   2   4   2  126.69    4.73
   2   4   2  124.95    4.91
   2   4   2  130.63    4.91
   2   4   2  123.13    4.65
   2   4   2  130.95    4.91
   2   4   2  136.03    4.59
   2   4   2  123.50    4.74
  -3  -4  -2    1.82    0.29
  -3  -4  -2    1.90    0.50
  -3  -4  -2    2.43    0.71
  -3  -4  -2    1.63    0.51
  -3  -4  -2    1.68    0.65
  -3  -4  -2    3.55    0.63
  -3  -4  -2    2.71    0.63
  -3  -4  -2    2.42    0.18
   3   4   2    1.94    0.70
   3   4   2    2.75    0.58
   3   4   2    2.71    0.47
   3   4   2    2.98    0.67
   3   4   2    1.81    0.71
   3   4   2    2.51    0.40
  -4  -4  -2  137.59    5.04
  -4  -4  -2  133.47    4.55
  -4  -4  -2  125.41    4.77
  -4  -4  -2  124.45    5.12
  -4  -4  -2  131.04    4.81
  -4  -4  -2  128.88    4.63
  -4  -4  -2  128.16    5.04
   4   4   2  132.95    5.18
   4   4   2  127.72    5.23
   4   4   2  134.05    4.50
   4   4   2  128.34    4.95
   4   4   2  125.61    5.19
   4   4   2  130.16    4.70
  -5  -4  -2    0.94    0.37
  -5  -4  -2    1.30    0.51
  -5  -4  -2    1.30    0.48
  -5  -4  -2    1.06    0.73
  -5  -4  -2    2.36    0.80
  -5  -4  -2    1.55    0.80
  -5  -4  -2    0.95    0.46
   5   4   2    0.32    0.75
   5   4   2    0.32    0.56
   5   4   2    1.02    0.84
   5   4   2    0.99    0.77
  -6  -4  -2   32.92    1.47
  -6  -4  -2   30.39    2.12
  -6  -4  -2   30.02    2.14
  -6  -4  -2   32.29    1.57
  -6  -4  -2   29.43    1.58
  -6  -4  -2   31.73    1.72
  -6  -4  -2   31.76    1.65
   6   4   2   32.62    2.05
   6   4   2   31.16    1.75
   6   4   2   31.99    2.24
   6   4   2   33.27    2.33
  -7  -4  -2    1.31    0.63
  -7  -4  -2    1.20    0.55
  -7  -4  -2    1.73    0.73
  -7  -4  -2    2.31    1.01
  -7  -4  -2    2.51    1.06
   7   4   2    1.98    1.06
   7   4   2    1.09    0.61
   7   4   2   -0.05    0.88
   7   4   2    1.30    1.11
  -8  -4  -2    1.84    0.90
  -8  -4  -2    3.32    0.79
  -8  -4  -2    2.45    1.16
  -8  -4  -2    0.93    1.11
   8   4   2    1.54    1.26
   8   4   2    2.96    1.37
   8   4   2    3.68    1.14
  -9  -4  -2    0.39    0.76
  -9  -4  -2    1.23    1.26
  -9  -4  -2   -0.40    1.23
  -9  -4  -2    1.38    0.98
   9   4   2    1.25    1.30
   9   4   2   -0.17    0.88
   9   4   2   -0.98    1.26
 -10  -4  -2   19.71    2.15
 -10  -4  -2   22.65    2.73
 -10  -4  -2   18.67    1.71
  10   4   2   23.96    2.80
  10   4   2   23.77    2.76
 -11  -4  -2   -0.28    0.87
 -11  -4  -2    0.03    1.62
  11   4   2    1.54    1.82
  11   4   2   -1.12    1.45
   9  -5  -2   19.02    2.54
  -9   5   2   29.44    3.15
  -9   5   2   23.34    2.70
  -9   5   2   34.67    2.80
   8  -5  -2    2.08    1.57
   8  -5  -2    0.10    1.30
  -8   5   2   -1.03    1.30
  -8   5   2   -0.24    1.32
  -8   5   2   -2.18    1.51
  -8   5   2    1.85    1.49
   7  -5  -2    5.26    1.48
   7  -5  -2    2.52    1.62
  -7   5   2    2.01    1.38
  -7   5   2    0.73    1.54
  -7   5   2    0.85    1.25
  -7   5   2    2.85    1.56
   6  -5  -2    8.66    1.73
   6  -5  -2    8.59    1.57
   6  -5  -2    9.99    1.77
  -6   5   2    9.01    1.58
  -6   5   2    6.92    1.54
  -6   5   2    8.41    1.80
  -6   5   2    7.91    1.71
  -6   5   2    8.41    1.83
  -6   5   2    7.13    1.49
   5  -5  -2    5.85    1.53
   5  -5  -2    4.60    1.37
   5  -5  -2    7.82    1.47
   5  -5  -2    5.72    1.27
  -5   5   2    6.45    1.36
  -5   5   2    4.58    1.35
  -5   5   2    6.21    1.50
  -5   5   2    4.57    1.40
  -5   5   2    4.35    1.32
  -5   5   2    6.08    1.40
   4  -5  -2    7.19    1.23
   4  -5  -2    9.24    1.49
   4  -5  -2   10.96    1.47
   4  -5  -2    6.85    1.13
   4  -5  -2    7.47    1.01
  -4   5   2    9.43    1.46
  -4   5   2    8.40    1.52
  -4   5   2   10.20    1.48
  -4   5   2   10.81    1.51
  -4   5   2   11.27    1.57
  -4   5   2   10.33    1.50
   3  -5  -2   30.87    2.10
   3  -5  -2   27.76    2.03
   3  -5  -2   25.69    1.83
   3  -5  -2   24.52    1.74
   3  -5  -2   25.69    1.98
   3  -5  -2   25.45    2.04
  -3   5   2   26.67    2.00
  -3   5   2   25.68    2.11
  -3   5   2   25.31    1.91
  -3   5   2   24.62    2.11
  -3   5   2   27.76    1.97
  -3   5   2   31.26    2.04
   2  -5  -2    6.12    1.04
   2  -5  -2    6.76    1.13
   2  -5  -2    4.20    1.01
   2  -5  -2    6.18    0.97
   2  -5  -2    8.40    1.04
  -2   5   2    5.50    1.15
  -2   5   2    7.06    0.70
  -2   5   2    6.84    1.08
  -2   5   2    7.54    1.23
  -2   5   2    8.63    1.16
  -2   5   2    7.62    1.05
  -2   5   2    6.44    1.08
   1  -5  -2   87.37    3.63
   1  -5  -2   87.36    3.50
   1  -5  -2   86.30    3.71
   1  -5  -2   83.02    3.65
   1  -5  -2   81.87    3.63
  -1   5   2   85.36    3.65
  -1   5   2   83.34    3.41
  -1   5   2   75.73    3.68
  -1   5   2   85.34    3.35
  -1   5   2   92.85    3.68
  -1   5   2   77.54    3.58
  -1   5   2   83.50    3.77
   0  -5  -2    1.18    0.66
   0  -5  -2    1.01    0.74
   0  -5  -2    1.39    0.61
   0  -5  -2    0.99    0.70
   0  -5  -2    0.87    0.64
   0   5   2    1.78    0.65
   0   5   2    1.03    0.43
   0   5   2    0.13    0.53
   0   5   2    1.62    0.73
   0   5   2    0.64    0.68
   0   5   2    0.89    0.51
   0   5   2    0.63    0.75
   0   5   2    0.14    0.53
  -1  -5  -2    7.44    1.02
  -1  -5  -2    7.47    1.06
  -1  -5  -2    5.50    0.72
  -1  -5  -2    8.41    1.07
  -1  -5  -2    7.78    0.70
  -1  -5  -2    7.58    0.80
  -1  -5  -2    8.02    1.00
   1   5   2   10.15    1.08
   1   5   2    7.32    0.97
   1   5   2    7.35    0.53
   1   5   2    6.19    1.01
   1   5   2    9.13    0.90
   1   5   2    9.40    0.99
   1   5   2    7.72    0.77
   1   5   2    8.28    0.82
  -2  -5  -2    6.90    0.38
  -2  -5  -2    7.92    1.02
  -2  -5  -2    7.42    0.68
  -2  -5  -2    6.37    0.35
  -2  -5  -2    7.53    1.09
  -2  -5  -2    5.62    0.77
  -2  -5  -2    6.56    0.84
  -2  -5  -2    6.47    0.95
  -2  -5  -2    6.92    0.82
  -2  -5  -2    8.12    0.75
   2   5   2    6.63    0.97
   2   5   2    8.18    0.95
   2   5   2    5.83    0.93
   2   5   2    7.81    0.84
   2   5   2    4.87    0.68
   2   5   2    6.76    0.72
   2   5   2    7.16    1.01
  -3  -5  -2   58.90    2.85
  -3  -5  -2   62.10    2.31
  -3  -5  -2   61.53    2.63
  -3  -5  -2   58.63    2.56
  -3  -5  -2   62.47    2.94
  -3  -5  -2   54.38    2.51
  -3  -5  -2   63.09    2.53
  -3  -5  -2   57.03    2.78
   3   5   2   56.68    2.58
   3   5   2   60.17    2.85
   3   5   2   58.67    2.76
   3   5   2   60.06    2.85
   3   5   2   59.32    2.41
   3   5   2   59.38    2.39
  -4  -5  -2    4.21    0.38
  -4  -5  -2    4.15    0.68
  -4  -5  -2    5.33    0.99
  -4  -5  -2    3.91    0.76
  -4  -5  -2    3.29    0.44
  -4  -5  -2    3.79    0.63
  -4  -5  -2    4.08    0.84
  -4  -5  -2    4.79    0.94
   4   5   2    3.60    0.94
   4   5   2    4.68    0.97
   4   5   2    4.42    0.37
   4   5   2    3.85    0.56
   4   5   2    4.42    0.90
  -5  -5  -2  136.10    5.31
  -5  -5  -2  129.71    5.46
  -5  -5  -2  130.37    4.78
  -5  -5  -2  130.05    4.96
  -5  -5  -2  136.71    5.25
  -5  -5  -2  131.36    5.41
  -5  -5  -2  122.28    4.89
  -5  -5  -2  134.51    4.72
   5   5   2  121.46    5.46
   5   5   2  135.43    5.46
   5   5   2  137.79    4.92
   5   5   2  135.05    5.20
  -6  -5  -2   -0.13    0.49
  -6  -5  -2    0.56    0.88
  -6  -5  -2    0.66    0.50
  -6  -5  -2    0.14    0.95
  -6  -5  -2    0.20    0.41
  -6  -5  -2    0.98    0.86
  -6  -5  -2   -0.13    0.51
   6   5   2    0.64    0.93
   6   5   2   -0.31    0.91
   6   5   2   -0.18    0.66
   6   5   2   -1.28    0.75
  -7  -5  -2   42.94    2.91
  -7  -5  -2   51.49    2.91
  -7  -5  -2   46.03    2.31
  -7  -5  -2   50.28    2.89
  -7  -5  -2   44.88    2.25
   7   5   2   51.36    3.15
   7   5   2   49.52    2.88
   7   5   2   41.74    2.40
   7   5   2   50.58    3.13
  -8  -5  -2    1.59    1.19
  -8  -5  -2   -1.22    0.96
  -8  -5  -2    1.81    1.16
  -8  -5  -2   -0.42    0.60
  -8  -5  -2   -0.41    0.74
   8   5   2   -1.58    0.97
   8   5   2    0.25    1.20
   8   5   2    1.93    1.28
  -9  -5  -2   46.52    3.26
  -9  -5  -2   51.18    2.59
  -9  -5  -2   47.76    3.32
  -9  -5  -2   47.41    3.29
   9   5   2   51.49    3.13
   9   5   2   51.16    3.53
   9   5   2   52.46    3.68
 -10  -5  -2    1.64    0.83
 -10  -5  -2    0.65    1.38
 -10  -5  -2    2.41    1.48
  10   5   2   -0.91    1.50
  10   5   2   -2.19    1.43
 -11  -5  -2   41.92    2.62
 -11  -5  -2   47.58    3.55
 -11  -5  -2   46.32    3.96
  11   5   2   44.50    3.94
   8  -6  -2   20.91    2.87
  -8   6   2   30.51    3.14
  -8   6   2   40.98    2.96
  -8   6   2   26.21    3.02
  -8   6   2   23.31    2.85
   7  -6  -2    5.68    1.56
   7  -6  -2    5.61    1.86
  -7   6   2    7.40    1.77
  -7   6   2    9.62    1.78
  -7   6   2    8.56    2.05
  -7   6   2    7.18    1.87
   6  -6  -2   87.91    4.32
   6  -6  -2   74.17    4.64
   6  -6  -2   86.89    4.53
  -6   6   2   82.83    4.28
  -6   6   2   83.14    4.54
  -6   6   2   83.76    4.72
  -6   6   2   81.12    4.44
  -6   6   2   95.17    4.66
   5  -6  -2   14.19    1.76
   5  -6  -2   14.76    2.11
   5  -6  -2   18.05    2.11
   5  -6  -2   18.89    2.06
  -5   6   2   12.33    2.07
  -5   6   2   16.79    1.98
  -5   6   2   16.84    2.01
  -5   6   2   17.34    2.06
  -5   6   2   17.47    2.15
  -5   6   2   13.46    1.86
   4  -6  -2   32.04    2.49
   4  -6  -2   32.22    2.71
   4  -6  -2   35.91    2.25
   4  -6  -2   40.05    2.54
   4  -6  -2   34.54    2.14
  -4   6   2   41.17    2.64
  -4   6   2   34.63    2.60
  -4   6   2   38.37    2.58
  -4   6   2   33.71    2.74
  -4   6   2   32.69    2.67
  -4   6   2   39.76    2.64
   3  -6  -2    1.84    1.07
   3  -6  -2    4.24    0.95
   3  -6  -2    2.72    1.01
   3  -6  -2    4.52    1.15
   3  -6  -2    4.29    1.22
  -3   6   2    1.68    1.14
  -3   6   2    1.20    1.00
  -3   6   2    3.80    1.18
  -3   6   2    3.29    1.08
  -3   6   2    4.18    1.16
  -3   6   2    3.87    0.99
   2  -6  -2   12.95    1.53
   2  -6  -2   13.70    1.43
   2  -6  -2   11.99    1.55
   2  -6  -2   12.79    1.28
   2  -6  -2   13.09    1.45
  -2   6   2    9.62    1.43
  -2   6   2   11.83    1.43
  -2   6   2   12.45    1.64
  -2   6   2   13.69    1.03
  -2   6   2   10.79    1.25
  -2   6   2   13.96    1.64
  -2   6   2   12.44    1.46
   1  -6  -2    1.36    0.80
   1  -6  -2    1.77    0.92
   1  -6  -2    1.06    0.87
   1  -6  -2    0.44    0.65
   1  -6  -2    0.23    0.87
  -1   6   2   -0.60    0.80
  -1   6   2    1.84    0.76
  -1   6   2    0.55    0.58
  -1   6   2   -0.06    0.59
  -1   6   2    0.84    0.83
  -1   6   2   -0.22    0.72
  -1   6   2    0.90    0.88
   0  -6  -2   50.82    2.53
   0  -6  -2   48.34    2.64
   0  -6  -2   50.77    2.64
   0  -6  -2   51.57    2.61
   0  -6  -2   44.50    2.29
   0   6   2   54.93    2.46
   0   6   2   43.60    2.37
   0   6   2   44.96    2.17
   0   6   2   45.27    2.58
   0   6   2   47.88    2.08
   0   6   2   45.59    2.34
   0   6   2   51.70    2.47
   0   6   2   44.92    2.59
  -1  -6  -2    2.63    0.76
  -1  -6  -2    1.77    0.79
  -1  -6  -2    1.68    0.80
  -1  -6  -2    2.28    0.82
   1   6   2    2.43    0.72
   1   6   2    2.19    0.80
   1   6   2    1.20    0.61
   1   6   2    1.31    0.53
   1   6   2    2.21    0.55
   1   6   2    0.72    0.81
   1   6   2    2.97    0.85
   1   6   2    2.75    0.41
   1   6   2    1.65    0.69
  -2  -6  -2   87.25    3.48
  -2  -6  -2   82.05    3.69
  -2  -6  -2   89.41    3.31
  -2  -6  -2   82.95    3.75
  -2  -6  -2   86.21    3.43
  -2  -6  -2   89.43    3.91
  -2  -6  -2   85.32    3.67
  -2  -6  -2   84.60    3.82
   2   6   2   94.87    3.90
   2   6   2   89.83    3.53
   2   6   2   91.32    3.53
   2   6   2   83.96    3.44
   2   6   2   86.03    3.71
   2   6   2   83.67    3.82
  -3  -6  -2    8.56    0.79
  -3  -6  -2    6.73    0.94
  -3  -6  -2    7.25    0.81
  -3  -6  -2    8.46    1.21
  -3  -6  -2    8.68    0.97
  -3  -6  -2    9.21    1.28
  -3  -6  -2    6.55    0.92
  -3  -6  -2    6.40    1.11
   3   6   2    9.03    0.87
   3   6   2    4.58    1.03
   3   6   2    7.82    1.18
   3   6   2    6.97    0.77
   3   6   2    8.06    1.19
  -4  -6  -2   94.69    3.90
  -4  -6  -2   97.95    4.32
  -4  -6  -2   96.37    3.99
  -4  -6  -2   92.62    3.87
  -4  -6  -2   99.62    4.42
  -4  -6  -2   98.08    3.60
  -4  -6  -2   96.94    3.89
  -4  -6  -2   96.63    4.23
   4   6   2   90.88    4.26
   4   6   2  101.01    4.22
   4   6   2   96.42    4.35
   4   6   2   98.15    3.43
   4   6   2   99.64    3.77
  -5  -6  -2   -1.22    0.48
  -5  -6  -2    0.53    0.34
  -5  -6  -2   -1.06    0.71
  -5  -6  -2    0.09    0.86
  -5  -6  -2    0.06    0.75
  -5  -6  -2    0.20    0.56
  -5  -6  -2    0.04    0.66
   5   6   2   -0.54    0.85
   5   6   2    0.34    0.87
   5   6   2    0.57    0.52
   5   6   2   -0.32    0.74
  -6  -6  -2   26.58    2.16
  -6  -6  -2   27.76    1.99
  -6  -6  -2   25.99    1.63
  -6  -6  -2   26.48    2.15
  -6  -6  -2   32.35    2.00
   6   6   2   24.29    2.25
   6   6   2   26.30    1.86
   6   6   2   31.20    2.24
  -7  -6  -2    1.47    1.25
  -7  -6  -2    1.08    1.01
  -7  -6  -2    1.50    1.18
  -7  -6  -2    0.27    0.89
  -7  -6  -2    1.03    0.65
   7   6   2    0.47    0.80
   7   6   2    1.47    1.11
   7   6   2    0.74    1.03
  -8  -6  -2    7.46    1.05
  -8  -6  -2    8.57    1.47
  -8  -6  -2    8.32    1.49
  -8  -6  -2    9.00    1.62
  -8  -6  -2    7.99    1.71
   8   6   2    9.48    1.31
   8   6   2   10.34    1.65
   8   6   2    9.78    1.87
   8   6   2   12.39    1.92
  -9  -6  -2   -0.58    1.23
  -9  -6  -2    1.44    1.19
  -9  -6  -2   -0.07    0.71
  -9  -6  -2    1.97    1.25
  -9  -6  -2    0.67    1.32
   9   6   2    0.33    1.21
   9   6   2   -0.57    1.26
   9   6   2   -1.38    1.34
 -10  -6  -2   -0.64    0.74
 -10  -6  -2    2.39    1.53
 -10  -6  -2    0.02    1.42
  10   6   2   -1.86    1.37
  10   6   2   -0.09    1.60
  10   6   2   -1.00    1.10
 -11  -6  -2    0.09    1.48
 -11  -6  -2    1.41    1.54
 -11  -6  -2    0.99    0.90
  11   6   2   -0.65    1.51
  11   6   2    0.10    1.75
   7  -7  -2    6.05    1.69
   7  -7  -2    6.28    1.96
  -7   7   2    6.70    2.09
  -7   7   2    8.83    1.93
  -7   7   2    4.42    1.85
   6  -7  -2    2.57    1.69
   6  -7  -2    1.78    1.68
   6  -7  -2    5.85    1.95
  -6   7   2    5.33    1.65
  -6   7   2    0.71    1.36
  -6   7   2    3.23    1.71
   5  -7  -2    1.12    1.30
   5  -7  -2    5.37    1.60
   5  -7  -2    3.40    1.17
   5  -7  -2    1.57    1.15
  -5   7   2    0.72    1.20
  -5   7   2    3.35    1.41
  -5   7   2    5.30    1.73
  -5   7   2    5.20    1.43
  -5   7   2    2.91    1.56
   4  -7  -2   -1.04    0.75
   4  -7  -2   -0.95    1.04
   4  -7  -2    0.73    1.04
   4  -7  -2    0.13    1.24
  -4   7   2    1.40    1.24
  -4   7   2   -0.09    1.21
  -4   7   2   -0.90    1.00
  -4   7   2    0.54    1.11
  -4   7   2   -0.43    1.22
   3  -7  -2   35.10    2.20
   3  -7  -2   33.76    2.56
   3  -7  -2   37.14    2.75
   3  -7  -2   36.71    2.66
   3  -7  -2   37.61    2.58
  -3   7   2   36.00    2.65
  -3   7   2   31.97    2.49
  -3   7   2   41.14    2.51
  -3   7   2   40.09    2.82
  -3   7   2   32.63    2.50
   2  -7  -2   16.14    1.91
   2  -7  -2   19.34    1.79
   2  -7  -2   17.38    1.91
   2  -7  -2   15.62    1.48
   2  -7  -2   15.87    1.79
  -2   7   2   19.72    1.67
  -2   7   2   19.91    1.93
  -2   7   2   15.73    1.90
  -2   7   2   17.91    1.89
  -2   7   2   16.14    1.94
   1  -7  -2  164.98    6.66
   1  -7  -2  162.95    6.62
   1  -7  -2  163.43    6.31
   1  -7  -2  166.38    6.65
   1  -7  -2  164.81    6.71
  -1   7   2  160.19    6.55
  -1   7   2  163.80    6.23
  -1   7   2  157.55    6.52
  -1   7   2  166.42    6.79
  -1   7   2  171.88    6.23
  -1   7   2  159.39    6.75
   0  -7  -2   22.06    1.95
   0  -7  -2   22.70    1.65
   0  -7  -2   21.01    1.74
   0  -7  -2   23.46    2.06
   0  -7  -2   24.14    2.03
   0   7   2   21.15    1.68
   0   7   2   21.42    1.81
   0   7   2   23.36    2.09
   0   7   2   24.81    1.97
   0   7   2   21.07    1.29
   0   7   2   23.45    1.69
   0   7   2   22.66    1.78
  -1  -7  -2  168.54    6.92
  -1  -7  -2  165.02    6.86
  -1  -7  -2  178.78    6.81
  -1  -7  -2  178.67    6.83
   1   7   2  181.47    6.69
   1   7   2  165.01    6.91
   1   7   2  174.91    6.58
   1   7   2  168.78    6.33
   1   7   2  176.27    6.76
   1   7   2  175.18    6.85
   1   7   2  178.33    6.10
   1   7   2  173.82    6.65
  -2  -7  -2    5.24    1.18
  -2  -7  -2    4.49    0.71
  -2  -7  -2    4.35    0.96
  -2  -7  -2    3.47    0.99
  -2  -7  -2    5.87    1.12
   2   7   2    5.41    1.02
   2   7   2    2.16    1.06
   2   7   2    4.73    0.67
   2   7   2    4.23    0.82
   2   7   2    3.69    0.84
   2   7   2    4.53    1.07
  -3  -7  -2   26.78    1.44
  -3  -7  -2   28.10    2.07
  -3  -7  -2   29.24    1.87
  -3  -7  -2   27.17    2.02
  -3  -7  -2   26.47    1.67
  -3  -7  -2   28.61    2.13
   3   7   2   29.04    2.11
   3   7   2   23.14    2.07
   3   7   2   27.29    2.05
   3   7   2   28.35    1.65
   3   7   2   29.78    1.56
  -4  -7  -2    1.14    1.01
  -4  -7  -2    0.90    0.59
  -4  -7  -2   -0.59    0.84
  -4  -7  -2   -0.13    0.84
  -4  -7  -2    1.69    0.76
  -4  -7  -2    0.91    0.73
   4   7   2    0.42    0.55
   4   7   2    0.57    0.31
   4   7   2    0.56    0.91
   4   7   2    0.75    0.99
   4   7   2    0.42    0.94
  -5  -7  -2   43.42    2.40
  -5  -7  -2   41.68    2.23
  -5  -7  -2   41.87    2.81
  -5  -7  -2   45.24    2.31
  -5  -7  -2   38.51    2.66
  -5  -7  -2   49.51    2.85
   5   7   2   41.07    2.70
   5   7   2   45.87    2.14
   5   7   2   43.38    2.84
   5   7   2   41.79    2.62
  -6  -7  -2    1.08    0.91
  -6  -7  -2    0.17    0.70
  -6  -7  -2    0.00    1.03
  -6  -7  -2    1.10    0.80
  -6  -7  -2   -0.78    0.98
   6   7   2    0.73    1.09
   6   7   2    1.38    1.11
   6   7   2   -0.22    0.93
  -7  -7  -2    2.85    0.96
  -7  -7  -2    2.41    1.04
  -7  -7  -2    1.92    1.18
  -7  -7  -2    0.56    0.66
  -7  -7  -2    2.43    1.22
   7   7   2    1.12    1.20
   7   7   2    1.24    1.20
   7   7   2    1.56    1.00
  -8  -7  -2    0.00    0.98
  -8  -7  -2   -1.25    1.04
  -8  -7  -2    0.02    0.63
  -8  -7  -2   -0.37    1.11
  -8  -7  -2    1.47    1.43
   8   7   2   -0.66    1.12
   8   7   2    1.58    1.49
   8   7   2   -0.53    0.90
  -9  -7  -2    5.37    1.00
  -9  -7  -2   -0.52    1.36
  -9  -7  -2    2.41    1.46
  -9  -7  -2    7.09    1.54
   9   7   2    4.94    1.77
   9   7   2    5.37    1.50
 -10  -7  -2    1.45    1.50
 -10  -7  -2    0.92    0.81
 -10  -7  -2    2.47    1.36
  10   7   2    0.80    1.57
  10   7   2   -0.54    1.21
 -11  -7  -2    2.37    1.76
 -11  -7  -2    4.43    1.79
 -11  -7  -2    2.35    1.38
  11   7   2    1.03    1.88
   7  -8  -2    2.00    1.54
  -7   8   2   -3.73    1.40
   6  -8  -2   -0.26    1.52
   6  -8  -2   -1.61    1.38
  -6   8   2   -0.15    1.55
  -6   8   2    0.45    1.61
  -6   8   2    0.16    1.42
   5  -8  -2    0.72    1.53
   5  -8  -2    0.13    1.48
  -5   8   2    0.73    1.28
  -5   8   2    0.74    1.25
  -5   8   2   -2.02    1.22
  -5   8   2   -1.94    1.35
   4  -8  -2    0.32    1.25
   4  -8  -2    0.08    1.09
   4  -8  -2   -0.60    1.31
  -4   8   2    1.41    1.27
  -4   8   2    0.66    1.32
  -4   8   2    0.46    1.15
  -4   8   2    2.94    1.57
  -4   8   2   -0.96    1.18
   3  -8  -2    7.11    1.70
   3  -8  -2    9.44    1.63
   3  -8  -2    7.59    1.22
   3  -8  -2    7.91    1.60
   3  -8  -2    4.01    1.46
  -3   8   2    7.24    1.59
  -3   8   2    5.71    1.32
  -3   8   2    8.77    1.69
  -3   8   2    5.62    1.48
  -3   8   2    6.43    1.65
   2  -8  -2    0.79    1.23
   2  -8  -2   -0.17    0.72
   2  -8  -2   -0.27    1.07
   2  -8  -2   -1.37    0.91
  -2   8   2    0.60    1.23
  -2   8   2   -0.75    1.06
  -2   8   2   -0.45    0.80
  -2   8   2    0.91    1.05
  -2   8   2    1.59    1.24
   1  -8  -2   21.73    2.06
   1  -8  -2   21.32    2.17
   1  -8  -2   22.24    1.72
   1  -8  -2   25.10    2.22
   1  -8  -2   23.73    2.10
  -1   8   2   23.07    2.05
  -1   8   2   21.59    2.24
  -1   8   2   20.14    2.21
  -1   8   2   19.68    1.98
  -1   8   2   24.07    2.16
  -1   8   2   22.46    1.62
  -1   8   2   19.29    1.58
   0  -8  -2    3.05    1.27
   0  -8  -2    3.76    0.92
   0  -8  -2    3.95    1.15
   0  -8  -2    3.91    1.19
   0  -8  -2    3.24    1.14
   0   8   2    4.23    1.21
   0   8   2    2.19    0.95
   0   8   2    0.39    1.07
   0   8   2    2.48    1.00
   0   8   2    3.63    1.10
   0   8   2    2.97    1.01
  -1  -8  -2    1.17    1.00
  -1  -8  -2    0.35    0.91
  -1  -8  -2    0.23    0.71
  -1  -8  -2    0.42    0.98
  -1  -8  -2    0.47    0.87
   1   8   2    1.10    0.98
   1   8   2    0.51    1.04
   1   8   2    0.43    0.79
   1   8   2    0.32    0.91
   1   8   2   -1.06    0.78
  -2  -8  -2   59.49    3.41
  -2  -8  -2   70.26    3.47
  -2  -8  -2   58.03    3.46
  -2  -8  -2   67.42    3.39
   2   8   2   70.12    3.10
   2   8   2   69.40    3.53
   2   8   2   67.45    3.37
   2   8   2   67.67    3.16
   2   8   2   68.89    3.57
  -3  -8  -2    6.88    1.18
  -3  -8  -2    6.60    0.85
  -3  -8  -2    5.91    1.35
  -3  -8  -2    7.30    1.40
  -3  -8  -2    4.25    1.17
   3   8   2    4.66    1.33
   3   8   2    6.07    0.98
   3   8   2    3.73    1.21
   3   8   2    5.83    0.86
  -4  -8  -2   71.24    3.83
  -4  -8  -2   70.83    3.75
  -4  -8  -2   72.37    3.42
  -4  -8  -2   74.39    3.24
  -4  -8  -2   77.74    3.79
   4   8   2   72.48    3.18
   4   8   2   69.21    3.75
   4   8   2   66.26    3.71
  -5  -8  -2    5.47    1.33
  -5  -8  -2    1.90    1.20
  -5  -8  -2    4.44    1.03
  -5  -8  -2    5.01    1.47
  -5  -8  -2    3.91    0.95
   5   8   2    2.27    1.19
   5   8   2    3.36    1.22
   5   8   2    2.80    1.33
  -6  -8  -2   29.99    2.21
  -6  -8  -2   31.12    2.79
  -6  -8  -2   30.84    2.07
  -6  -8  -2   34.18    2.63
  -6  -8  -2   33.33    2.57
   6   8   2   31.33    2.83
   6   8   2   34.29    2.55
   6   8   2   34.79    2.92
  -7  -8  -2   -0.01    1.21
  -7  -8  -2   -0.87    0.76
  -7  -8  -2    2.15    1.28
  -7  -8  -2    1.29    1.16
  -7  -8  -2    2.52    1.21
   7   8   2    0.73    1.00
   7   8   2   -0.27    1.25
   7   8   2    0.32    1.24
  -8  -8  -2   96.86    5.17
  -8  -8  -2   96.53    4.93
  -8  -8  -2   92.55    4.09
   8   8   2   95.72    4.99
   8   8   2   96.54    5.20
   8   8   2   93.29    4.59
  -9  -8  -2   -0.72    0.83
  -9  -8  -2   -0.67    1.34
   9   8   2    0.95    1.48
   9   8   2    0.97    1.50
 -10  -8  -2   24.27    2.81
  10   8   2   20.66    2.78
  10   8   2   24.43    2.73
   6  -9  -2    8.35    2.10
   5  -9  -2   47.87    3.84
   5  -9  -2   43.16    3.98
  -5   9   2   51.75    3.85
  -5   9   2   46.41    3.46
  -5   9   2   51.24    3.47
   4  -9  -2    5.49    1.78
   4  -9  -2    5.70    1.72
  -4   9   2    6.47    1.91
  -4   9   2    6.59    1.77
  -4   9   2    8.72    1.87
   3  -9  -2   32.33    2.91
   3  -9  -2   29.78    3.00
   3  -9  -2   31.87    2.98
  -3   9   2   30.44    3.07
  -3   9   2   27.75    2.71
  -3   9   2   25.86    2.84
  -3   9   2   30.49    2.82
  -3   9   2   29.72    2.78
   2  -9  -2   11.82    1.76
   2  -9  -2   12.96    1.95
   2  -9  -2   10.20    1.83
  -2   9   2   12.10    1.96
  -2   9   2   12.61    2.02
  -2   9   2    8.86    1.64
  -2   9   2   13.45    2.00
  -2   9   2   10.72    1.66
   1  -9  -2   75.27    4.05
   1  -9  -2   80.40    4.06
   1  -9  -2   82.21    4.33
   1  -9  -2   75.33    4.21
  -1   9   2   73.89    3.90
  -1   9   2   80.26    4.30
  -1   9   2   76.52    4.16
  -1   9   2   79.09    4.37
  -1   9   2   74.40    3.99
   0  -9  -2    2.48    1.18
   0  -9  -2    3.42    1.18
   0  -9  -2    2.02    1.22
   0  -9  -2    2.81    1.21
   0   9   2    1.05    1.09
   0   9   2    2.07    1.31
   0   9   2    3.63    1.04
   0   9   2    1.57    1.08
   0   9   2    1.53    1.00
   0   9   2    6.11    1.43
  -1  -9  -2   33.70    2.59
  -1  -9  -2   29.00    2.65
  -1  -9  -2   36.16    2.56
  -1  -9  -2   35.05    2.45
  -1  -9  -2   34.24    2.14
   1   9   2   32.00    2.63
   1   9   2   31.00    2.29
   1   9   2   34.87    2.27
   1   9   2   35.82    2.57
   1   9   2   33.91    2.32
  -2  -9  -2    3.36    1.21
  -2  -9  -2    3.73    1.29
  -2  -9  -2    4.43    1.32
  -2  -9  -2    3.68    1.30
   2   9   2    3.94    0.97
   2   9   2    1.52    1.19
   2   9   2    1.63    1.20
   2   9   2    3.06    0.96
  -3  -9  -2    8.83    1.45
  -3  -9  -2    8.50    1.67
  -3  -9  -2    8.59    1.57
  -3  -9  -2    8.71    1.52
   3   9   2    7.33    1.60
   3   9   2    6.72    1.48
   3   9   2   11.80    1.38
   3   9   2    7.59    0.99
  -4  -9  -2    2.97    1.20
  -4  -9  -2    2.59    1.32
  -4  -9  -2    6.11    1.46
  -4  -9  -2    5.18    1.19
   4   9   2    4.75    1.37
   4   9   2    5.51    1.39
  -5  -9  -2    0.66    1.29
  -5  -9  -2    0.89    0.91
  -5  -9  -2    2.81    1.30
  -5  -9  -2    1.30    1.24
   5   9   2    0.19    1.31
   5   9   2    2.35    1.23
  -6  -9  -2   -0.47    1.14
  -6  -9  -2    0.60    0.90
  -6  -9  -2   -0.18    1.17
  -6  -9  -2    0.42    1.28
   6   9   2    0.83    1.30
   6   9   2   -1.09    1.09
   6   9   2   -0.49    1.17
  -7  -9  -2    1.37    0.95
  -7  -9  -2    0.93    1.36
  -7  -9  -2   -0.82    1.32
   7   9   2    0.91    1.21
   7   9   2    3.37    1.51
   7   9   2    1.31    1.51
  -8  -9  -2    0.58    1.39
  -8  -9  -2   -0.57    1.47
  -8  -9  -2    1.38    0.99
   8   9   2    0.99    1.49
   8   9   2   -0.35    1.66
   8   9   2    2.23    1.24
  -9  -9  -2    3.03    1.63
  -9  -9  -2    2.85    1.76
  -9  -9  -2    4.17    1.10
   9   9   2    2.51    1.64
   9   9   2    4.64    1.95
 -10  -9  -2    1.14    1.65
 -10  -9  -2   -0.66    1.28
 -10  -9  -2    0.05    1.56
  10   9   2    3.04    1.70
   5 -10  -2    0.86    1.89
   4 -10  -2    0.10    1.48
   4 -10  -2   -0.42    1.72
  -4  10   2   -0.10    1.52
  -4  10   2    0.45    1.28
  -4  10   2   -3.13    1.75
  -4  10   2   -0.06    1.51
   3 -10  -2    0.95    1.55
   3 -10  -2   -0.73    1.34
  -3  10   2    2.61    1.51
  -3  10   2    2.84    1.61
  -3  10   2    1.12    1.31
  -3  10   2   -1.09    1.64
   2 -10  -2    4.80    1.73
   2 -10  -2    6.57    1.97
   2 -10  -2    7.69    1.66
  -2  10   2   13.31    2.09
  -2  10   2    9.44    1.81
  -2  10   2   11.14    2.14
  -2  10   2    8.60    1.95
   1 -10  -2    2.92    1.36
   1 -10  -2    0.60    1.38
  -1  10   2    1.62    1.34
  -1  10   2    2.01    1.46
  -1  10   2    1.33    1.40
  -1  10   2    3.00    1.18
  -1  10   2    4.05    1.35
   0 -10  -2    4.90    1.45
   0 -10  -2    5.22    1.43
   0 -10  -2    5.55    1.65
   0 -10  -2    3.61    1.29
   0  10   2    6.74    1.53
   0  10   2    5.13    1.52
   0  10   2    5.59    1.29
   0  10   2    5.49    1.60
   0  10   2    6.64    1.44
  -1 -10  -2   13.23    2.06
  -1 -10  -2   12.16    1.87
  -1 -10  -2   15.22    1.92
  -1 -10  -2    9.85    1.75
   1  10   2   14.35    2.11
   1  10   2   13.21    1.63
   1  10   2   12.42    1.70
   1  10   2   14.95    1.80
  -2 -10  -2   96.83    4.82
  -2 -10  -2   93.65    4.61
  -2 -10  -2   98.46    4.62
  -2 -10  -2   88.63    4.92
   2  10   2   87.12    4.76
   2  10   2   92.24    4.12
   2  10   2   98.48    4.72
  -3 -10  -2   19.67    2.21
  -3 -10  -2   18.83    2.32
  -3 -10  -2   22.47    2.27
  -3 -10  -2   18.39    1.98
   3  10   2   16.13    2.17
   3  10   2   19.17    2.22
  -4 -10  -2   78.04    4.04
  -4 -10  -2   83.19    4.26
  -4 -10  -2   78.80    4.47
  -4 -10  -2   81.54    4.42
   4  10   2   76.57    4.31
   4  10   2   72.96    4.20
  -5 -10  -2    5.30    1.32
  -5 -10  -2    6.21    1.67
  -5 -10  -2    2.75    1.38
   5  10   2    6.12    1.69
   5  10   2    7.34    1.80
  -6 -10  -2   10.56    1.54
  -6 -10  -2   10.75    2.11
  -6 -10  -2    8.17    1.89
   6  10   2   11.56    1.95
   6  10   2   12.70    2.12
  -7 -10  -2    0.88    1.33
  -7 -10  -2    0.18    1.46
  -7 -10  -2    0.34    0.98
   7  10   2    1.45    1.41
   7  10   2    2.28    1.45
  -8 -10  -2    2.25    1.56
  -8 -10  -2    1.66    1.55
  -8 -10  -2    0.83    1.03
   8  10   2    2.80    1.40
   8  10   2    3.63    1.61
  -9 -10  -2   -0.90    0.97
  -9 -10  -2   -0.94    1.49
  -9 -10  -2    1.15    1.69
   9  10   2   -0.35    1.57
   9  10   2   -0.34    1.54
   3 -11  -2   24.90    3.08
   3 -11  -2   15.78    2.52
  -3  11   2   22.80    2.63
  -3  11   2   16.83    2.43
  -3  11   2   18.23    2.63
  -3  11   2   19.35    2.70
   2 -11  -2    3.85    1.83
   2 -11  -2    7.14    1.69
   2 -11  -2    2.82    1.67
  -2  11   2    6.15    1.79
  -2  11   2    4.97    1.76
  -2  11   2    6.12    1.85
  -2  11   2   10.13    2.04
   1 -11  -2   25.51    2.94
  -1  11   2   25.44    2.77
  -1  11   2   16.93    2.19
  -1  11   2   21.80    2.52
  -1  11   2   23.02    2.75
   0 -11  -2    9.07    1.67
   0 -11  -2    9.00    1.93
   0 -11  -2    7.62    1.83
   0  11   2    7.82    1.66
   0  11   2   14.26    2.23
   0  11   2    7.16    1.70
  -1 -11  -2   20.51    2.29
  -1 -11  -2   21.20    2.74
  -1 -11  -2   21.54    2.24
   1  11   2   20.77    2.52
   1  11   2   22.16    2.30
   1  11   2   21.93    2.03
  -2 -11  -2    4.45    1.45
  -2 -11  -2    2.37    1.33
  -2 -11  -2    3.92    1.60
   2  11   2    2.74    1.08
   2  11   2    2.90    1.53
   2  11   2    3.14    1.38
  -3 -11  -2   25.95    2.79
  -3 -11  -2   19.74    2.21
  -3 -11  -2   24.18    2.35
   3  11   2   22.92    2.56
   3  11   2   15.40    2.26
  -4 -11  -2   -1.32    1.29
  -4 -11  -2    1.33    1.19
  -4 -11  -2    0.75    1.41
   4  11   2   -0.69    1.40
   4  11   2   -0.58    1.23
  -5 -11  -2    2.96    1.33
  -5 -11  -2    5.15    1.73
  -5 -11  -2    6.11    1.68
   5  11   2    6.64    1.83
   5  11   2    3.32    1.59
  -6 -11  -2    4.97    1.80
  -6 -11  -2    2.55    1.23
  -6 -11  -2    5.10    1.68
   6  11   2    4.79    1.75
   6  11   2    9.46    1.94
  -7 -11  -2   19.95    2.48
  -7 -11  -2   29.95    3.18
   7  11   2   27.33    3.04
   7  11   2   19.14    2.44
  -8 -11  -2    6.80    2.15
  -8 -11  -2    3.46    1.24
  -8 -11  -2    7.43    2.07
   8  11   2    5.15    1.72
   8  11   2    3.11    1.75
  -2  12   2   20.94    2.85
   1 -12  -2   12.43    2.35
  -1  12   2   10.92    1.99
  -1  12   2   17.94    2.64
   0 -12  -2    0.81    1.61
   0 -12  -2    8.64    2.51
   0  12   2    1.40    1.35
   0  12   2    4.61    1.66
  -1 -12  -2   -0.43    1.48
  -1 -12  -2    1.53    1.32
  -1 -12  -2    2.55    1.46
   1  12   2    1.34    1.22
   1  12   2    2.42    1.62
  -2 -12  -2    3.07    1.58
  -2 -12  -2    1.89    1.44
  -2 -12  -2    2.92    1.38
   2  12   2   -0.17    1.37
   2  12   2   -1.44    1.44
  -3 -12  -2    0.66    1.32
  -3 -12  -2    1.55    1.64
  -3 -12  -2    3.05    1.47
   3  12   2    1.29    1.39
   3  12   2    1.43    1.41
  -4 -12  -2    6.34    2.02
  -4 -12  -2    5.10    1.81
  -4 -12  -2    5.15    1.59
   4  12   2    7.47    1.87
   4  12   2    8.07    1.98
  -5 -12  -2    0.92    1.50
  -5 -12  -2    1.27    1.24
   5  12   2    2.53    1.76
   5  12   2    0.86    1.53
  -6 -12  -2    4.89    1.76
  -6 -12  -2    4.93    1.51
   6  12   2    6.45    1.79
   6  12   2    3.10    1.73
   7  12   2    0.50    1.51
  -2 -13  -2   15.69    2.36
  -3 -13  -2   28.59    2.90
   3  13   2   36.54    3.29
   4  12  -3    9.61    2.17
  -4 -12   3    7.99    2.01
   3  12  -3    2.80    1.73
   3  12  -3    3.15    1.61
  -3 -12   3    4.05    1.70
  -3 -12   3    5.69    1.57
   2  12  -3   17.52    2.57
   2  12  -3    8.95    2.11
  -2 -12   3   11.71    2.21
  -2 -12   3   17.26    2.25
   1  12  -3    4.09    1.87
   1  12  -3   10.21    2.02
  -1 -12   3    7.48    1.73
  -1 -12   3    7.24    2.18
   0  12  -3   32.27    3.37
   0  12  -3   36.30    3.39
   0 -12   3   29.81    3.08
   0 -12   3   29.99    3.17
  -1  12  -3    9.48    2.05
  -1  12  -3    6.93    2.03
   1 -12   3    7.50    1.99
   1 -12   3    5.23    2.19
   2 -12   3   12.38    2.44
   6  11  -3    3.28    1.91
  -6 -11   3    3.01    1.66
  -6 -11   3    4.71    1.22
   5  11  -3    0.21    1.35
   5  11  -3    4.49    1.79
  -5 -11   3    0.20    0.99
  -5 -11   3    3.29    1.64
   4  11  -3    1.85    1.62
   4  11  -3    1.77    1.45
  -4 -11   3    0.00    0.96
  -4 -11   3   -0.57    1.21
   3  11  -3    8.93    1.99
   3  11  -3    9.73    1.97
  -3 -11   3   11.95    2.01
  -3 -11   3    6.96    1.52
   2  11  -3   14.80    2.45
   2  11  -3   23.85    2.71
  -2 -11   3   19.40    2.20
  -2 -11   3   12.46    2.22
   1  11  -3   22.66    2.71
   1  11  -3   19.79    2.58
  -1 -11   3   18.33    2.26
  -1 -11   3   15.79    2.31
   0  11  -3    4.80    1.76
   0  11  -3    2.06    1.67
   0 -11   3    2.34    1.43
   0 -11   3    3.10    1.62
  -1  11  -3    1.26    1.62
  -1  11  -3    2.66    1.48
   1 -11   3    0.98    1.55
   1 -11   3   -0.42    1.40
  -2  11  -3    1.23    1.59
  -2  11  -3   -0.25    1.13
   2 -11   3    0.90    1.37
   2 -11   3    0.37    1.44
  -3  11  -3    9.18    2.22
   3 -11   3    4.29    1.92
   3 -11   3    8.80    2.12
   4 -11   3    3.73    2.01
   7  10  -3    3.86    1.70
  -7 -10   3    4.37    0.94
   6  10  -3   30.47    3.21
   6  10  -3   30.99    2.99
  -6 -10   3   34.97    3.12
  -6 -10   3   27.14    2.02
   5  10  -3    1.68    1.55
   5  10  -3    0.08    1.35
  -5 -10   3    0.78    1.21
  -5 -10   3    0.70    0.89
   4  10  -3   20.83    2.55
   4  10  -3   24.81    2.71
  -4 -10   3   21.69    2.56
  -4 -10   3   25.50    2.10
   3  10  -3   11.19    1.99
   3  10  -3    9.77    1.91
  -3 -10   3   15.05    2.09
  -3 -10   3   13.38    1.67
  -3 -10   3   12.11    1.93
   2  10  -3   14.01    2.10
   2  10  -3   12.67    2.10
  -2 -10   3   15.79    2.06
  -2 -10   3   14.90    2.08
  -2 -10   3   12.82    1.76
   1  10  -3    2.03    1.37
   1  10  -3    3.58    1.62
  -1 -10   3    1.38    1.30
  -1 -10   3    0.87    1.18
  -1 -10   3    1.38    1.18
   0  10  -3   -1.03    1.29
   0  10  -3    2.52    1.44
   0 -10   3   -1.90    1.89
   0 -10   3   -0.88    1.18
   0 -10   3    1.14    1.45
  -1  10  -3    8.71    1.82
  -1  10  -3    6.98    1.84
   1 -10   3    7.51    1.75
   1 -10   3   11.54    1.88
  -2  10  -3   66.82    3.61
  -2  10  -3   61.84    4.12
  -2  10  -3   60.75    3.85
   2 -10   3   56.28    3.74
   2 -10   3   60.46    3.76
   2 -10   3   60.44    3.98
  -3  10  -3   14.63    2.52
  -3  10  -3   12.33    1.89
  -3  10  -3   13.76    1.95
   3 -10   3   19.52    2.53
   3 -10   3   15.03    2.37
  -4  10  -3   24.83    3.17
  -4  10  -3   24.89    2.62
   4 -10   3   30.09    3.14
   4 -10   3   26.65    3.15
  -5  10  -3    5.15    1.93
  -5  10  -3   10.59    2.54
   5 -10   3    9.23    2.17
   5 -10   3    9.32    2.13
   8   9  -3    0.81    1.68
  -8  -9   3    3.15    1.36
   7   9  -3   10.35    2.13
   7   9  -3   17.70    2.33
  -7  -9   3   11.26    1.95
  -7  -9   3   17.20    1.25
   6   9  -3    0.36    1.34
   6   9  -3    0.22    1.45
   6   9  -3   -0.45    1.26
  -6  -9   3    2.02    1.30
  -6  -9   3   -1.28    0.66
   5   9  -3    0.54    1.29
   5   9  -3    1.73    1.38
   5   9  -3    1.91    1.33
  -5  -9   3    0.82    0.82
  -5  -9   3    0.61    1.10
  -5  -9   3    2.01    1.16
   4   9  -3    0.62    1.17
   4   9  -3    0.49    1.28
   4   9  -3    0.55    1.21
  -4  -9   3   -0.35    0.98
  -4  -9   3    0.05    0.81
  -4  -9   3   -0.30    1.00
   3   9  -3    8.50    1.78
   3   9  -3   13.97    2.09
   3   9  -3   15.58    2.13
  -3  -9   3   16.90    1.97
  -3  -9   3   16.38    1.66
  -3  -9   3   14.71    1.96
   2   9  -3    1.65    1.20
   2   9  -3    0.43    1.28
  -2  -9   3   -0.28    1.00
  -2  -9   3   -0.62    0.84
  -2  -9   3   -0.41    1.04
   1   9  -3    9.56    1.77
   1   9  -3    9.97    1.80
  -1  -9   3   12.42    1.67
  -1  -9   3   11.68    1.79
  -1  -9   3   10.69    1.67
   0   9  -3   11.60    1.87
   0   9  -3   11.88    1.83
   0  -9   3   12.41    1.73
   0  -9   3   11.68    1.75
   0  -9   3   11.06    1.84
  -1   9  -3   62.64    3.64
  -1   9  -3   65.02    3.41
  -1   9  -3   61.18    3.87
   1  -9   3   53.18    3.60
   1  -9   3   65.04    3.67
   1  -9   3   65.16    3.67
  -2   9  -3   15.14    2.32
  -2   9  -3   21.50    2.09
  -2   9  -3   18.98    2.16
   2  -9   3   18.89    2.28
   2  -9   3   20.60    2.28
   2  -9   3   15.04    2.05
   2  -9   3   22.58    2.50
  -3   9  -3   39.44    2.85
  -3   9  -3   31.42    3.20
  -3   9  -3   37.37    2.84
   3  -9   3   41.60    3.29
   3  -9   3   36.46    2.90
  -4   9  -3    8.52    2.02
  -4   9  -3    5.98    1.66
   4  -9   3    1.74    1.62
   4  -9   3    6.66    1.77
  -5   9  -3   -0.98    1.67
  -5   9  -3    1.57    1.53
   5  -9   3   -1.39    1.46
   5  -9   3    1.12    1.47
  -6   9  -3    2.15    1.84
  -6   9  -3    1.40    1.62
   6  -9   3   -2.13    1.28
   6  -9   3   -0.13    1.55
   6  -9   3    0.10    1.59
   8   8  -3    2.15    1.59
  -8  -8   3    2.66    1.42
   7   8  -3   -1.45    1.25
   7   8  -3   -0.24    1.38
  -7  -8   3    0.21    1.08
  -7  -8   3   -0.57    0.42
   6   8  -3   -0.21    1.17
   6   8  -3   -0.25    1.27
   6   8  -3   -1.06    1.15
  -6  -8   3   -0.79    0.56
  -6  -8   3    0.28    0.93
  -6  -8   3   -1.25    0.88
   5   8  -3    1.37    1.31
   5   8  -3    1.58    1.35
   5   8  -3    1.17    1.29
  -5  -8   3    0.42    1.02
  -5  -8   3    2.06    1.07
  -5  -8   3    0.53    0.68
   4   8  -3   27.68    2.58
   4   8  -3   28.02    2.58
   4   8  -3   22.98    2.43
  -4  -8   3   29.81    1.85
  -4  -8   3   28.94    2.40
  -4  -8   3   30.08    2.26
   3   8  -3    0.95    1.10
   3   8  -3   -0.91    0.97
   3   8  -3   -0.01    1.06
  -3  -8   3    0.84    1.03
  -3  -8   3    0.61    1.00
  -3  -8   3    0.07    0.71
   2   8  -3   14.99    1.92
   2   8  -3   14.54    1.89
   2   8  -3   18.54    1.99
  -2  -8   3   15.72    1.59
  -2  -8   3   16.23    1.86
  -2  -8   3   14.48    1.78
   1   8  -3    4.11    1.36
   1   8  -3    2.21    1.18
  -1  -8   3    3.18    1.08
  -1  -8   3    2.13    1.08
  -1  -8   3    4.11    1.12
   0   8  -3   -0.32    0.98
   0   8  -3    1.08    1.12
   0  -8   3   -1.77    1.00
   0  -8   3   -0.75    0.98
   0  -8   3   -0.53    0.90
  -1   8  -3    3.42    1.08
  -1   8  -3    4.00    1.35
  -1   8  -3    5.21    1.36
   1  -8   3    5.14    1.29
   1  -8   3    2.94    1.29
   1  -8   3    4.70    1.33
  -2   8  -3    4.15    1.47
  -2   8  -3    2.49    1.20
  -2   8  -3    5.14    1.34
   2  -8   3    5.91    1.37
   2  -8   3    3.79    1.30
   2  -8   3    3.12    1.31
  -3   8  -3    1.62    1.34
  -3   8  -3    0.42    1.20
  -3   8  -3    2.41    1.11
   3  -8   3    2.46    1.33
   3  -8   3   -0.07    1.03
   3  -8   3    3.29    1.36
   3  -8   3    1.71    1.17
  -4   8  -3   20.93    2.27
  -4   8  -3   25.10    2.73
  -4   8  -3   23.10    2.07
   4  -8   3   19.75    2.31
   4  -8   3   18.16    2.34
   4  -8   3   20.76    2.36
  -5   8  -3    4.69    1.57
  -5   8  -3    2.26    1.63
   5  -8   3    2.35    1.46
   5  -8   3    3.32    1.56
  -6   8  -3   32.33    3.08
  -6   8  -3   34.21    3.50
   6  -8   3   27.69    2.98
   6  -8   3   30.59    3.17
   6  -8   3   32.02    3.21
  -7   8  -3    7.41    2.17
  -7   8  -3   11.78    2.22
   7  -8   3   14.66    2.46
   7  -8   3   12.26    2.22
   7  -8   3   12.51    2.37
  -8  -7   3   -0.49    1.18
   7   7  -3   15.65    2.23
   7   7  -3   15.79    2.07
   7   7  -3   12.98    2.04
  -7  -7   3   13.64    1.86
  -7  -7   3   16.79    0.79
   6   7  -3    2.55    1.34
   6   7  -3    2.83    1.31
   6   7  -3    1.40    1.34
   6   7  -3    0.97    1.10
  -6  -7   3    0.08    0.92
  -6  -7   3    0.97    0.47
  -6  -7   3    0.40    0.85
  -6  -7   3   -0.46    0.75
  -6  -7   3    1.00    0.43
   5   7  -3   18.25    2.13
   5   7  -3   13.67    1.99
   5   7  -3   18.58    1.78
   5   7  -3   15.28    2.06
  -5  -7   3   19.31    1.24
  -5  -7   3   17.93    1.85
  -5  -7   3   13.67    1.62
   4   7  -3    0.38    1.05
   4   7  -3    0.95    0.83
   4   7  -3    0.33    1.10
   4   7  -3    0.67    1.08
  -4  -7   3    0.58    0.59
  -4  -7   3    1.34    0.91
  -4  -7   3   -0.18    0.76
   3   7  -3  120.67    5.59
   3   7  -3  132.37    5.73
   3   7  -3  136.76    5.72
   3   7  -3  127.08    5.13
  -3  -7   3  124.39    5.02
  -3  -7   3  128.44    5.46
  -3  -7   3  134.10    5.48
   2   7  -3    7.36    0.92
   2   7  -3    4.14    1.24
   2   7  -3    6.74    1.31
   2   7  -3    5.51    1.30
  -2  -7   3    6.55    1.26
  -2  -7   3    4.57    0.92
  -2  -7   3    8.01    1.30
   1   7  -3   35.92    1.85
   1   7  -3   34.70    2.58
   1   7  -3   32.77    2.37
  -1  -7   3   35.40    2.30
  -1  -7   3   36.89    2.17
  -1  -7   3   35.75    2.31
   0   7  -3    5.38    1.32
   0   7  -3    4.83    1.20
   0   7  -3    6.44    0.80
   0  -7   3    6.64    1.20
   0  -7   3    5.85    1.26
   0  -7   3    7.57    1.25
  -1   7  -3   32.41    1.72
  -1   7  -3   32.55    2.14
  -1   7  -3   27.36    2.13
  -1   7  -3   29.40    2.39
   1  -7   3   30.69    2.31
   1  -7   3   29.16    2.21
   1  -7   3   33.92    2.30
  -2   7  -3   -0.08    0.87
  -2   7  -3    0.70    1.14
  -2   7  -3    0.21    0.59
  -2   7  -3    0.32    0.98
   2  -7   3    0.06    0.85
   2  -7   3    0.69    0.99
   2  -7   3    0.35    0.89
  -3   7  -3    9.06    1.31
  -3   7  -3   10.93    1.87
  -3   7  -3    7.86    1.47
  -3   7  -3    7.66    1.16
   3  -7   3    8.46    1.55
   3  -7   3    7.65    1.49
   3  -7   3    9.48    1.50
   3  -7   3    8.79    1.50
  -4   7  -3    4.15    1.52
  -4   7  -3    4.33    1.01
  -4   7  -3    3.34    1.30
  -4   7  -3    2.62    1.19
  -4   7  -3    3.97    1.36
   4  -7   3    5.27    1.48
   4  -7   3    3.89    1.30
   4  -7   3    2.92    1.32
  -5   7  -3    4.06    1.69
  -5   7  -3    5.65    1.52
  -5   7  -3    5.59    1.56
  -5   7  -3    5.84    1.60
  -5   7  -3    6.14    1.54
   5  -7   3    6.80    1.75
   5  -7   3    6.87    1.60
   5  -7   3    6.25    1.64
  -6   7  -3   19.08    2.67
  -6   7  -3   20.06    2.32
  -6   7  -3   22.19    2.47
  -6   7  -3   20.24    2.43
   6  -7   3   21.13    2.58
   6  -7   3   19.43    2.55
   6  -7   3   18.17    2.39
  -7   7  -3    2.11    1.53
  -7   7  -3    2.55    1.59
  -7   7  -3    1.78    1.71
   7  -7   3   -2.53    1.51
   7  -7   3    0.36    1.57
   7  -7   3    0.94    1.62
  -8   7  -3    4.19    1.96
  -8   7  -3    2.45    1.95
   8  -7   3    8.21    2.11
   8  -7   3    4.07    1.64
   9   6  -3    2.15    1.59
  -9  -6   3    4.65    1.36
  -8  -6   3   23.71    2.30
  -8  -6   3   25.39    2.34
  -8  -6   3   19.81    2.24
  -8  -6   3   27.88    2.56
   7   6  -3    0.10    1.22
   7   6  -3   -0.71    1.24
   7   6  -3    0.09    1.35
   7   6  -3    0.62    1.27
  -7  -6   3    1.24    1.07
  -7  -6   3   -0.64    0.82
  -7  -6   3    0.35    0.95
  -7  -6   3    1.02    0.97
  -7  -6   3    0.94    0.92
  -7  -6   3   -1.58    0.85
   6   6  -3    2.79    1.15
   6   6  -3    2.97    1.35
   6   6  -3    1.68    1.14
   6   6  -3    2.96    1.21
   6   6  -3    0.89    1.15
  -6  -6   3    2.32    0.90
  -6  -6   3    2.40    0.98
  -6  -6   3    2.60    0.37
  -6  -6   3    2.47    0.97
  -6  -6   3    2.40    0.97
  -6  -6   3    0.19    0.89
  -6  -6   3    2.69    0.34
   5   6  -3   -0.23    0.82
   5   6  -3    0.58    1.11
   5   6  -3    0.88    1.14
   5   6  -3   -0.56    1.05
  -5  -6   3   -0.38    0.31
  -5  -6   3   -0.35    0.38
  -5  -6   3    0.97    0.69
  -5  -6   3   -0.84    0.70
  -5  -6   3   -1.37    0.66
  -5  -6   3    0.47    0.77
   4   6  -3    6.27    1.11
   4   6  -3    5.23    1.33
   4   6  -3    4.92    1.33
   4   6  -3    7.20    1.33
  -4  -6   3    5.01    0.63
  -4  -6   3    6.52    1.06
  -4  -6   3    6.44    0.87
  -4  -6   3    4.54    0.99
  -4  -6   3    5.35    0.69
  -4  -6   3    5.23    0.87
   3   6  -3    0.05    0.90
   3   6  -3    0.55    0.66
   3   6  -3   -0.14    0.85
   3   6  -3    0.25    0.87
  -3  -6   3   -0.49    0.53
  -3  -6   3    0.59    0.46
  -3  -6   3    0.14    0.50
  -3  -6   3    1.26    0.77
  -3  -6   3    0.77    0.45
  -3  -6   3   -0.21    0.73
   2   6  -3    3.70    0.79
   2   6  -3    2.22    1.03
   2   6  -3    3.99    1.04
   2   6  -3    3.25    1.01
  -2  -6   3    4.83    0.38
  -2  -6   3    4.82    1.00
  -2  -6   3    2.35    0.69
  -2  -6   3    4.17    0.70
  -2  -6   3    3.68    0.96
  -2  -6   3    4.30    0.65
   1   6  -3    5.57    1.10
   1   6  -3    5.41    1.10
   1   6  -3    2.67    1.02
   1   6  -3    6.45    0.84
  -1  -6   3    5.54    0.93
  -1  -6   3    4.72    0.58
  -1  -6   3    4.03    0.92
  -1  -6   3    6.18    1.04
   0   6  -3   55.14    2.79
   0   6  -3   58.64    3.02
   0   6  -3   60.16    3.18
   0   6  -3   56.11    2.53
   0  -6   3   57.68    2.29
   0  -6   3   60.03    2.96
   0  -6   3   53.85    2.93
   0  -6   3   58.39    2.82
  -1   6  -3    8.39    1.42
  -1   6  -3    9.00    1.26
  -1   6  -3    9.09    1.19
  -1   6  -3   11.57    1.05
   1  -6   3    6.76    1.12
   1  -6   3    9.00    1.27
   1  -6   3    7.10    1.23
  -2   6  -3   75.68    3.66
  -2   6  -3   79.38    3.38
  -2   6  -3   78.16    3.95
  -2   6  -3   79.36    3.62
   2  -6   3   77.97    3.69
   2  -6   3   83.80    3.87
   2  -6   3   82.03    3.80
  -3   6  -3   14.71    1.69
  -3   6  -3   13.04    1.11
  -3   6  -3   17.07    1.54
  -3   6  -3   14.33    1.59
  -3   6  -3   14.95    1.70
  -3   6  -3   13.05    1.78
   3  -6   3   13.05    1.71
   3  -6   3   13.78    1.65
   3  -6   3   15.35    1.73
   3  -6   3   16.88    1.70
  -4   6  -3  117.17    5.14
  -4   6  -3  122.60    5.36
  -4   6  -3  119.33    4.81
  -4   6  -3  118.31    5.27
  -4   6  -3  121.91    5.27
  -4   6  -3  109.32    5.40
  -4   6  -3  114.49    4.60
   4  -6   3  119.84    5.23
   4  -6   3  117.23    5.15
   4  -6   3  113.10    5.33
   4  -6   3  108.72    5.20
  -5   6  -3    6.67    1.55
  -5   6  -3    6.12    1.42
  -5   6  -3    8.28    1.61
  -5   6  -3    4.65    1.31
  -5   6  -3    7.49    1.29
  -5   6  -3    6.03    1.65
   5  -6   3    7.83    1.61
   5  -6   3    7.14    1.63
   5  -6   3    7.75    1.56
  -6   6  -3   28.03    2.73
  -6   6  -3   33.93    3.18
  -6   6  -3   33.71    2.77
  -6   6  -3   32.67    2.89
  -6   6  -3   31.48    2.84
   6  -6   3   32.48    2.89
   6  -6   3   32.87    2.99
   6  -6   3   29.76    2.80
  -7   6  -3    3.09    1.54
  -7   6  -3    1.88    1.78
  -7   6  -3    1.96    1.37
  -7   6  -3    3.88    1.60
   7  -6   3    1.71    1.54
   7  -6   3   -0.06    1.36
   7  -6   3    4.10    1.57
  -8   6  -3    7.74    1.82
  -8   6  -3    2.69    2.02
  -8   6  -3    6.84    1.87
   8  -6   3    4.63    1.65
   8  -6   3    6.89    1.87
  -9   6  -3   -2.51    1.81
  -9   6  -3    1.55    2.11
   9  -6   3    1.22    1.81
   9  -6   3   -1.00    1.50
  10   5  -3    1.08    1.88
 -10  -5   3    2.73    1.61
 -10  -5   3    5.16    1.57
 -10  -5   3    1.12    0.43
   9   5  -3   63.04    4.18
   9   5  -3   58.33    4.22
  -9  -5   3   63.07    3.88
  -9  -5   3   69.74    4.06
  -9  -5   3   62.57    2.43
   8   5  -3    1.86    1.24
   8   5  -3   -1.70    1.38
   8   5  -3   -0.71    1.22
  -8  -5   3    0.56    0.34
  -8  -5   3   -0.24    1.04
  -8  -5   3    0.42    0.29
  -8  -5   3    0.51    0.99
  -8  -5   3    0.28    1.01
  -8  -5   3   -1.08    0.95
   7   5  -3   12.35    1.82
   7   5  -3    8.09    1.60
   7   5  -3    5.49    1.52
   7   5  -3    8.79    1.55
  -7  -5   3    8.79    1.35
  -7  -5   3   10.17    0.51
  -7  -5   3    8.63    1.45
  -7  -5   3    9.21    1.61
  -7  -5   3   11.46    1.55
  -7  -5   3    8.15    1.45
  -7  -5   3    8.27    0.51
   6   5  -3    1.89    1.18
   6   5  -3    3.96    1.21
   6   5  -3    2.56    1.16
   6   5  -3    3.81    1.30
   6   5  -3    2.94    1.09
   6   5  -3    4.22    1.30
  -6  -5   3    3.12    0.95
  -6  -5   3    3.49    0.30
  -6  -5   3    4.33    0.98
  -6  -5   3    3.78    0.31
  -6  -5   3    2.57    0.94
   5   5  -3    8.92    1.43
   5   5  -3   12.04    1.43
   5   5  -3   11.13    1.45
   5   5  -3   10.18    1.43
   5   5  -3   10.62    1.51
   5   5  -3    9.59    1.57
  -5  -5   3   10.95    1.21
  -5  -5   3    7.43    1.21
  -5  -5   3    9.09    0.57
  -5  -5   3    8.83    1.21
  -5  -5   3    9.87    0.57
   4   5  -3    0.98    0.79
   4   5  -3   -0.66    0.77
   4   5  -3    1.77    0.95
   4   5  -3    2.15    0.96
   4   5  -3    0.79    0.72
  -4  -5   3    0.81    0.67
  -4  -5   3    0.08    0.31
  -4  -5   3   -0.22    0.65
  -4  -5   3    1.07    0.64
  -4  -5   3    0.69    0.37
  -4  -5   3    1.48    0.61
   3   5  -3    0.47    0.71
   3   5  -3    0.09    0.56
   3   5  -3    0.51    0.84
   3   5  -3    1.03    0.83
   3   5  -3    0.30    0.80
  -3  -5   3    0.91    0.49
  -3  -5   3    0.48    0.37
  -3  -5   3    1.71    0.68
  -3  -5   3    0.46    0.62
  -3  -5   3    1.45    0.47
  -3  -5   3    0.33    0.51
   2   5  -3    0.04    0.76
   2   5  -3    0.04    0.73
   2   5  -3   -0.08    0.55
   2   5  -3    0.87    0.79
  -2  -5   3   -0.12    0.58
  -2  -5   3    0.56    0.33
  -2  -5   3    0.05    0.41
  -2  -5   3    0.34    0.60
  -2  -5   3   -0.17    0.45
  -2  -5   3    0.15    0.33
  -2  -5   3    0.38    0.43
   1   5  -3   88.35    3.83
   1   5  -3   89.51    3.52
   1   5  -3   83.71    3.75
   1   5  -3   85.72    3.91
  -1  -5   3   82.30    3.43
  -1  -5   3   89.88    3.16
  -1  -5   3   83.73    3.63
  -1  -5   3   80.68    3.46
  -1  -5   3   88.15    3.63
   0   5  -3    5.70    0.98
   0   5  -3    5.23    1.08
   0   5  -3    4.36    0.87
   0   5  -3    4.32    0.74
   0  -5   3    3.50    0.82
   0  -5   3    5.11    0.49
   0  -5   3    5.63    0.78
   0  -5   3    6.56    0.43
   0  -5   3    5.43    0.89
   0  -5   3    5.32    0.88
  -1   5  -3  171.32    6.53
  -1   5  -3  170.98    6.97
  -1   5  -3  180.28    6.18
  -1   5  -3  182.42    6.79
  -1   5  -3  182.36    6.58
  -1   5  -3  179.88    6.78
   1  -5   3  185.44    6.78
   1  -5   3  178.48    6.82
   1  -5   3  171.22    6.84
  -2   5  -3   35.43    1.38
  -2   5  -3   37.47    1.97
  -2   5  -3   36.75    2.20
  -2   5  -3   33.61    1.56
  -2   5  -3   32.40    2.24
  -2   5  -3   32.14    1.89
   2  -5   3   34.16    2.13
   2  -5   3   32.19    2.03
   2  -5   3   33.86    2.16
  -3   5  -3  127.54    5.35
  -3   5  -3  124.24    5.03
  -3   5  -3  131.31    5.29
  -3   5  -3  123.04    4.85
  -3   5  -3  134.98    5.51
  -3   5  -3  136.62    4.78
  -3   5  -3  127.52    5.54
  -3   5  -3  129.52    5.23
  -3   5  -3  129.29    5.38
   3  -5   3  137.78    5.36
   3  -5   3  123.70    5.25
   3  -5   3  131.16    5.40
   3  -5   3  123.11    5.40
  -4   5  -3   -0.08    0.84
  -4   5  -3    1.95    1.02
  -4   5  -3    1.41    0.69
  -4   5  -3    2.08    1.00
  -4   5  -3    0.84    1.00
  -4   5  -3    3.03    1.17
  -4   5  -3    2.71    0.77
  -4   5  -3    1.63    0.90
  -4   5  -3    1.04    0.58
   4  -5   3    1.06    0.92
   4  -5   3    1.51    0.94
   4  -5   3    2.63    0.92
   4  -5   3    1.96    1.03
  -5   5  -3    2.07    1.09
  -5   5  -3    3.10    1.20
  -5   5  -3    0.85    0.65
  -5   5  -3    0.07    0.95
  -5   5  -3    1.51    0.76
  -5   5  -3    2.18    1.16
  -5   5  -3    0.76    0.81
  -5   5  -3    1.48    1.06
   5  -5   3    2.20    1.20
   5  -5   3    2.59    1.21
   5  -5   3    2.12    1.25
  -6   5  -3    0.99    1.14
  -6   5  -3    1.44    1.26
  -6   5  -3    1.93    1.17
  -6   5  -3    1.94    1.28
  -6   5  -3    0.51    0.79
  -6   5  -3   -0.20    0.90
  -6   5  -3   -0.59    1.08
   6  -5   3   -0.16    1.13
   6  -5   3    0.40    1.19
   6  -5   3    3.66    1.30
  -7   5  -3   17.92    2.28
  -7   5  -3   21.23    2.40
  -7   5  -3   17.83    1.99
  -7   5  -3   19.31    2.25
  -7   5  -3   19.24    2.23
  -7   5  -3   25.68    2.36
  -7   5  -3   18.30    2.19
   7  -5   3   16.92    2.25
   7  -5   3   21.12    2.47
   7  -5   3   20.42    2.52
  -8   5  -3    6.45    1.56
  -8   5  -3    7.47    1.65
  -8   5  -3    3.72    1.66
   8  -5   3    4.93    1.76
   8  -5   3    3.55    1.60
  -9   5  -3    9.01    1.87
  -9   5  -3    9.34    2.13
   9  -5   3    8.20    2.13
   9  -5   3    7.07    1.94
  10   4  -3   -1.44    1.55
  10   4  -3   -0.44    1.61
 -10  -4   3    0.68    1.45
 -10  -4   3    0.20    0.64
 -10  -4   3    1.69    1.42
   9   4  -3   -2.28    1.26
   9   4  -3   -0.01    1.33
  -9  -4   3    0.27    1.28
  -9  -4   3    1.48    0.60
   8   4  -3   -0.93    1.21
   8   4  -3   -1.37    1.07
   8   4  -3   -0.21    1.34
  -8  -4   3   -0.33    1.10
  -8  -4   3    1.68    1.06
  -8  -4   3    1.42    0.99
  -8  -4   3    0.51    0.50
  -8  -4   3   -0.14    1.13
   7   4  -3   -0.87    1.08
   7   4  -3    1.46    1.26
   7   4  -3    0.82    1.05
   7   4  -3   -1.09    1.08
  -7  -4   3    0.29    0.81
  -7  -4   3   -0.65    0.78
  -7  -4   3   -0.41    1.05
  -7  -4   3    1.19    1.03
  -7  -4   3    0.62    0.38
  -7  -4   3   -0.99    0.92
  -7  -4   3    0.50    0.39
  -7  -4   3   -0.20    0.88
   6   4  -3   69.47    3.59
   6   4  -3   73.88    3.89
   6   4  -3   67.40    3.67
   6   4  -3   71.78    3.70
   6   4  -3   70.22    3.68
  -6  -4   3   72.15    3.61
  -6  -4   3   72.49    2.58
  -6  -4   3   70.20    3.35
  -6  -4   3   68.34    3.46
  -6  -4   3   71.33    3.50
  -6  -4   3   66.43    3.56
   5   4  -3    1.24    0.92
   5   4  -3    2.29    0.99
   5   4  -3    2.19    0.91
   5   4  -3    1.37    0.93
   5   4  -3    2.17    0.90
   5   4  -3    2.96    1.01
   5   4  -3    1.24    0.97
  -5  -4   3    0.96    0.68
  -5  -4   3    2.33    0.27
  -5  -4   3    1.72    0.25
  -5  -4   3    0.45    0.87
   4   4  -3   78.37    3.32
   4   4  -3   70.15    3.51
   4   4  -3   75.46    3.49
   4   4  -3   70.06    3.31
   4   4  -3   71.29    3.41
   4   4  -3   77.10    3.45
  -4  -4   3   64.91    3.11
  -4  -4   3   68.84    3.20
  -4  -4   3   74.79    2.61
  -4  -4   3   73.53    2.60
   3   4  -3    5.61    0.84
   3   4  -3    6.66    1.05
   3   4  -3    5.54    0.94
   3   4  -3    5.24    1.11
   3   4  -3    6.99    1.09
  -3  -4   3    3.65    0.74
  -3  -4   3    5.70    0.50
  -3  -4   3    4.32    0.49
  -3  -4   3    4.90    0.82
   2   4  -3   44.46    2.26
   2   4  -3   40.04    2.28
   2   4  -3   41.51    2.13
   2   4  -3   42.89    1.89
   2   4  -3   40.90    2.24
  -2  -4   3   44.13    1.79
  -2  -4   3   40.45    1.76
  -2  -4   3   41.55    2.03
  -2  -4   3   40.33    1.79
  -2  -4   3   42.21    2.02
   1   4  -3    0.67    0.50
   1   4  -3    1.81    0.35
   1   4  -3    1.92    0.70
   1   4  -3    1.07    0.69
   1   4  -3    0.82    0.57
  -1  -4   3    1.94    0.51
  -1  -4   3    0.88    0.42
  -1  -4   3    2.27    0.60
  -1  -4   3    1.24    0.52
  -1  -4   3    0.76    0.28
  -1  -4   3    0.49    0.29
   0   4  -3   14.36    1.42
   0   4  -3   15.21    1.18
   0   4  -3   16.63    1.38
   0   4  -3   17.68    1.40
   0  -4   3   18.58    1.23
   0  -4   3   16.60    0.67
   0  -4   3   18.77    1.32
   0  -4   3   17.90    0.74
   0  -4   3   18.04    1.30
   0  -4   3   17.47    1.15
  -1   4  -3    8.00    0.81
  -1   4  -3    6.76    0.93
  -1   4  -3    7.02    0.84
  -1   4  -3    7.27    0.43
  -1   4  -3    5.62    0.90
  -1   4  -3    7.49    1.10
  -1   4  -3    6.09    0.59
   1  -4   3    7.03    0.89
   1  -4   3    7.27    0.97
   1  -4   3    5.84    0.88
  -2   4  -3    4.55    0.92
  -2   4  -3    2.97    0.94
  -2   4  -3    4.82    0.62
  -2   4  -3    3.96    0.49
  -2   4  -3    3.59    0.72
  -2   4  -3    3.77    0.74
   2  -4   3    6.77    0.98
   2  -4   3    4.40    0.91
   2  -4   3    5.72    0.82
   2  -4   3    3.85    0.80
  -3   4  -3   -0.40    0.71
  -3   4  -3    0.43    0.70
  -3   4  -3    1.88    0.78
  -3   4  -3    1.19    0.84
  -3   4  -3    1.69    0.61
  -3   4  -3    0.42    0.74
  -3   4  -3    1.79    0.52
  -3   4  -3   -0.88    0.65
  -3   4  -3    0.64    0.53
   3  -4   3    1.78    0.84
   3  -4   3    0.68    0.77
   3  -4   3    1.15    0.77
   3  -4   3    0.56    0.66
  -4   4  -3    7.29    1.01
  -4   4  -3    6.86    0.88
  -4   4  -3    6.29    0.80
  -4   4  -3    4.06    1.01
  -4   4  -3    4.92    1.02
  -4   4  -3    8.69    1.28
  -4   4  -3    6.42    1.20
  -4   4  -3    5.29    1.08
   4  -4   3    5.07    1.11
   4  -4   3    6.20    1.18
   4  -4   3    6.73    1.03
   4  -4   3    5.89    1.10
  -5   4  -3   10.91    1.47
  -5   4  -3    9.03    1.30
  -5   4  -3   11.29    0.95
  -5   4  -3   11.29    1.46
  -5   4  -3    8.64    1.38
  -5   4  -3    8.94    1.12
  -5   4  -3   11.82    1.37
  -5   4  -3   10.71    1.55
   5  -4   3   11.69    1.62
   5  -4   3    9.02    1.03
   5  -4   3   11.35    1.57
   5  -4   3   11.37    1.49
  -6   4  -3  130.19    5.52
  -6   4  -3  127.58    5.75
  -6   4  -3  139.96    5.74
  -6   4  -3  132.58    5.49
  -6   4  -3  128.97    5.36
  -6   4  -3  125.27    5.58
  -6   4  -3  131.78    5.85
   6  -4   3  128.69    5.75
   6  -4   3  127.24    5.76
   6  -4   3  129.51    5.90
   6  -4   3  124.72    5.18
  -7   4  -3   17.72    2.04
  -7   4  -3   17.81    1.89
  -7   4  -3   12.53    1.97
  -7   4  -3   11.15    1.86
  -7   4  -3   14.63    1.70
  -7   4  -3   10.06    1.71
  -7   4  -3   14.30    1.82
   7  -4   3   17.09    1.68
   7  -4   3   13.76    2.02
   7  -4   3   11.55    1.85
   7  -4   3   11.15    1.87
  -8   4  -3   17.96    2.14
  -8   4  -3   14.95    2.04
  -8   4  -3   20.49    2.17
  -8   4  -3   18.56    2.41
  -8   4  -3   22.14    2.36
  -8   4  -3   20.51    2.37
   8  -4   3   15.91    2.28
   8  -4   3   21.59    2.40
  -9   4  -3    4.83    1.61
  -9   4  -3    7.72    1.82
  -9   4  -3    3.76    1.81
   9  -4   3    3.37    1.79
   9  -4   3    4.93    1.69
 -10   4  -3   -0.14    1.51
 -10   4  -3   -0.93    2.47
 -10   4  -3    1.51    1.49
  10  -4   3    2.71    1.70
  10  -4   3    0.85    1.44
  10   3  -3    1.45    1.63
  10   3  -3   -2.65    1.43
 -10  -3   3    2.84    1.62
 -10  -3   3    1.01    0.80
 -10  -3   3    3.15    1.65
   9   3  -3   26.98    2.95
   9   3  -3   26.86    2.88
  -9  -3   3   27.58    2.77
  -9  -3   3   29.55    1.81
   8   3  -3   -1.43    1.10
   8   3  -3    0.13    1.01
   8   3  -3    0.21    1.26
  -8  -3   3    1.32    0.68
  -8  -3   3    0.79    1.23
  -8  -3   3    0.22    1.03
  -8  -3   3    1.01    1.11
  -8  -3   3    0.35    1.13
   7   3  -3   36.24    2.45
   7   3  -3   33.59    2.71
   7   3  -3   42.45    2.90
   7   3  -3   38.08    2.72
  -7  -3   3   38.43    2.68
  -7  -3   3   34.14    2.58
  -7  -3   3   39.66    2.76
  -7  -3   3   30.12    2.12
  -7  -3   3   35.20    1.76
  -7  -3   3   40.11    2.59
   6   3  -3    0.31    0.99
   6   3  -3    2.19    0.94
   6   3  -3    2.82    1.18
   6   3  -3    0.34    1.00
  -6  -3   3    2.06    0.49
  -6  -3   3    1.91    1.09
  -6  -3   3    1.11    0.42
  -6  -3   3    1.50    1.01
  -6  -3   3    0.83    0.78
   5   3  -3    9.14    1.44
   5   3  -3   11.30    1.35
   5   3  -3   11.36    1.45
   5   3  -3    8.97    1.21
   5   3  -3   12.62    1.49
  -5  -3   3   10.26    1.34
  -5  -3   3   12.37    1.20
  -5  -3   3   12.79    0.72
  -5  -3   3   11.44    1.33
   4   3  -3   -0.10    0.65
   4   3  -3   -0.65    0.61
   4   3  -3    0.04    0.77
   4   3  -3    1.07    0.84
   4   3  -3    0.97    0.78
   4   3  -3    0.66    0.68
  -4  -3   3    0.67    0.55
  -4  -3   3   -0.17    0.70
  -4  -3   3    0.15    0.66
  -4  -3   3    0.05    0.24
  -4  -3   3    0.36    0.22
   3   3  -3    2.09    0.76
   3   3  -3    0.90    0.73
   3   3  -3    1.37    0.73
   3   3  -3    0.62    0.63
   3   3  -3    2.44    0.72
  -3  -3   3    1.37    0.28
  -3  -3   3    1.32    0.52
  -3  -3   3    1.48    0.29
   2   3  -3    7.66    1.04
   2   3  -3    7.51    0.92
   2   3  -3    8.52    0.80
   2   3  -3    8.78    1.05
  -2  -3   3    7.61    0.74
  -2  -3   3    7.65    0.76
  -2  -3   3    6.84    0.58
  -2  -3   3    7.43    0.61
   1   3  -3   28.20    1.53
   1   3  -3   29.42    1.28
   1   3  -3   27.21    1.37
   1   3  -3   22.98    1.56
   1   3  -3   24.88    1.65
  -1  -3   3   27.64    1.27
  -1  -3   3   30.02    1.42
  -1  -3   3   25.54    1.31
  -1  -3   3   29.16    1.12
  -1  -3   3   28.04    1.40
  -1  -3   3   29.10    1.32
   0   3  -3    2.73    0.27
   0   3  -3    2.65    0.63
   0   3  -3    2.64    0.66
   0   3  -3    2.02    0.73
   0   3  -3    2.07    0.53
   0   3  -3    2.71    0.70
   0   3  -3    2.13    0.46
   0  -3   3    2.65    0.54
   0  -3   3    2.62    0.57
   0  -3   3    2.82    0.54
   0  -3   3    2.82    0.38
   0  -3   3    3.50    0.60
  -1   3  -3  224.84    7.56
  -1   3  -3  219.70    7.76
  -1   3  -3  227.71    7.96
  -1   3  -3  222.32    8.07
  -1   3  -3  223.82    7.66
  -1   3  -3  219.88    8.15
  -1   3  -3  222.24    7.95
  -1   3  -3  217.25    7.95
   1  -3   3  220.91    7.98
   1  -3   3  217.35    7.65
   1  -3   3  224.88    7.98
   1  -3   3  224.18    7.94
   1  -3   3  223.21    8.00
  -2   3  -3   -0.44    0.44
  -2   3  -3    0.09    0.61
  -2   3  -3    1.15    0.68
  -2   3  -3    0.33    0.20
  -2   3  -3   -0.01    0.45
  -2   3  -3    0.60    0.57
  -2   3  -3   -0.06    0.37
   2  -3   3    0.30    0.55
   2  -3   3    0.13    0.51
   2  -3   3    0.37    0.60
   2  -3   3    0.69    0.65
  -3   3  -3   36.45    2.09
  -3   3  -3   37.37    2.03
  -3   3  -3   34.70    1.95
  -3   3  -3   38.35    2.15
  -3   3  -3   39.63    1.83
  -3   3  -3   39.11    2.19
  -3   3  -3   39.37    1.75
  -3   3  -3   36.13    2.01
  -3   3  -3   36.07    1.89
   3  -3   3   38.80    2.06
   3  -3   3   38.66    2.15
   3  -3   3   40.45    2.01
   3  -3   3   39.42    2.20
  -4   3  -3    9.66    1.03
  -4   3  -3    8.87    1.18
  -4   3  -3    8.22    1.16
  -4   3  -3    6.51    1.02
  -4   3  -3    8.44    0.75
  -4   3  -3    9.87    1.19
  -4   3  -3   10.38    1.14
  -4   3  -3    9.45    1.26
   4  -3   3    8.63    1.21
   4  -3   3    8.87    1.07
   4  -3   3    7.81    0.72
   4  -3   3    7.58    1.18
   4  -3   3    9.99    0.91
   4  -3   3    6.57    1.07
  -5   3  -3  157.97    6.18
  -5   3  -3  153.22    6.09
  -5   3  -3  156.27    6.12
  -5   3  -3  161.35    5.61
  -5   3  -3  158.96    6.31
  -5   3  -3  167.08    6.30
  -5   3  -3  149.06    6.35
  -5   3  -3  168.05    6.33
   5  -3   3  145.77    5.64
   5  -3   3  159.78    6.33
   5  -3   3  160.04    6.40
   5  -3   3  150.02    6.08
   5  -3   3  161.24    5.95
   5  -3   3  152.72    6.45
  -6   3  -3   15.20    1.51
  -6   3  -3   16.11    1.84
  -6   3  -3   16.63    1.75
  -6   3  -3   10.48    1.47
  -6   3  -3   14.49    1.60
  -6   3  -3   13.89    1.50
  -6   3  -3   12.51    1.56
   6  -3   3   14.56    1.71
   6  -3   3    9.87    1.55
   6  -3   3   10.74    1.58
   6  -3   3   13.83    1.41
  -7   3  -3  117.19    5.10
  -7   3  -3  115.68    5.27
  -7   3  -3  112.96    5.22
  -7   3  -3  105.29    5.31
  -7   3  -3  111.54    5.14
  -7   3  -3  116.21    5.18
  -7   3  -3  117.41    4.95
   7  -3   3  116.16    4.94
   7  -3   3  112.07    5.24
   7  -3   3  120.10    5.41
  -8   3  -3    3.52    1.35
  -8   3  -3    3.18    1.14
  -8   3  -3    1.41    1.17
  -8   3  -3    1.25    1.36
  -8   3  -3    1.46    1.22
   8  -3   3    1.47    1.14
   8  -3   3    2.88    1.34
   8  -3   3   -0.48    1.23
  -9   3  -3   -2.63    1.39
  -9   3  -3   -1.93    1.01
  -9   3  -3    2.98    1.52
   9  -3   3    0.45    1.29
   9  -3   3    0.69    1.40
 -10   3  -3    1.70    1.40
 -10   3  -3    1.91    1.68
 -10   3  -3    3.55    1.72
  10  -3   3   -0.48    1.51
  10  -3   3    3.44    1.56
  10   2  -3   44.02    3.95
  10   2  -3   39.87    3.66
 -10  -2   3   49.00    2.73
 -10  -2   3   48.20    3.80
 -10  -2   3   56.36    3.83
   9   2  -3    0.94    1.53
   9   2  -3   -0.21    1.40
  -9  -2   3    1.42    1.43
  -9  -2   3    1.01    1.37
  -9  -2   3    0.72    0.84
   8   2  -3   47.54    3.27
   8   2  -3   49.85    3.48
  -8  -2   3   49.94    3.18
  -8  -2   3   42.49    3.13
  -8  -2   3   48.10    3.45
  -8  -2   3   49.37    3.21
  -8  -2   3   51.13    2.51
   7   2  -3   -0.54    1.04
   7   2  -3    1.86    1.25
   7   2  -3    0.82    0.85
   7   2  -3   -0.84    0.98
  -7  -2   3   -0.50    0.98
  -7  -2   3   -0.88    0.60
  -7  -2   3    0.63    1.05
  -7  -2   3   -1.40    1.07
   6   2  -3   14.74    1.77
   6   2  -3   13.82    1.40
   6   2  -3   15.86    1.79
   6   2  -3   19.07    1.96
  -6  -2   3   14.21    1.40
  -6  -2   3   13.47    1.63
  -6  -2   3   12.93    1.05
  -6  -2   3   13.73    1.68
   5   2  -3    3.58    1.09
   5   2  -3    3.99    0.88
   5   2  -3    2.91    0.98
   5   2  -3    2.84    0.94
  -5  -2   3    2.73    0.49
  -5  -2   3    3.17    0.99
  -5  -2   3    3.17    1.00
  -5  -2   3    2.73    0.75
  -5  -2   3    2.94    0.52
   4   2  -3    0.19    0.75
   4   2  -3   -0.27    0.65
   4   2  -3   -0.07    0.58
   4   2  -3    0.11    0.71
   4   2  -3    2.08    0.80
  -4  -2   3    0.79    0.34
  -4  -2   3    0.14    0.67
  -4  -2   3    0.02    0.57
  -4  -2   3    0.02    0.29
   3   2  -3    7.21    1.04
   3   2  -3    4.87    0.82
   3   2  -3    5.51    0.76
   3   2  -3    5.04    0.76
   3   2  -3    6.49    0.96
   3   2  -3    5.54    0.91
  -3  -2   3    5.57    0.86
  -3  -2   3    6.07    0.50
  -3  -2   3    5.79    0.66
  -3  -2   3    5.48    0.46
   2   2  -3  160.25    5.71
   2   2  -3  153.94    5.62
   2   2  -3  148.85    5.89
   2   2  -3  150.52    5.83
   2   2  -3  152.37    5.84
  -2  -2   3  163.65    5.43
  -2  -2   3  157.40    5.54
  -2  -2   3  149.99    5.53
  -2  -2   3  158.65    5.43
  -2  -2   3  156.71    5.85
   1   2  -3    0.46    0.58
   1   2  -3    0.39    0.53
   1   2  -3    0.23    0.38
   1   2  -3    0.95    0.61
   1   2  -3    0.40    0.33
  -1  -2   3    0.07    0.33
  -1  -2   3    0.03    0.31
  -1  -2   3    1.13    0.38
  -1  -2   3    0.72    0.37
  -1  -2   3    0.21    0.34
   0   2  -3   10.87    0.85
   0   2  -3    9.65    0.75
   0   2  -3   10.09    0.73
   0   2  -3    9.58    1.01
   0   2  -3   11.60    0.98
   0   2  -3    9.77    0.94
   0   2  -3   10.50    0.64
   0  -2   3   10.93    0.84
   0  -2   3   10.01    0.85
   0  -2   3    9.92    0.80
   0  -2   3   11.18    0.78
   0  -2   3    8.36    0.69
   0  -2   3   10.29    0.81
  -1   2  -3    1.71    0.47
  -1   2  -3    2.42    0.60
  -1   2  -3    2.95    0.66
  -1   2  -3    2.76    0.58
  -1   2  -3    2.57    0.53
  -1   2  -3    2.25    0.69
  -1   2  -3    2.22    0.71
  -1   2  -3    2.72    0.25
  -1   2  -3    2.42    0.54
   1  -2   3    1.90    0.56
   1  -2   3    2.33    0.56
   1  -2   3    2.17    0.46
   1  -2   3    1.96    0.60
   1  -2   3    3.00    0.46
   1  -2   3    2.97    0.62
   1  -2   3    3.28    0.65
  -2   2  -3   -1.01    0.47
  -2   2  -3   -0.17    0.58
  -2   2  -3   -0.36    0.58
  -2   2  -3   -0.20    0.50
  -2   2  -3   -0.12    0.38
  -2   2  -3    0.08    0.42
  -2   2  -3   -0.34    0.43
   2  -2   3    0.16    0.45
   2  -2   3    0.11    0.51
   2  -2   3   -0.77    0.41
   2  -2   3   -0.25    0.52
   2  -2   3   -0.36    0.54
   2  -2   3   -0.14    0.37
   2  -2   3    0.34    0.50
  -3   2  -3    3.60    0.70
  -3   2  -3    1.41    0.68
  -3   2  -3    1.41    0.57
  -3   2  -3    2.17    0.69
  -3   2  -3    1.54    0.61
  -3   2  -3    2.78    0.42
  -3   2  -3    2.49    0.67
   3  -2   3    2.14    0.47
   3  -2   3    2.10    0.61
   3  -2   3    2.41    0.61
   3  -2   3    1.55    0.72
   3  -2   3    1.98    0.76
  -4   2  -3   24.58    1.09
  -4   2  -3   21.80    1.59
  -4   2  -3   24.81    1.56
  -4   2  -3   21.39    1.60
  -4   2  -3   25.70    1.51
  -4   2  -3   24.17    1.73
  -4   2  -3   23.70    1.55
  -4   2  -3   24.98    1.60
   4  -2   3   24.62    1.50
   4  -2   3   22.89    1.72
   4  -2   3   24.63    1.62
   4  -2   3   24.38    1.74
   4  -2   3   27.09    1.15
  -5   2  -3    5.95    1.00
  -5   2  -3    3.20    0.96
  -5   2  -3    5.67    0.40
  -5   2  -3    3.58    0.92
  -5   2  -3    4.28    0.86
  -5   2  -3    4.02    0.96
  -5   2  -3    4.65    0.84
  -5   2  -3    2.82    0.98
   5  -2   3    2.82    0.71
   5  -2   3    3.22    0.99
   5  -2   3    4.65    0.82
   5  -2   3    4.71    0.66
   5  -2   3    4.13    1.01
   5  -2   3    6.13    1.14
  -6   2  -3   18.14    1.46
  -6   2  -3   14.08    1.54
  -6   2  -3   16.28    1.57
  -6   2  -3   15.67    1.58
  -6   2  -3   13.58    1.68
  -6   2  -3   17.00    1.65
  -6   2  -3   15.15    1.62
   6  -2   3   13.77    1.68
   6  -2   3   14.58    1.70
   6  -2   3   19.59    1.63
   6  -2   3   17.03    1.02
  -7   2  -3    1.03    0.79
  -7   2  -3    0.92    0.94
  -7   2  -3    0.70    0.99
  -7   2  -3    1.43    1.21
  -7   2  -3    2.23    0.96
  -7   2  -3    2.22    1.11
  -7   2  -3    0.96    1.02
   7  -2   3    2.85    1.24
   7  -2   3    1.69    0.99
   7  -2   3    0.08    1.06
  -8   2  -3   14.95    1.75
  -8   2  -3   12.10    1.71
  -8   2  -3   13.07    1.73
  -8   2  -3   15.23    2.05
  -8   2  -3   14.26    2.00
   8  -2   3   14.44    2.05
   8  -2   3   14.50    1.82
   8  -2   3   13.21    1.93
  -9   2  -3    0.82    1.25
  -9   2  -3    3.48    1.34
  -9   2  -3    1.40    1.34
  -9   2  -3    2.34    1.26
  -9   2  -3    3.68    1.56
   9  -2   3    3.14    1.54
   9  -2   3    3.60    1.57
 -10   2  -3   47.15    3.93
 -10   2  -3   51.55    3.62
 -10   2  -3   41.84    3.28
  10  -2   3   47.61    3.51
  10  -2   3   43.39    3.67
 -11   2  -3    3.77    1.71
 -11   2  -3    7.83    2.59
 -11   2  -3    6.74    2.10
  11  -2   3    9.52    2.03
  11  -2   3    5.06    2.11
  10   1  -3    5.30    1.85
  10   1  -3    1.37    1.75
 -10  -1   3    3.13    1.76
 -10  -1   3    4.69    1.21
   9   1  -3    1.47    1.46
   9   1  -3   -0.34    1.47
  -9  -1   3    1.02    1.38
  -9  -1   3    5.14    1.83
  -9  -1   3    1.05    0.98
   8   1  -3    2.30    1.40
   8   1  -3    3.09    1.35
  -8  -1   3   -0.91    0.76
  -8  -1   3    1.10    1.06
  -8  -1   3    0.40    1.18
  -8  -1   3    1.19    1.30
  -8  -1   3    0.90    1.26
   7   1  -3    1.45    1.16
   7   1  -3    1.06    1.16
   7   1  -3    1.52    1.27
   7   1  -3    1.06    0.82
  -7  -1   3    1.22    0.77
  -7  -1   3    2.50    1.14
  -7  -1   3    0.94    1.13
  -7  -1   3    0.82    1.20
   6   1  -3   -0.56    0.61
   6   1  -3    0.37    0.98
   6   1  -3    1.76    1.00
   6   1  -3    1.00    0.96
  -6  -1   3   -0.25    0.89
  -6  -1   3    0.54    0.97
  -6  -1   3   -0.30    0.59
  -6  -1   3   -0.06    0.52
  -6  -1   3    0.51    0.94
   5   1  -3  120.13    5.29
   5   1  -3  123.83    5.25
   5   1  -3  127.06    5.21
   5   1  -3  131.93    4.87
  -5  -1   3  124.74    4.68
  -5  -1   3  120.24    5.23
  -5  -1   3  129.16    5.26
  -5  -1   3  121.44    4.93
   4   1  -3    0.91    0.71
   4   1  -3    0.88    0.53
   4   1  -3    1.20    0.76
   4   1  -3    0.27    0.72
  -4  -1   3    2.03    0.82
  -4  -1   3    1.26    0.75
  -4  -1   3    0.92    0.41
  -4  -1   3    1.03    0.61
  -4  -1   3    1.47    0.43
   3   1  -3   51.02    2.50
   3   1  -3   53.12    2.20
   3   1  -3   53.14    2.38
   3   1  -3   51.42    2.57
   3   1  -3   51.08    2.42
  -3  -1   3   49.74    2.04
  -3  -1   3   51.45    2.06
  -3  -1   3   50.96    2.50
  -3  -1   3   49.12    2.48
  -3  -1   3   53.85    2.38
   2   1  -3    7.25    0.91
   2   1  -3    7.63    0.73
   2   1  -3    7.37    0.97
   2   1  -3    6.08    0.78
  -2  -1   3    6.96    0.86
  -2  -1   3    8.71    0.66
  -2  -1   3    6.40    0.57
   1   1  -3    2.48    0.55
   1   1  -3    2.89    0.65
   1   1  -3    2.34    0.64
   1   1  -3    2.08    0.64
   1   1  -3    4.58    0.46
  -1  -1   3    2.82    0.31
  -1  -1   3    3.12    0.46
  -1  -1   3    2.26    0.65
  -1  -1   3    2.10    0.30
  -1  -1   3    2.00    0.54
  -1  -1   3    2.82    0.46
   0   1  -3    0.83    0.45
   0   1  -3    1.14    0.38
   0   1  -3    0.75    0.55
   0   1  -3    1.00    0.54
   0   1  -3    1.23    0.28
   0   1  -3    0.97    0.24
   0   1  -3    0.88    0.53
   0   1  -3    1.13    0.30
   0   1  -3    0.72    0.38
   0   1  -3    0.05    0.49
   0  -1   3    1.10    0.55
   0  -1   3    1.09    0.28
   0  -1   3    0.24    0.41
   0  -1   3    0.67    0.41
   0  -1   3    0.52    0.42
   0  -1   3    0.76    0.12
   0  -1   3    0.94    0.24
   0  -1   3    0.78    0.28
  -1   1  -3  805.80   27.42
  -1   1  -3  815.36   27.34
  -1   1  -3  807.74   27.30
  -1   1  -3  785.96   27.38
  -1   1  -3  797.81   27.27
  -1   1  -3  822.09   27.09
  -1   1  -3  836.70   27.25
  -1   1  -3  831.49   27.42
  -1   1  -3  792.36   27.34
   1  -1   3  811.15   27.26
   1  -1   3  806.75   27.29
   1  -1   3  803.32   27.09
   1  -1   3  807.35   27.38
   1  -1   3  795.65   27.34
   1  -1   3  801.20   27.35
   1  -1   3  785.35   27.24
  -2   1  -3    3.11    0.63
  -2   1  -3    2.59    0.56
  -2   1  -3    4.42    0.72
  -2   1  -3    3.15    0.56
  -2   1  -3    3.09    0.41
  -2   1  -3    3.02    0.62
  -2   1  -3    3.38    0.70
   2  -1   3    2.13    0.50
   2  -1   3    2.52    0.62
   2  -1   3    2.27    0.49
   2  -1   3    2.85    0.62
   2  -1   3    2.54    0.60
   2  -1   3    2.76    0.52
  -3   1  -3   89.33    3.56
  -3   1  -3   88.05    3.62
  -3   1  -3   89.03    3.57
  -3   1  -3   86.75    3.57
  -3   1  -3   91.72    3.58
  -3   1  -3   95.85    3.17
  -3   1  -3   87.14    3.59
   3  -1   3   87.72    3.52
   3  -1   3   94.99    3.57
   3  -1   3   89.62    3.70
   3  -1   3   85.16    3.50
   3  -1   3   94.21    3.18
   3  -1   3   92.50    3.35
   3  -1   3   89.25    3.56
   3  -1   3   88.15    3.64
  -4   1  -3    1.59    0.62
  -4   1  -3    1.25    0.65
  -4   1  -3    1.94    0.67
  -4   1  -3    1.75    0.71
  -4   1  -3    1.77    0.64
  -4   1  -3    2.49    0.53
   4  -1   3    2.72    0.79
   4  -1   3    2.03    0.56
   4  -1   3    1.67    0.32
   4  -1   3    2.15    0.68
  -5   1  -3    6.56    1.02
  -5   1  -3    8.87    1.18
  -5   1  -3    7.92    1.14
  -5   1  -3    7.39    1.04
  -5   1  -3   11.65    1.23
  -5   1  -3    8.82    0.89
   5  -1   3    7.81    1.13
   5  -1   3    7.82    0.92
   5  -1   3    8.70    0.83
   5  -1   3   10.18    1.28
  -6   1  -3   -0.32    0.86
  -6   1  -3    0.94    0.87
  -6   1  -3    0.96    0.86
  -6   1  -3    2.39    0.66
  -6   1  -3    0.29    0.84
  -6   1  -3    1.29    0.79
   6  -1   3    1.28    0.94
   6  -1   3    0.82    0.49
   6  -1   3    1.63    0.81
   6  -1   3    2.90    0.96
  -7   1  -3    0.29    0.97
  -7   1  -3    0.54    0.69
  -7   1  -3   -0.17    0.91
  -7   1  -3    0.96    0.94
  -7   1  -3    1.01    1.07
  -7   1  -3    0.25    0.86
   7  -1   3    0.60    0.96
   7  -1   3    1.70    1.09
   7  -1   3    0.81    1.00
  -8   1  -3    2.15    1.28
  -8   1  -3    5.26    1.38
  -8   1  -3    3.65    1.17
  -8   1  -3    4.05    1.24
  -8   1  -3    3.76    1.11
   8  -1   3    2.08    1.24
   8  -1   3    4.34    1.42
  -9   1  -3   61.02    3.62
  -9   1  -3   76.83    3.98
  -9   1  -3   59.93    3.98
  -9   1  -3   65.68    3.96
  -9   1  -3   64.47    3.68
   9  -1   3   68.44    4.01
   9  -1   3   58.28    3.93
 -10   1  -3    7.49    1.66
 -10   1  -3    7.49    1.86
 -10   1  -3    7.14    1.78
  10  -1   3    8.60    1.83
  10  -1   3    5.66    1.85
 -11   1  -3   24.79    3.01
 -11   1  -3   23.96    2.64
 -11   1  -3   24.30    3.04
  11  -1   3   25.67    3.16
  10   0  -3   -3.92    1.36
  10   0  -3    1.74    1.66
 -10   0   3    0.58    1.53
 -10   0   3    0.86    1.10
   9   0  -3    3.85    1.73
   9   0  -3    1.05    1.52
  -9   0   3    2.09    1.54
  -9   0   3    2.71    1.54
  -9   0   3    2.46    1.15
   8   0  -3    1.93    1.51
   8   0  -3    2.00    1.34
  -8   0   3    0.04    1.29
  -8   0   3    2.76    1.29
  -8   0   3    0.90    0.97
  -8   0   3    1.50    1.30
   7   0  -3    2.20    1.29
   7   0  -3    1.79    1.22
   7   0  -3    0.93    1.18
  -7   0   3    2.49    0.89
  -7   0   3    2.72    1.21
  -7   0   3    1.65    1.19
  -7   0   3    3.85    1.29
   6   0  -3   51.91    2.49
   6   0  -3   51.90    2.99
   6   0  -3   54.71    3.18
   6   0  -3   51.66    3.01
  -6   0   3   49.32    3.02
  -6   0   3   48.14    2.96
  -6   0   3   51.06    2.50
  -6   0   3   57.95    3.17
  -6   0   3   49.79    2.47
   5   0  -3    7.46    1.25
   5   0  -3    6.49    1.16
   5   0  -3    6.53    0.82
   5   0  -3    7.78    1.24
  -5   0   3    7.28    0.90
  -5   0   3    5.73    1.16
  -5   0   3    4.25    0.86
  -5   0   3    3.84    0.75
  -5   0   3    5.22    1.11
  -5   0   3    4.25    1.16
  -5   0   3    7.60    0.95
   4   0  -3  241.96    8.66
   4   0  -3  226.39    8.74
   4   0  -3  242.93    8.27
   4   0  -3  228.15    8.70
  -4   0   3  238.14    8.46
  -4   0   3  237.25    8.34
  -4   0   3  225.62    8.31
  -4   0   3  226.34    8.32
  -4   0   3  233.45    8.73
  -4   0   3  235.61    8.76
   3   0  -3    0.46    0.60
   3   0  -3    0.37    0.61
   3   0  -3    0.65    0.63
   3   0  -3    0.70    0.36
  -3   0   3    0.53    0.62
  -3   0   3    1.26    0.71
  -3   0   3    0.73    0.43
  -3   0   3    2.57    0.63
  -3   0   3    0.51    0.37
  -3   0   3    0.48    0.43
   2   0  -3    0.26    0.60
   2   0  -3    0.68    0.59
   2   0  -3   -0.27    0.54
   2   0  -3   -0.31    0.43
  -2   0   3    0.68    0.55
  -2   0   3   -0.51    0.54
  -2   0   3   -0.47    0.24
  -2   0   3   -0.35    0.39
  -2   0   3    0.09    0.36
  -2   0   3    0.31    0.58
   1   0  -3   14.67    1.14
   1   0  -3   15.75    1.11
   1   0  -3   15.07    0.85
   1   0  -3   14.19    1.05
   1   0  -3   14.30    0.83
   1   0  -3   15.94    0.98
  -1   0   3   15.11    0.57
  -1   0   3   14.13    0.57
  -1   0   3   13.04    0.93
  -1   0   3   15.67    0.72
  -1   0   3   17.72    1.15
  -1   0   3   14.72    1.05
  -1   0   3   16.58    0.93
   0   0  -3  249.26    8.61
   0   0  -3  244.94    8.62
   0   0  -3  248.16    8.66
   0   0  -3  243.32    8.65
   0   0  -3  248.04    8.32
   0   0  -3  250.20    8.56
   0   0  -3  238.10    8.45
   0   0   3  230.79    8.65
   0   0   3  245.16    8.55
   0   0   3  252.96    8.56
   0   0   3  251.87    8.62
  -1   0  -3    0.70    0.44
  -1   0  -3    0.18    0.33
  -1   0  -3    0.20    0.51
  -1   0  -3    0.97    0.54
  -1   0  -3   -0.08    0.48
  -1   0  -3   -0.60    0.48
  -1   0  -3    0.13    0.32
  -1   0  -3   -0.30    0.20
  -1   0  -3   -0.05    0.44
   1   0   3    0.30    0.22
   1   0   3   -0.73    0.42
   1   0   3    1.17    0.50
   1   0   3   -0.30    0.44
  -2   0  -3  291.71   10.31
  -2   0  -3  297.57   10.16
  -2   0  -3  291.41   10.15
  -2   0  -3  292.17   10.28
  -2   0  -3  286.99   10.24
  -2   0  -3  285.38   10.25
   2   0   3  309.82   10.26
   2   0   3  290.74   10.29
   2   0   3  293.88   10.15
   2   0   3  301.29   10.13
   2   0   3  296.49   10.20
   2   0   3  293.16   10.27
  -3   0  -3    0.58    0.55
  -3   0  -3   -0.08    0.49
  -3   0  -3   -0.68    0.58
  -3   0  -3    0.86    0.48
  -3   0  -3    0.87    0.57
   3   0   3    0.37    0.49
   3   0   3    0.28    0.41
   3   0   3    1.06    0.62
   3   0   3   -0.50    0.45
   3   0   3    0.82    0.46
   3   0   3    0.22    0.37
  -4   0  -3   99.90    4.08
  -4   0  -3  106.86    4.02
  -4   0  -3  103.75    4.14
  -4   0  -3  104.89    3.66
  -4   0  -3  100.75    3.96
  -4   0  -3  100.73    4.02
  -4   0  -3   99.21    3.88
   4   0   3  106.05    3.87
   4   0   3  100.41    4.17
   4   0   3  102.23    3.63
   4   0   3  102.37    4.06
   4   0   3   90.39    3.82
   4   0   3   97.91    3.87
  -5   0  -3    3.40    0.77
  -5   0  -3    3.85    0.54
  -5   0  -3    2.93    0.86
  -5   0  -3    3.14    0.84
  -5   0  -3    3.77    0.83
  -5   0  -3    3.61    0.83
  -5   0  -3    3.37    0.70
   5   0   3    3.14    0.59
   5   0   3    4.61    0.98
   5   0   3    4.01    0.69
   5   0   3    3.78    0.89
  -6   0  -3   97.90    4.11
  -6   0  -3  100.91    4.19
  -6   0  -3   97.96    4.44
  -6   0  -3  100.95    4.37
  -6   0  -3   99.13    4.31
  -6   0  -3   97.14    3.77
   6   0   3   94.72    4.38
   6   0   3   98.97    4.39
   6   0   3  105.36    3.95
  -7   0  -3    4.18    1.05
  -7   0  -3    2.35    1.08
  -7   0  -3    3.62    1.20
  -7   0  -3    5.85    1.19
  -7   0  -3    5.05    0.82
  -7   0  -3    3.70    0.99
   7   0   3    4.43    0.73
   7   0   3    3.52    1.24
   7   0   3    2.27    0.96
  -8   0  -3   82.94    3.84
  -8   0  -3   75.23    3.99
  -8   0  -3   74.50    3.71
  -8   0  -3   80.06    4.12
  -8   0  -3   75.38    3.97
   8   0   3   80.45    4.17
   8   0   3   72.86    4.01
  -9   0  -3    0.06    1.19
  -9   0  -3    0.33    1.02
  -9   0  -3    0.77    1.11
  -9   0  -3    1.71    1.41
  -9   0  -3   -0.40    1.02
   9   0   3    1.00    1.24
   9   0   3    1.06    1.30
 -10   0  -3   12.28    2.17
 -10   0  -3   11.39    1.77
 -10   0  -3   13.21    2.20
  10   0   3    9.55    2.06
  10   0   3   11.80    2.06
 -11   0  -3   -1.39    1.50
 -11   0  -3   -0.22    1.23
 -11   0  -3    1.20    1.49
  11   0   3    2.22    1.70
  11   0   3    0.53    1.43
  10  -1  -3   -0.08    1.58
   9  -1  -3   47.38    3.66
   9  -1  -3   55.14    3.66
  -9   1   3   48.18    3.73
  -9   1   3   46.90    3.62
  -9   1   3   44.87    3.06
   8  -1  -3    1.46    1.43
   8  -1  -3    1.85    1.28
  -8   1   3    2.37    1.41
  -8   1   3    0.87    1.46
  -8   1   3    0.94    1.08
   7  -1  -3   21.43    2.28
   7  -1  -3   26.23    2.45
  -7   1   3   23.04    2.40
  -7   1   3   21.69    2.37
  -7   1   3   24.38    1.97
  -7   1   3   24.17    2.39
   6  -1  -3    0.14    0.85
   6  -1  -3   -0.49    1.01
   6  -1  -3    0.57    0.98
   6  -1  -3   -0.97    0.87
  -6   1   3   -1.15    0.62
  -6   1   3    0.06    0.97
  -6   1   3    0.54    1.04
  -6   1   3   -0.01    0.96
  -6   1   3   -0.41    0.76
   5  -1  -3   92.88    4.21
   5  -1  -3   88.10    4.14
   5  -1  -3   96.37    3.60
   5  -1  -3   87.20    4.19
  -5   1   3   89.66    4.25
  -5   1   3   92.20    3.73
  -5   1   3   90.84    3.81
  -5   1   3   92.28    3.84
  -5   1   3   87.92    4.18
  -5   1   3   88.26    4.20
   4  -1  -3    0.59    0.74
   4  -1  -3    0.24    0.72
   4  -1  -3   -0.15    0.37
   4  -1  -3   -0.57    0.69
  -4   1   3   -0.21    0.53
  -4   1   3    0.61    0.77
  -4   1   3   -0.11    0.49
  -4   1   3    0.20    0.55
  -4   1   3    0.39    0.80
  -4   1   3   -0.03    0.71
   3  -1  -3    0.78    0.65
   3  -1  -3    0.33    0.62
   3  -1  -3    0.75    0.30
   3  -1  -3    1.13    0.67
  -3   1   3    0.17    0.68
  -3   1   3    0.93    0.53
  -3   1   3    0.65    0.67
  -3   1   3    0.41    0.42
  -3   1   3    0.40    0.49
  -3   1   3    0.43    0.55
   2  -1  -3    6.71    0.79
   2  -1  -3    5.61    0.33
   2  -1  -3    5.58    0.58
   2  -1  -3    5.67    0.84
   2  -1  -3    7.19    0.89
   2  -1  -3    6.33    0.84
  -2   1   3    5.15    0.69
  -2   1   3    7.93    0.88
  -2   1   3    6.98    0.89
  -2   1   3    4.55    0.85
  -2   1   3    5.26    0.53
  -2   1   3    5.40    0.68
   1  -1  -3  488.83   16.20
   1  -1  -3  490.08   16.00
   1  -1  -3  493.13   16.01
   1  -1  -3  477.46   16.33
   1  -1  -3  482.06   16.18
   1  -1  -3  483.52   16.29
   1  -1  -3  495.16   16.33
  -1   1   3  472.05   16.34
  -1   1   3  460.92   16.00
  -1   1   3  466.08   16.35
  -1   1   3  426.84   16.19
  -1   1   3  444.66   15.99
  -1   1   3  462.65   16.31
  -1   1   3  471.62   16.24
  -1   1   3  490.72   16.36
   0  -1  -3    3.66    0.35
   0  -1  -3    3.27    0.69
   0  -1  -3    3.25    0.54
   0  -1  -3    2.94    0.64
   0  -1  -3    3.15    0.60
   0  -1  -3    3.49    0.56
   0  -1  -3    2.53    0.58
   0  -1  -3    2.38    0.55
   0  -1  -3    3.01    0.33
   0   1   3    2.35    0.51
   0   1   3    2.54    0.53
   0   1   3    2.25    0.64
   0   1   3    3.85    0.33
   0   1   3    4.28    0.65
   0   1   3    2.25    0.56
   0   1   3    3.22    0.60
  -1  -1  -3   45.52    1.78
  -1  -1  -3   44.96    2.05
  -1  -1  -3   43.36    1.95
  -1  -1  -3   46.70    2.05
  -1  -1  -3   45.84    1.91
  -1  -1  -3   46.52    1.97
   1   1   3   46.26    1.87
   1   1   3   41.58    1.83
   1   1   3   44.84    2.00
   1   1   3   48.81    1.98
   1   1   3   47.21    2.04
  -2  -1  -3    3.46    0.57
  -2  -1  -3    3.79    0.62
  -2  -1  -3    3.42    0.39
  -2  -1  -3    2.77    0.67
  -2  -1  -3    3.41    0.63
  -2  -1  -3    3.82    0.72
   2   1   3    2.38    0.61
   2   1   3    4.31    0.63
   2   1   3    2.92    0.39
   2   1   3    3.66    0.66
   2   1   3    3.33    0.36
   2   1   3    4.52    0.62
   2   1   3    2.77    0.57
  -3  -1  -3  182.70    6.80
  -3  -1  -3  186.13    6.68
  -3  -1  -3  176.01    6.80
  -3  -1  -3  190.35    6.65
  -3  -1  -3  184.00    6.70
   3   1   3  184.11    6.46
   3   1   3  190.93    6.80
   3   1   3  189.34    6.62
   3   1   3  191.27    6.39
   3   1   3  182.22    6.80
   3   1   3  183.58    6.74
   3   1   3  188.76    6.73
  -4  -1  -3    0.88    0.53
  -4  -1  -3    0.67    0.48
  -4  -1  -3    0.31    0.38
  -4  -1  -3   -0.06    0.50
  -4  -1  -3    0.46    0.61
  -4  -1  -3    0.30    0.60
   4   1   3    0.14    0.34
   4   1   3    0.69    0.63
   4   1   3    0.11    0.37
   4   1   3    1.32    0.60
   4   1   3    0.05    0.37
   4   1   3    0.33    0.53
  -5  -1  -3  137.26    4.96
  -5  -1  -3  122.64    5.28
  -5  -1  -3  139.78    5.20
  -5  -1  -3  135.06    5.33
  -5  -1  -3  128.94    5.08
  -5  -1  -3  129.23    5.06
  -5  -1  -3  139.13    4.62
   5   1   3  134.23    5.09
   5   1   3  139.51    4.93
   5   1   3  126.61    5.33
   5   1   3  128.53    5.29
  -6  -1  -3    2.73    0.96
  -6  -1  -3    2.67    0.43
  -6  -1  -3    1.68    0.67
  -6  -1  -3    1.57    0.72
  -6  -1  -3    2.28    0.89
  -6  -1  -3    2.04    0.87
   6   1   3    2.62    0.70
   6   1   3    3.93    0.99
   6   1   3    3.65    1.02
  -7  -1  -3   24.88    1.71
  -7  -1  -3   19.28    2.01
  -7  -1  -3   19.35    1.80
  -7  -1  -3   21.18    1.66
  -7  -1  -3   18.46    1.89
   7   1   3   23.60    1.52
   7   1   3   23.89    2.14
   7   1   3   20.31    2.02
  -8  -1  -3    1.92    1.17
  -8  -1  -3    0.48    0.96
  -8  -1  -3    0.91    0.82
  -8  -1  -3    2.41    1.17
  -8  -1  -3    1.02    0.87
   8   1   3    0.01    1.08
   8   1   3    0.92    0.63
   8   1   3    0.91    1.16
  -9  -1  -3    8.84    1.75
  -9  -1  -3    8.03    1.40
  -9  -1  -3    7.78    1.62
  -9  -1  -3   12.02    1.85
   9   1   3    6.77    1.70
   9   1   3    7.18    1.74
 -10  -1  -3    0.72    1.31
 -10  -1  -3    1.26    1.08
 -10  -1  -3    1.24    1.37
  10   1   3    0.98    1.38
  10   1   3   -0.74    1.32
 -11  -1  -3   46.35    3.74
 -11  -1  -3   44.74    3.63
 -11  -1  -3   46.55    3.16
  11   1   3   46.88    3.88
  11   1   3   48.85    3.73
   9  -2  -3   11.05    2.18
   9  -2  -3   11.59    2.18
  -9   2   3   10.33    2.13
  -9   2   3   10.16    1.77
  -9   2   3   11.50    2.17
   8  -2  -3    5.58    1.67
   8  -2  -3    6.02    1.80
  -8   2   3    6.93    1.81
  -8   2   3    2.47    1.42
  -8   2   3    5.16    1.44
   7  -2  -3    1.09    1.27
   7  -2  -3    0.74    1.17
  -7   2   3    0.95    0.99
  -7   2   3   -1.24    1.14
  -7   2   3    0.65    1.28
  -7   2   3   -0.50    1.18
   6  -2  -3   16.37    1.92
   6  -2  -3   15.51    1.91
  -6   2   3   18.22    2.02
  -6   2   3   16.27    1.91
  -6   2   3   12.67    1.82
  -6   2   3   16.92    1.70
  -6   2   3   17.29    1.62
   5  -2  -3   -0.88    0.90
   5  -2  -3   -0.32    0.42
   5  -2  -3    0.70    0.93
   5  -2  -3   -0.12    0.91
  -5   2   3    1.72    1.11
  -5   2   3    0.33    0.78
  -5   2   3    0.22    0.86
  -5   2   3   -0.76    0.65
  -5   2   3    0.54    0.60
  -5   2   3   -0.42    0.89
   4  -2  -3   34.19    1.50
   4  -2  -3   35.86    2.09
   4  -2  -3   32.47    2.07
   4  -2  -3   32.96    2.12
  -4   2   3   32.57    1.35
  -4   2   3   28.38    2.06
  -4   2   3   31.87    2.14
  -4   2   3   32.53    1.95
  -4   2   3   34.40    1.83
  -4   2   3   34.82    1.97
  -4   2   3   29.27    2.14
   3  -2  -3   -0.44    0.64
   3  -2  -3   -0.05    0.25
   3  -2  -3    0.02    0.59
   3  -2  -3   -1.16    0.60
   3  -2  -3    1.10    0.56
  -3   2   3    0.21    0.55
  -3   2   3    0.04    0.63
  -3   2   3    0.85    0.47
  -3   2   3    0.09    0.52
  -3   2   3   -0.81    0.59
  -3   2   3   -0.51    0.65
  -3   2   3    0.29    0.58
   2  -2  -3  409.14   14.07
   2  -2  -3  399.65   13.85
   2  -2  -3  402.56   14.14
   2  -2  -3  398.85   13.87
   2  -2  -3  413.74   13.54
   2  -2  -3  372.37   13.89
   2  -2  -3  396.56   14.08
   2  -2  -3  400.71   14.12
  -2   2   3  413.77   14.04
  -2   2   3  400.49   14.15
  -2   2   3  413.33   14.06
  -2   2   3  397.29   14.20
  -2   2   3  406.89   13.86
  -2   2   3  409.74   14.07
   1  -2  -3    0.82    0.39
   1  -2  -3    0.52    0.56
   1  -2  -3    0.26    0.59
   1  -2  -3    0.87    0.41
   1  -2  -3    0.76    0.48
   1  -2  -3   -0.02    0.47
   1  -2  -3    0.57    0.50
  -1   2   3    0.60    0.57
  -1   2   3    0.02    0.50
  -1   2   3   -0.04    0.55
  -1   2   3    0.38    0.35
  -1   2   3    0.64    0.64
  -1   2   3    0.69    0.54
   0  -2  -3  214.85    7.74
   0  -2  -3  221.22    7.51
   0  -2  -3  211.90    7.68
   0  -2  -3  215.58    7.70
   0  -2  -3  205.04    7.49
   0  -2  -3  229.45    7.68
   0  -2  -3  214.74    7.37
   0  -2  -3  217.35    7.59
   0  -2  -3  217.82    7.60
   0   2   3  219.70    7.37
   0   2   3  212.22    7.67
   0   2   3  225.54    7.61
   0   2   3  211.55    7.75
   0   2   3  209.84    7.48
   0   2   3  211.67    7.69
   0   2   3  209.34    7.70
  -1  -2  -3    1.96    0.68
  -1  -2  -3    2.22    0.61
  -1  -2  -3    1.80    0.48
  -1  -2  -3    2.48    0.55
  -1  -2  -3    1.92    0.63
   1   2   3    3.28    0.69
   1   2   3    2.45    0.62
   1   2   3    3.17    0.66
   1   2   3    2.81    0.61
   1   2   3    3.13    0.56
   1   2   3    2.94    0.44
   1   2   3    2.82    0.51
   1   2   3    2.88    0.38
  -2  -2  -3   50.13    2.27
  -2  -2  -3   48.48    2.11
  -2  -2  -3   51.67    2.28
  -2  -2  -3   47.97    2.17
  -2  -2  -3   49.15    2.15
  -2  -2  -3   50.64    1.94
   2   2   3   51.00    2.23
   2   2   3   48.27    2.18
   2   2   3   51.22    2.26
   2   2   3   51.04    1.90
   2   2   3   49.77    1.78
   2   2   3   51.96    2.11
   2   2   3   47.27    2.19
  -3  -2  -3    0.54    0.59
  -3  -2  -3    0.63    0.59
  -3  -2  -3    0.75    0.48
  -3  -2  -3    0.42    0.16
  -3  -2  -3    0.59    0.39
  -3  -2  -3    0.23    0.56
  -3  -2  -3    0.09    0.44
  -3  -2  -3    0.53    0.18
   3   2   3    0.58    0.51
   3   2   3    0.72    0.41
   3   2   3   -0.25    0.54
   3   2   3    0.82    0.60
   3   2   3    0.67    0.39
   3   2   3   -0.64    0.51
   3   2   3    0.88    0.55
   3   2   3    0.52    0.14
  -4  -2  -3   45.97    2.34
  -4  -2  -3   46.36    2.15
  -4  -2  -3   45.99    2.32
  -4  -2  -3   52.26    2.11
  -4  -2  -3   47.84    2.13
  -4  -2  -3   46.93    1.83
   4   2   3   50.78    1.90
   4   2   3   46.89    2.11
   4   2   3   47.09    2.38
   4   2   3   45.76    2.30
   4   2   3   50.34    1.84
   4   2   3   47.91    2.34
  -5  -2  -3    1.02    0.54
  -5  -2  -3    0.45    0.74
  -5  -2  -3   -0.05    0.45
  -5  -2  -3    0.54    0.37
  -5  -2  -3    0.20    0.52
  -5  -2  -3   -0.78    0.65
   5   2   3   -0.19    0.76
   5   2   3    0.52    0.36
   5   2   3    0.80    0.59
   5   2   3   -0.17    0.25
   5   2   3   -0.07    0.57
  -6  -2  -3   18.48    1.29
  -6  -2  -3   15.56    1.30
  -6  -2  -3   15.21    1.37
  -6  -2  -3   13.01    1.51
  -6  -2  -3   14.56    1.55
  -6  -2  -3   17.43    1.16
   6   2   3   14.47    1.07
   6   2   3   17.42    1.70
   6   2   3   15.47    1.65
   6   2   3   13.71    1.28
  -7  -2  -3   -0.25    0.62
  -7  -2  -3   -0.46    0.79
  -7  -2  -3    1.00    0.63
  -7  -2  -3    0.69    0.84
  -7  -2  -3   -1.87    0.90
   7   2   3    0.72    0.97
   7   2   3    0.48    0.92
   7   2   3    0.04    0.73
  -8  -2  -3    1.64    1.03
  -8  -2  -3    1.12    1.21
  -8  -2  -3    1.51    0.77
  -8  -2  -3    1.18    1.02
  -8  -2  -3    1.78    0.86
   8   2   3    1.92    1.22
   8   2   3   -0.62    1.09
   8   2   3    0.93    0.74
  -9  -2  -3    0.31    1.12
  -9  -2  -3    3.96    1.38
  -9  -2  -3    1.26    1.23
  -9  -2  -3    3.41    1.07
   9   2   3    2.70    1.48
   9   2   3    1.11    1.24
 -10  -2  -3   38.40    2.88
 -10  -2  -3   33.32    2.54
 -10  -2  -3   46.76    3.46
  10   2   3   31.57    3.06
  10   2   3   44.11    3.43
 -11  -2  -3    4.39    1.79
 -11  -2  -3    5.63    1.45
 -11  -2  -3    6.00    2.06
  11   2   3    5.65    1.98
  11   2   3    6.56    1.80
 -12  -2  -3   -0.70    1.68
  12   2   3    2.77    2.39
   9  -3  -3   13.97    2.37
   9  -3  -3   15.12    2.31
  -9   3   3   17.60    2.20
  -9   3   3   15.84    2.45
  -9   3   3   13.55    2.42
   8  -3  -3   -0.85    1.31
   8  -3  -3    0.37    1.34
  -8   3   3    0.74    1.27
  -8   3   3   -1.50    1.31
  -8   3   3   -0.70    1.38
   7  -3  -3    7.20    1.76
   7  -3  -3    8.18    1.67
  -7   3   3    8.58    1.76
  -7   3   3   10.11    1.80
  -7   3   3   10.25    1.82
  -7   3   3    9.20    1.58
  -7   3   3   12.03    1.79
   6  -3  -3   20.17    2.19
   6  -3  -3   14.02    1.86
  -6   3   3   15.34    1.81
  -6   3   3   16.03    2.06
  -6   3   3   15.30    1.73
  -6   3   3   15.97    1.99
  -6   3   3   18.02    2.10
   5  -3  -3    5.21    1.32
   5  -3  -3    4.42    0.99
   5  -3  -3    2.35    1.02
   5  -3  -3    4.32    1.25
  -5   3   3    4.52    0.83
  -5   3   3    4.69    1.29
  -5   3   3    5.55    1.22
  -5   3   3    4.09    1.25
  -5   3   3    5.95    1.09
  -5   3   3    4.54    1.31
   4  -3  -3   12.64    1.55
   4  -3  -3   13.25    1.52
   4  -3  -3   14.47    1.42
   4  -3  -3   15.58    1.52
   4  -3  -3   16.85    0.99
  -4   3   3   14.66    1.61
  -4   3   3   15.13    1.49
  -4   3   3   16.55    1.33
  -4   3   3   14.09    1.45
  -4   3   3   16.15    1.66
  -4   3   3   15.10    1.74
   3  -3  -3    0.05    0.69
   3  -3  -3    0.23    0.58
   3  -3  -3    0.32    0.59
   3  -3  -3   -0.16    0.69
   3  -3  -3   -0.19    0.45
   3  -3  -3   -0.29    0.70
   3  -3  -3    0.05    0.32
   3  -3  -3   -0.72    0.54
  -3   3   3    0.55    0.75
  -3   3   3   -1.27    0.75
  -3   3   3    0.52    0.29
  -3   3   3    0.99    0.76
  -3   3   3   -0.62    0.60
  -3   3   3    0.40    0.69
  -3   3   3    0.30    0.68
   2  -3  -3    6.42    0.53
   2  -3  -3    5.65    0.78
   2  -3  -3    4.97    0.92
   2  -3  -3    4.65    0.75
   2  -3  -3    5.89    0.94
   2  -3  -3    7.82    0.90
   2  -3  -3    5.69    0.93
   2  -3  -3    5.64    0.81
  -2   3   3    5.69    1.04
  -2   3   3    7.33    0.81
  -2   3   3    5.41    0.94
  -2   3   3    5.47    0.92
  -2   3   3    6.70    0.65
  -2   3   3    4.63    0.87
  -2   3   3    4.19    0.84
   1  -3  -3   28.28    1.45
   1  -3  -3   27.75    1.52
   1  -3  -3   27.80    1.60
   1  -3  -3   26.11    1.42
   1  -3  -3   24.12    1.59
   1  -3  -3   28.27    1.60
   1  -3  -3   29.12    1.43
  -1   3   3   25.17    1.64
  -1   3   3   27.71    1.62
  -1   3   3   24.19    1.52
  -1   3   3   28.69    1.39
  -1   3   3   26.30    1.56
  -1   3   3   24.64    1.36
  -1   3   3   25.87    1.43
   0  -3  -3   -0.38    0.52
   0  -3  -3    0.82    0.44
   0  -3  -3   -0.11    0.37
   0  -3  -3    0.54    0.48
   0  -3  -3   -0.31    0.46
   0  -3  -3   -0.45    0.50
   0  -3  -3   -0.09    0.53
   0   3   3   -0.05    0.58
   0   3   3    0.74    0.55
   0   3   3    0.73    0.43
   0   3   3   -0.13    0.62
   0   3   3   -0.20    0.46
   0   3   3    1.45    0.58
   0   3   3    0.78    0.50
  -1  -3  -3  125.79    4.60
  -1  -3  -3  127.85    4.66
  -1  -3  -3  124.32    4.68
  -1  -3  -3  120.54    4.41
  -1  -3  -3  126.03    4.40
  -1  -3  -3  119.00    4.57
  -1  -3  -3  124.97    4.60
  -1  -3  -3  121.97    4.64
   1   3   3  119.18    4.39
   1   3   3  118.79    4.72
   1   3   3  121.16    4.64
   1   3   3  118.59    4.53
   1   3   3  123.83    4.49
   1   3   3  127.11    4.60
   1   3   3  118.38    4.60
  -2  -3  -3    0.08    0.52
  -2  -3  -3   -0.37    0.52
  -2  -3  -3    0.42    0.58
  -2  -3  -3    0.65    0.50
  -2  -3  -3    0.61    0.58
  -2  -3  -3   -0.48    0.49
   2   3   3    0.14    0.60
   2   3   3    0.28    0.12
   2   3   3   -0.07    0.52
   2   3   3    0.15    0.50
   2   3   3   -0.14    0.23
   2   3   3    0.16    0.19
   2   3   3   -0.13    0.58
   2   3   3   -0.08    0.20
   2   3   3   -0.15    0.54
   2   3   3   -0.01    0.12
   2   3   3   -0.41    0.36
  -3  -3  -3   37.39    1.79
  -3  -3  -3   37.99    1.45
  -3  -3  -3   33.56    1.65
  -3  -3  -3   36.86    1.89
  -3  -3  -3   34.08    1.83
  -3  -3  -3   35.81    1.72
  -3  -3  -3   34.09    1.86
   3   3   3   36.94    1.63
   3   3   3   38.55    1.95
   3   3   3   36.69    1.95
   3   3   3   37.46    1.87
   3   3   3   34.91    1.72
  -4  -3  -3    0.07    0.65
  -4  -3  -3    0.30    0.22
  -4  -3  -3    0.50    0.50
  -4  -3  -3   -0.72    0.57
  -4  -3  -3    0.43    0.45
  -4  -3  -3    0.87    0.40
  -4  -3  -3    0.56    0.63
   4   3   3   -0.06    0.42
   4   3   3    0.29    0.68
   4   3   3   -0.45    0.56
   4   3   3   -0.76    0.55
  -5  -3  -3  113.42    4.69
  -5  -3  -3  113.59    4.39
  -5  -3  -3  116.14    4.04
  -5  -3  -3  112.20    4.71
  -5  -3  -3  112.24    4.41
  -5  -3  -3  114.95    4.34
  -5  -3  -3  111.91    4.70
   5   3   3  117.75    4.67
   5   3   3  116.44    4.79
   5   3   3  116.05    4.24
   5   3   3  113.57    4.75
   5   3   3  112.56    4.14
  -6  -3  -3    0.59    0.61
  -6  -3  -3   -0.54    0.82
  -6  -3  -3    0.25    0.81
  -6  -3  -3    0.78    0.60
  -6  -3  -3    0.57    0.41
  -6  -3  -3    0.35    0.56
   6   3   3    0.83    0.82
   6   3   3   -0.10    0.38
   6   3   3    0.36    0.68
   6   3   3    0.87    0.92
  -7  -3  -3   29.30    1.60
  -7  -3  -3   26.60    1.75
  -7  -3  -3   28.00    2.21
  -7  -3  -3   28.90    2.24
  -7  -3  -3   29.09    1.92
   7   3   3   33.03    2.09
   7   3   3   29.97    2.29
   7   3   3   28.98    2.31
  -8  -3  -3   -0.69    1.12
  -8  -3  -3    0.60    0.78
  -8  -3  -3    1.57    0.95
  -8  -3  -3    1.53    1.10
   8   3   3    1.46    1.14
   8   3   3    0.68    1.11
   8   3   3    0.33    0.82
  -9  -3  -3   61.11    3.27
  -9  -3  -3   67.55    3.95
  -9  -3  -3   64.08    3.56
  -9  -3  -3   74.54    4.03
   9   3   3   69.30    3.41
   9   3   3   69.42    4.08
   9   3   3   68.11    4.00
 -10  -3  -3    2.13    1.46
 -10  -3  -3    0.61    1.28
 -10  -3  -3    2.35    1.05
  10   3   3    0.72    1.41
  10   3   3    1.60    1.48
 -11  -3  -3   52.05    4.96
 -11  -3  -3   61.92    3.35
 -11  -3  -3   56.96    4.03
  11   3   3   52.67    4.10
  11   3   3   49.04    3.98
  12   3   3    1.33    1.74
   9  -4  -3    0.85    1.39
   9  -4  -3   -0.94    1.53
  -9   4   3    1.03    1.61
  -9   4   3   -0.26    1.29
   8  -4  -3   23.56    2.76
   8  -4  -3   20.95    2.80
  -8   4   3   25.09    2.57
  -8   4   3   24.64    2.78
  -8   4   3   22.23    2.67
   7  -4  -3    9.48    1.77
   7  -4  -3    6.81    1.80
  -7   4   3    9.22    1.76
  -7   4   3    7.42    1.84
  -7   4   3    6.75    1.78
  -7   4   3    9.54    1.67
   6  -4  -3   83.45    4.43
   6  -4  -3   85.32    4.35
  -6   4   3   80.94    4.11
  -6   4   3   81.13    4.40
  -6   4   3   82.04    4.24
  -6   4   3   73.98    4.29
  -6   4   3   77.07    4.31
   5  -4  -3    9.37    1.43
   5  -4  -3    6.86    1.37
   5  -4  -3    9.60    1.65
  -5   4   3    7.86    1.60
  -5   4   3   11.18    1.54
  -5   4   3   10.71    1.68
  -5   4   3    9.29    1.54
  -5   4   3    8.40    1.39
   4  -4  -3   55.72    3.26
   4  -4  -3   61.96    3.08
   4  -4  -3   62.90    3.18
   4  -4  -3   59.25    3.02
   4  -4  -3   63.98    2.59
  -4   4   3   63.81    3.14
  -4   4   3   60.94    3.29
  -4   4   3   60.02    3.26
  -4   4   3   64.91    2.91
  -4   4   3   63.61    3.21
  -4   4   3   57.70    3.34
   3  -4  -3    0.60    0.81
   3  -4  -3   -0.22    0.40
   3  -4  -3    0.20    0.64
   3  -4  -3   -0.80    0.78
   3  -4  -3    0.59    0.81
   3  -4  -3    0.34    0.68
   3  -4  -3    0.38    0.68
  -3   4   3    0.76    0.39
  -3   4   3    1.12    0.77
  -3   4   3    1.37    0.85
  -3   4   3   -0.06    0.85
  -3   4   3   -0.28    0.85
  -3   4   3    0.80    0.85
  -3   4   3   -0.05    0.65
   2  -4  -3   40.08    2.18
   2  -4  -3   41.94    2.15
   2  -4  -3   39.78    1.95
   2  -4  -3   40.78    2.28
   2  -4  -3   40.33    2.09
   2  -4  -3   41.99    2.14
   2  -4  -3   35.93    2.21
  -2   4   3   39.48    2.14
  -2   4   3   39.81    2.19
  -2   4   3   42.94    2.21
  -2   4   3   38.78    2.18
  -2   4   3   37.50    2.27
  -2   4   3   40.11    2.34
  -2   4   3   39.09    1.75
   1  -4  -3   10.07    0.88
   1  -4  -3    9.83    1.00
   1  -4  -3   10.66    1.06
   1  -4  -3   11.74    1.17
   1  -4  -3   11.69    1.24
   1  -4  -3   12.37    1.15
  -1   4   3   14.50    1.28
  -1   4   3   12.24    1.19
  -1   4   3   10.93    1.15
  -1   4   3   10.84    0.93
  -1   4   3   13.07    1.05
  -1   4   3   11.06    1.17
  -1   4   3   10.18    1.24
   0  -4  -3    0.35    0.63
   0  -4  -3   -0.18    0.31
   0  -4  -3   -0.13    0.55
   0  -4  -3    0.78    0.58
   0  -4  -3    0.47    0.60
   0  -4  -3   -0.44    0.43
   0  -4  -3   -1.22    0.48
   0   4   3   -0.66    0.57
   0   4   3    0.51    0.67
   0   4   3   -0.29    0.41
   0   4   3   -0.15    0.39
   0   4   3   -0.04    0.52
   0   4   3   -1.26    0.48
   0   4   3    0.51    0.50
   0   4   3    0.10    0.59
  -1  -4  -3    0.44    0.53
  -1  -4  -3    0.19    0.29
  -1  -4  -3    0.62    0.53
  -1  -4  -3   -0.07    0.50
  -1  -4  -3    0.74    0.59
  -1  -4  -3    0.75    0.57
  -1  -4  -3    0.09    0.37
  -1  -4  -3    0.78    0.58
   1   4   3   -0.73    0.53
   1   4   3    1.55    0.63
   1   4   3    0.81    0.52
   1   4   3    0.62    0.27
   1   4   3    1.06    0.67
   1   4   3    0.61    0.42
   1   4   3   -0.07    0.46
   1   4   3    0.40    0.54
   1   4   3    0.51    0.49
   1   4   3    0.27    0.56
  -2  -4  -3   48.29    2.26
  -2  -4  -3   48.96    2.36
  -2  -4  -3   46.53    2.32
  -2  -4  -3   53.04    2.24
  -2  -4  -3   51.57    2.33
  -2  -4  -3   51.02    1.87
  -2  -4  -3   53.22    2.24
  -2  -4  -3   51.26    2.31
  -2  -4  -3   51.60    1.99
   2   4   3   45.92    2.27
   2   4   3   38.84    2.02
   2   4   3   48.95    2.24
   2   4   3   46.11    2.32
   2   4   3   50.08    2.13
   2   4   3   48.61    1.87
   2   4   3   46.67    2.19
   2   4   3   50.12    1.88
   2   4   3   43.99    2.36
  -3  -4  -3    0.85    0.66
  -3  -4  -3    0.91    0.54
  -3  -4  -3    0.16    0.56
  -3  -4  -3    0.13    0.49
  -3  -4  -3   -0.86    0.59
  -3  -4  -3    0.64    0.60
   3   4   3    1.55    0.67
   3   4   3    0.04    0.58
   3   4   3    0.39    0.63
   3   4   3    0.23    0.65
   3   4   3    0.22    0.14
   3   4   3    0.55    0.38
  -4  -4  -3   17.15    1.22
  -4  -4  -3   16.47    1.44
  -4  -4  -3   15.33    1.45
  -4  -4  -3   15.72    1.14
  -4  -4  -3   16.99    1.32
  -4  -4  -3   18.77    0.85
   4   4   3   17.53    1.26
   4   4   3   18.04    1.44
   4   4   3   17.03    1.52
  -5  -4  -3    0.29    0.79
  -5  -4  -3    0.27    0.76
  -5  -4  -3    0.20    0.50
  -5  -4  -3   -0.01    0.67
  -5  -4  -3    0.28    0.54
  -5  -4  -3   -0.06    0.39
   5   4   3   -0.73    0.66
   5   4   3   -0.63    0.48
   5   4   3    0.21    0.29
   5   4   3    0.85    0.79
   5   4   3   -0.33    0.77
  -6  -4  -3   64.14    3.32
  -6  -4  -3   71.21    2.57
  -6  -4  -3   64.94    2.98
  -6  -4  -3   72.84    3.46
  -6  -4  -3   63.30    3.36
  -6  -4  -3   69.60    3.44
  -6  -4  -3   72.03    2.94
   6   4   3   68.23    2.89
   6   4   3   70.30    3.36
   6   4   3   73.01    3.54
   6   4   3   70.51    3.48
  -7  -4  -3   -0.92    0.57
  -7  -4  -3   -0.85    0.82
  -7  -4  -3    0.86    0.98
  -7  -4  -3    0.11    0.64
  -7  -4  -3    0.17    0.93
   7   4   3   -0.07    0.94
   7   4   3    1.06    0.86
   7   4   3   -0.55    0.99
   7   4   3   -0.07    0.45
  -8  -4  -3    6.31    1.03
  -8  -4  -3    6.92    1.51
  -8  -4  -3    8.60    1.53
  -8  -4  -3    7.47    1.19
   8   4   3    8.63    1.70
   8   4   3    7.09    1.30
   8   4   3    5.76    1.52
  -9  -4  -3    0.96    0.87
  -9  -4  -3   -1.36    0.87
  -9  -4  -3    0.40    1.23
  -9  -4  -3    0.22    1.12
   9   4   3    0.68    1.02
   9   4   3    0.07    1.28
   9   4   3    0.50    1.38
 -10  -4  -3   30.21    3.02
 -10  -4  -3   30.47    2.23
  10   4   3   31.15    3.21
  10   4   3   29.12    3.02
 -11  -4  -3    0.78    1.70
 -11  -4  -3    0.84    1.00
 -11  -4  -3    1.29    1.40
  11   4   3   -1.43    1.51
  11   4   3    0.34    1.69
   8  -5  -3    6.36    1.67
   8  -5  -3    6.40    1.94
  -8   5   3    6.48    2.03
  -8   5   3    2.62    1.85
  -8   5   3    0.36    2.12
  -8   5   3    8.84    1.82
   7  -5  -3   35.52    2.76
   7  -5  -3   25.69    2.96
  -7   5   3   28.87    2.78
  -7   5   3   33.36    2.95
  -7   5   3   33.70    3.24
  -7   5   3   30.91    3.09
   6  -5  -3    5.42    1.69
   6  -5  -3    6.42    1.57
   6  -5  -3    7.57    1.55
  -6   5   3    4.94    1.40
  -6   5   3    4.71    1.48
  -6   5   3    4.66    1.53
  -6   5   3    4.16    1.64
  -6   5   3    4.96    1.52
   5  -5  -3   10.85    1.61
   5  -5  -3   10.92    1.62
   5  -5  -3   12.96    1.90
  -5   5   3    9.93    1.74
  -5   5   3   13.53    1.81
  -5   5   3    7.52    1.72
  -5   5   3   14.50    1.82
  -5   5   3    6.72    1.55
   4  -5  -3   -1.10    1.01
   4  -5  -3   -0.28    0.81
   4  -5  -3    0.42    0.91
   4  -5  -3   -0.40    0.90
  -4   5   3   -1.09    0.82
  -4   5   3    0.51    1.02
  -4   5   3    0.40    0.94
  -4   5   3   -0.13    0.67
  -4   5   3   -0.69    0.96
  -4   5   3    1.10    1.13
   3  -5  -3    1.19    0.84
   3  -5  -3   -0.52    0.83
   3  -5  -3    0.91    0.99
   3  -5  -3    0.87    0.94
   3  -5  -3   -0.08    0.90
  -3   5   3    0.76    0.89
  -3   5   3    1.00    0.82
  -3   5   3    2.21    1.07
  -3   5   3    0.83    0.74
  -3   5   3    1.83    0.95
  -3   5   3   -0.19    0.94
   2  -5  -3   14.48    1.36
   2  -5  -3   14.56    1.47
   2  -5  -3   13.02    1.36
   2  -5  -3   13.20    1.52
   2  -5  -3   15.86    1.51
  -2   5   3   10.81    1.49
  -2   5   3   12.73    0.99
  -2   5   3   13.87    1.47
  -2   5   3   13.96    1.40
  -2   5   3   14.90    1.60
  -2   5   3   15.67    1.56
  -2   5   3   14.31    1.35
   1  -5  -3   75.25    3.46
   1  -5  -3   79.68    3.46
   1  -5  -3   78.03    3.56
   1  -5  -3   79.47    3.44
   1  -5  -3   79.97    3.51
   1  -5  -3   76.76    3.05
  -1   5   3   86.11    3.59
  -1   5   3   79.14    3.48
  -1   5   3   80.78    3.24
  -1   5   3   74.47    3.53
  -1   5   3   85.74    3.30
  -1   5   3   76.69    3.63
  -1   5   3   74.65    3.50
   0  -5  -3    6.38    0.99
   0  -5  -3    7.77    1.09
   0  -5  -3    6.92    1.01
   0  -5  -3    7.86    0.58
   0  -5  -3    8.78    1.12
   0  -5  -3    9.43    1.04
   0   5   3    8.45    1.17
   0   5   3    8.14    1.01
   0   5   3    8.75    1.14
   0   5   3    6.52    0.98
   0   5   3    7.55    0.75
   0   5   3    6.74    0.90
   0   5   3    7.65    0.94
   0   5   3    7.74    1.15
  -1  -5  -3   52.91    2.58
  -1  -5  -3   57.93    2.65
  -1  -5  -3   50.71    2.66
  -1  -5  -3   56.36    2.50
  -1  -5  -3   55.25    1.97
  -1  -5  -3   55.05    2.36
  -1  -5  -3   51.69    2.31
  -1  -5  -3   53.33    2.61
   1   5   3   56.00    2.04
   1   5   3   53.09    2.58
   1   5   3   56.02    2.36
   1   5   3   54.66    2.75
   1   5   3   54.12    2.52
   1   5   3   51.89    2.66
   1   5   3   54.61    2.56
   1   5   3   52.45    2.44
  -2  -5  -3    1.24    0.40
  -2  -5  -3    1.39    0.75
  -2  -5  -3    1.53    0.65
  -2  -5  -3    1.79    0.60
  -2  -5  -3    1.06    0.70
  -2  -5  -3    1.83    0.81
  -2  -5  -3    1.93    0.34
  -2  -5  -3    2.24    0.81
   2   5   3    1.34    0.65
   2   5   3   -0.20    0.65
   2   5   3    2.49    0.69
   2   5   3    2.12    0.65
   2   5   3    2.69    0.59
   2   5   3    3.09    0.90
   2   5   3    1.86    0.45
   2   5   3    0.99    0.69
   2   5   3    1.12    0.43
  -3  -5  -3    4.23    0.99
  -3  -5  -3    6.35    0.89
  -3  -5  -3    7.87    0.49
  -3  -5  -3    7.35    0.90
  -3  -5  -3    4.03    0.98
  -3  -5  -3    6.70    0.87
  -3  -5  -3    8.70    1.06
  -3  -5  -3    6.33    1.01
   3   5   3    8.00    0.58
   3   5   3    5.03    0.94
   3   5   3    6.34    0.80
   3   5   3    6.98    1.07
   3   5   3    6.62    1.03
   3   5   3    6.80    0.79
  -4  -5  -3    1.17    0.58
  -4  -5  -3    0.71    0.73
  -4  -5  -3    1.67    0.70
  -4  -5  -3   -0.28    0.72
  -4  -5  -3    0.50    0.75
  -4  -5  -3   -1.30    0.47
   4   5   3   -0.16    0.47
   4   5   3    0.36    0.74
   4   5   3    0.20    0.26
   4   5   3    0.12    0.65
   4   5   3   -0.52    0.71
  -5  -5  -3  157.49    6.40
  -5  -5  -3  157.04    6.01
  -5  -5  -3  168.47    6.41
  -5  -5  -3  147.75    6.04
  -5  -5  -3  149.64    6.40
  -5  -5  -3  169.38    6.31
  -5  -5  -3  164.38    5.64
   5   5   3  174.07    6.19
   5   5   3  156.35    6.51
   5   5   3  158.96    6.45
   5   5   3  166.00    5.61
  -6  -5  -3    1.65    0.93
  -6  -5  -3   -0.43    0.44
  -6  -5  -3   -1.21    0.79
  -6  -5  -3    0.15    0.63
  -6  -5  -3   -0.22    0.99
   6   5   3    1.97    0.93
   6   5   3    1.16    0.70
   6   5   3    1.45    0.99
   6   5   3    2.29    1.02
  -7  -5  -3    3.76    0.85
  -7  -5  -3    1.71    1.00
  -7  -5  -3    1.47    1.06
  -7  -5  -3    2.82    1.16
   7   5   3    1.49    1.22
   7   5   3    2.40    1.06
   7   5   3    3.10    1.19
   7   5   3    2.25    0.73
  -8  -5  -3   -1.20    1.09
  -8  -5  -3    0.80    0.76
  -8  -5  -3   -0.26    1.11
  -8  -5  -3    1.12    1.08
   8   5   3    0.03    1.28
   8   5   3    0.31    1.09
   8   5   3    0.71    1.00
  -9  -5  -3   13.79    1.92
  -9  -5  -3   14.13    2.10
  -9  -5  -3   12.22    1.42
  -9  -5  -3   11.24    1.81
   9   5   3    9.26    1.88
   9   5   3   11.97    2.12
   9   5   3   12.26    1.80
 -10  -5  -3   -0.10    0.87
 -10  -5  -3   -0.49    1.29
 -10  -5  -3    1.15    1.52
  10   5   3    0.10    1.11
  10   5   3    0.03    1.62
  10   5   3    3.27    1.65
 -11  -5  -3   10.35    1.52
 -11  -5  -3   11.73    2.19
 -11  -5  -3   13.43    2.33
  11   5   3    5.25    1.98
  11   5   3    9.68    2.43
   8  -6  -3    8.57    1.87
  -8   6   3    5.18    2.26
  -8   6   3    9.31    1.97
  -8   6   3    3.50    2.27
   7  -6  -3   -0.54    1.13
   7  -6  -3    0.55    1.76
  -7   6   3   -1.80    1.52
  -7   6   3    3.64    1.55
  -7   6   3   -1.07    1.23
  -7   6   3    0.80    1.42
   6  -6  -3    3.87    1.45
   6  -6  -3    2.98    1.44
   6  -6  -3    4.32    1.64
  -6   6   3    3.11    1.42
  -6   6   3    5.79    1.89
  -6   6   3    4.74    1.67
  -6   6   3    3.95    1.52
  -6   6   3    3.76    1.59
   5  -6  -3    2.09    1.23
   5  -6  -3    1.24    1.30
   5  -6  -3    1.74    1.21
  -5   6   3    0.02    1.23
  -5   6   3    1.56    1.27
  -5   6   3    1.86    1.46
  -5   6   3    1.67    1.25
  -5   6   3    2.45    1.38
  -5   6   3    1.65    1.27
   4  -6  -3   28.11    2.29
   4  -6  -3   30.10    2.42
   4  -6  -3   28.73    2.68
   4  -6  -3   29.94    2.23
  -4   6   3   29.54    2.57
  -4   6   3   29.74    2.45
  -4   6   3   29.88    2.54
  -4   6   3   32.39    2.48
  -4   6   3   29.77    2.73
  -4   6   3   34.37    2.49
   3  -6  -3    6.70    1.31
   3  -6  -3    9.29    1.53
   3  -6  -3    6.13    1.47
   3  -6  -3    5.28    1.21
   3  -6  -3    4.97    1.12
  -3   6   3    7.98    1.49
  -3   6   3   11.51    1.60
  -3   6   3    7.38    1.54
  -3   6   3    6.41    1.34
  -3   6   3    7.21    1.45
  -3   6   3    8.30    1.28
   2  -6  -3   88.75    3.92
   2  -6  -3   90.21    4.14
   2  -6  -3   83.34    4.11
   2  -6  -3   97.64    4.06
   2  -6  -3   91.17    4.07
  -2   6   3   83.68    4.18
  -2   6   3   90.84    3.89
  -2   6   3   87.67    4.12
  -2   6   3   90.34    4.12
  -2   6   3   87.79    3.49
  -2   6   3   87.39    4.13
  -2   6   3   85.32    4.23
   1  -6  -3   14.50    1.47
   1  -6  -3   14.99    1.42
   1  -6  -3   15.53    1.52
   1  -6  -3   16.45    1.71
   1  -6  -3   13.48    1.54
  -1   6   3   14.68    1.68
  -1   6   3   17.32    1.64
  -1   6   3   15.55    1.30
  -1   6   3   18.08    1.60
  -1   6   3   14.08    1.47
  -1   6   3   13.13    1.61
  -1   6   3   15.73    1.24
   0  -6  -3  231.67    8.33
   0  -6  -3  210.34    8.27
   0  -6  -3  225.33    8.20
   0  -6  -3  216.84    8.31
   0  -6  -3  219.64    8.29
   0   6   3  216.64    8.27
   0   6   3  215.28    8.34
   0   6   3  223.08    8.13
   0   6   3  218.56    8.11
   0   6   3  229.56    7.81
   0   6   3  209.39    8.20
   0   6   3  217.17    8.40
  -1  -6  -3    0.47    0.72
  -1  -6  -3   -0.24    0.83
  -1  -6  -3   -0.59    0.71
  -1  -6  -3    0.87    0.73
   1   6   3   -0.33    0.70
   1   6   3    0.22    0.28
   1   6   3    0.15    0.60
   1   6   3   -0.06    0.53
   1   6   3   -0.07    0.81
   1   6   3    0.84    0.59
   1   6   3   -0.72    0.62
   1   6   3   -0.42    0.64
  -2  -6  -3    1.49    0.85
  -2  -6  -3    2.05    0.72
  -2  -6  -3    0.42    0.67
  -2  -6  -3    1.63    0.77
  -2  -6  -3    0.81    0.53
  -2  -6  -3    1.61    0.49
  -2  -6  -3    0.52    0.77
   2   6   3   -0.04    0.80
   2   6   3    1.91    0.71
   2   6   3    0.92    0.74
   2   6   3    1.15    0.78
   2   6   3    1.63    0.55
   2   6   3    0.94    0.47
   2   6   3    0.30    0.67
   2   6   3    0.79    0.82
  -3  -6  -3    0.98    0.37
  -3  -6  -3    2.00    0.67
  -3  -6  -3    1.68    0.79
  -3  -6  -3    1.31    0.94
  -3  -6  -3    2.38    0.89
  -3  -6  -3    0.74    0.82
  -3  -6  -3    0.96    0.38
  -3  -6  -3    3.19    0.86
   3   6   3    2.04    0.68
   3   6   3    0.55    0.82
   3   6   3    1.33    0.80
   3   6   3    2.46    0.72
   3   6   3    1.57    0.86
   3   6   3    1.59    0.44
  -4  -6  -3    0.94    0.72
  -4  -6  -3    3.16    0.83
  -4  -6  -3    2.67    0.82
  -4  -6  -3    1.64    0.94
  -4  -6  -3    2.52    0.92
  -4  -6  -3    3.13    1.13
  -4  -6  -3    2.41    0.29
   4   6   3    3.80    1.02
   4   6   3    2.87    0.44
   4   6   3    2.19    0.94
   4   6   3    3.39    0.92
   4   6   3    3.39    0.63
  -5  -6  -3   -0.50    0.76
  -5  -6  -3    0.52    0.64
  -5  -6  -3    1.06    0.77
  -5  -6  -3    0.38    0.77
  -5  -6  -3    1.15    0.95
   5   6   3   -1.01    0.78
   5   6   3    0.98    0.80
   5   6   3    0.89    0.89
   5   6   3    0.11    0.23
  -6  -6  -3    3.21    0.83
  -6  -6  -3    4.78    1.05
  -6  -6  -3    1.70    0.97
  -6  -6  -3    3.69    1.15
  -6  -6  -3    2.97    1.08
   6   6   3    2.34    1.09
   6   6   3    3.23    1.20
   6   6   3    3.85    0.97
  -7  -6  -3    0.82    1.19
  -7  -6  -3    0.82    1.07
  -7  -6  -3    2.07    1.06
  -7  -6  -3    0.00    0.68
  -7  -6  -3   -0.13    1.04
   7   6   3    0.23    1.04
   7   6   3   -0.04    1.07
   7   6   3   -0.63    0.71
  -8  -6  -3  116.44    5.13
  -8  -6  -3   98.13    4.35
  -8  -6  -3   98.98    5.05
  -8  -6  -3  104.40    4.91
   8   6   3  102.28    5.29
   8   6   3  103.18    5.30
   8   6   3  103.80    5.01
  -9  -6  -3    0.07    0.80
  -9  -6  -3   -0.82    1.22
  -9  -6  -3    0.59    1.46
  -9  -6  -3    1.90    1.26
   9   6   3    0.05    1.36
   9   6   3    0.55    1.18
   9   6   3    1.76    1.43
 -10  -6  -3   60.14    3.79
 -10  -6  -3   57.00    3.06
 -10  -6  -3   64.52    4.01
  10   6   3   56.37    4.00
  10   6   3   50.08    3.54
 -11  -6  -3    1.52    0.99
 -11  -6  -3    0.47    1.50
 -11  -6  -3    1.07    1.58
  11   6   3   -0.40    1.46
  11   6   3    3.21    1.89
   7  -7  -3   17.28    2.71
  -7   7   3   15.34    2.49
  -7   7   3   19.16    2.43
  -7   7   3   15.81    2.70
   6  -7  -3    7.23    1.99
   6  -7  -3    7.23    1.70
   6  -7  -3    4.60    1.45
  -6   7   3    8.40    1.77
  -6   7   3    9.10    2.08
  -6   7   3    4.73    1.72
  -6   7   3    6.80    1.88
   5  -7  -3   93.97    4.71
   5  -7  -3   91.93    4.96
  -5   7   3   89.30    4.82
  -5   7   3   88.26    4.67
  -5   7   3   86.01    5.02
  -5   7   3   80.44    4.55
   4  -7  -3    3.43    1.33
   4  -7  -3    5.97    1.32
   4  -7  -3    5.40    1.29
   4  -7  -3    6.84    1.72
  -4   7   3    4.49    1.38
  -4   7   3    7.55    1.62
  -4   7   3    4.60    1.52
  -4   7   3    3.52    1.53
  -4   7   3    6.13    1.64
   3  -7  -3   27.71    2.17
   3  -7  -3   32.09    2.60
   3  -7  -3   28.88    2.33
   3  -7  -3   26.82    2.51
   3  -7  -3   29.21    2.25
  -3   7   3   30.50    2.64
  -3   7   3   25.90    2.39
  -3   7   3   29.72    2.21
  -3   7   3   28.83    2.66
  -3   7   3   23.18    2.33
   2  -7  -3    0.90    0.80
   2  -7  -3    1.82    1.08
   2  -7  -3    1.86    0.99
   2  -7  -3    0.72    1.04
  -2   7   3   -0.23    0.94
  -2   7   3    2.08    1.20
  -2   7   3    1.49    1.06
  -2   7   3    2.15    0.91
  -2   7   3    1.68    1.16
   1  -7  -3   55.98    3.02
   1  -7  -3   59.55    3.09
   1  -7  -3   55.70    3.09
   1  -7  -3   55.32    2.85
   1  -7  -3   50.61    3.01
  -1   7   3   52.51    3.13
  -1   7   3   55.52    2.97
  -1   7   3   48.18    3.16
  -1   7   3   57.42    2.65
  -1   7   3   56.43    3.01
  -1   7   3   55.35    2.59
   0  -7  -3    0.89    0.91
   0  -7  -3   -0.41    0.77
   0  -7  -3   -1.26    0.74
   0  -7  -3   -0.58    0.87
   0  -7  -3    0.97    0.83
   0   7   3   -0.11    0.98
   0   7   3    0.52    0.50
   0   7   3   -0.06    0.69
   0   7   3   -0.28    0.78
   0   7   3    0.56    0.96
   0   7   3    0.34    0.76
  -1  -7  -3    3.14    1.03
  -1  -7  -3    2.47    0.99
  -1  -7  -3    2.85    0.95
  -1  -7  -3    0.72    0.86
   1   7   3    3.15    0.78
   1   7   3    1.22    0.73
   1   7   3    2.48    1.03
   1   7   3    3.02    1.12
   1   7   3    1.48    0.89
   1   7   3    2.58    0.94
  -2  -7  -3    5.31    1.19
  -2  -7  -3    5.35    1.17
  -2  -7  -3    5.48    1.09
  -2  -7  -3    6.92    0.95
  -2  -7  -3    6.45    0.77
  -2  -7  -3    6.28    1.18
   2   7   3    7.33    1.11
   2   7   3    5.35    0.87
   2   7   3    6.50    1.25
   2   7   3    5.32    0.99
   2   7   3    4.25    1.08
  -3  -7  -3   47.61    2.65
  -3  -7  -3   47.15    2.82
  -3  -7  -3   49.59    2.79
  -3  -7  -3   50.39    2.89
  -3  -7  -3   46.29    2.46
  -3  -7  -3   49.94    2.28
   3   7   3   50.29    2.83
   3   7   3   50.06    2.36
   3   7   3   46.20    2.73
   3   7   3   51.20    2.80
   3   7   3   52.11    2.24
  -4  -7  -3    1.92    0.84
  -4  -7  -3    2.46    0.91
  -4  -7  -3    1.04    0.98
  -4  -7  -3    2.07    0.73
  -4  -7  -3    3.53    1.14
  -4  -7  -3    1.77    0.97
   4   7   3    0.45    0.95
   4   7   3    1.70    0.48
   4   7   3    2.39    1.02
   4   7   3    2.32    0.64
   4   7   3    1.78    1.11
  -5  -7  -3    2.27    1.02
  -5  -7  -3   -0.22    1.05
  -5  -7  -3    0.83    0.72
  -5  -7  -3   -0.16    0.81
  -5  -7  -3   -0.22    0.71
  -5  -7  -3    0.02    1.00
   5   7   3   -0.65    0.94
   5   7   3    0.09    0.80
   5   7   3   -0.25    0.91
  -6  -7  -3    2.18    0.91
  -6  -7  -3    0.17    1.01
  -6  -7  -3    1.53    1.00
  -6  -7  -3    0.78    0.87
   6   7   3   -0.15    0.92
   6   7   3    1.57    1.12
   6   7   3    0.33    1.06
  -7  -7  -3    1.95    0.83
  -7  -7  -3    2.19    1.06
  -7  -7  -3    4.58    1.27
  -7  -7  -3    4.94    1.41
  -7  -7  -3    3.30    1.36
   7   7   3    3.24    1.02
   7   7   3    3.59    1.27
   7   7   3    2.12    1.33
  -8  -7  -3    1.17    1.14
  -8  -7  -3    1.46    1.23
  -8  -7  -3   -0.51    0.71
  -8  -7  -3   -0.36    1.18
  -8  -7  -3    0.77    1.25
   8   7   3   -1.12    1.12
   8   7   3   -1.75    1.19
  -9  -7  -3    4.89    1.61
  -9  -7  -3    6.51    1.17
  -9  -7  -3    7.38    1.74
  -9  -7  -3    2.91    1.56
   9   7   3    8.84    2.00
   9   7   3    7.88    1.70
 -10  -7  -3   -1.09    1.35
 -10  -7  -3    1.24    0.91
 -10  -7  -3   -0.66    1.38
  10   7   3   -1.66    1.15
  10   7   3   -0.71    1.47
 -11  -7  -3    0.57    1.60
 -11  -7  -3   -2.89    1.51
 -11  -7  -3    1.49    1.06
  11   7   3    2.82    1.91
   6  -8  -3    5.97    1.79
   6  -8  -3    2.32    1.93
  -6   8   3    4.80    1.75
  -6   8   3    5.90    1.98
  -6   8   3    4.30    1.70
   5  -8  -3   17.45    2.57
   5  -8  -3   19.04    2.42
  -5   8   3   25.44    2.90
  -5   8   3   16.40    2.27
  -5   8   3   22.17    2.67
  -5   8   3   15.59    2.14
   4  -8  -3    1.55    1.08
   4  -8  -3    1.88    1.45
   4  -8  -3    4.28    1.37
   4  -8  -3    2.11    1.51
  -4   8   3   -0.86    1.08
  -4   8   3    2.06    1.47
  -4   8   3    2.57    1.38
  -4   8   3    1.08    1.65
   3  -8  -3    0.39    1.11
   3  -8  -3    1.90    1.00
   3  -8  -3    3.00    1.43
   3  -8  -3    2.63    1.36
   3  -8  -3    0.66    1.30
  -3   8   3   -1.25    1.21
  -3   8   3    0.07    1.10
  -3   8   3    0.99    1.38
  -3   8   3    1.98    1.10
  -3   8   3    1.79    1.39
   2  -8  -3   48.92    2.98
   2  -8  -3   46.09    3.06
   2  -8  -3   45.33    2.66
   2  -8  -3   47.11    3.15
  -2   8   3   45.03    3.13
  -2   8   3   44.90    2.63
  -2   8   3   40.40    3.11
  -2   8   3   45.75    2.98
  -2   8   3   51.91    3.05
   1  -8  -3    4.04    1.27
   1  -8  -3    1.95    1.12
   1  -8  -3    2.16    0.97
   1  -8  -3    1.42    1.23
   1  -8  -3    2.18    1.02
  -1   8   3    2.86    1.36
  -1   8   3    2.06    1.08
  -1   8   3    2.70    1.29
  -1   8   3    0.31    1.01
  -1   8   3   -0.29    0.73
   0  -8  -3   30.51    2.29
   0  -8  -3   31.74    2.22
   0  -8  -3   27.16    1.97
   0  -8  -3   27.45    2.18
   0  -8  -3   27.59    2.29
   0   8   3   28.52    2.12
   0   8   3   25.43    2.42
   0   8   3   24.86    2.02
   0   8   3   28.04    2.15
   0   8   3   29.08    2.53
   0   8   3   26.00    1.96
  -1  -8  -3    0.38    0.80
  -1  -8  -3    3.49    1.26
  -1  -8  -3    3.36    1.18
  -1  -8  -3    3.26    1.12
  -1  -8  -3    2.08    1.11
   1   8   3    0.73    1.15
   1   8   3    2.70    1.20
   1   8   3    2.45    0.90
   1   8   3    2.52    0.83
   1   8   3    1.69    0.91
   1   8   3    2.84    0.94
  -2  -8  -3  128.45    5.50
  -2  -8  -3  122.23    5.54
  -2  -8  -3  128.75    5.40
  -2  -8  -3  129.33    5.49
   2   8   3  122.57    5.36
   2   8   3  125.23    5.30
   2   8   3  123.44    5.00
   2   8   3  118.40    5.44
   2   8   3  125.36    5.11
  -3  -8  -3    2.54    1.16
  -3  -8  -3    2.20    0.73
  -3  -8  -3    2.22    1.05
  -3  -8  -3    2.41    1.14
  -3  -8  -3    0.94    0.93
   3   8   3    3.42    0.71
   3   8   3    1.64    0.82
   3   8   3    1.09    1.06
   3   8   3    1.98    1.16
  -4  -8  -3   55.18    3.10
  -4  -8  -3   57.98    3.35
  -4  -8  -3   60.22    3.49
  -4  -8  -3   59.04    3.46
  -4  -8  -3   64.83    3.02
   4   8   3   64.19    3.47
   4   8   3   66.45    3.62
   4   8   3   65.50    2.65
   4   8   3   57.49    3.41
  -5  -8  -3   -0.75    1.02
  -5  -8  -3   -0.34    1.08
  -5  -8  -3   -0.59    0.81
  -5  -8  -3    1.26    1.08
  -5  -8  -3    0.90    0.84
   5   8   3   -0.30    1.10
   5   8   3    1.37    1.12
   5   8   3    0.23    0.96
  -6  -8  -3   13.60    1.89
  -6  -8  -3   12.67    1.63
  -6  -8  -3   15.97    1.60
  -6  -8  -3   12.86    1.97
  -6  -8  -3   13.20    2.01
   6   8   3    9.57    1.53
   6   8   3   13.63    1.87
   6   8   3   15.21    2.09
  -7  -8  -3    1.38    0.94
  -7  -8  -3    1.51    1.08
  -7  -8  -3   -0.22    1.09
  -7  -8  -3    0.92    1.26
  -7  -8  -3    0.94    1.30
   7   8   3    0.02    1.32
   7   8   3    0.20    1.00
   7   8   3    1.93    1.52
  -8  -8  -3   10.78    1.43
  -8  -8  -3   10.80    1.82
  -8  -8  -3    9.93    1.92
   8   8   3   11.13    2.02
   8   8   3    8.94    1.97
   8   8   3   11.13    1.69
  -9  -8  -3    0.64    1.44
   9   8   3    1.80    1.59
   9   8   3   -0.75    1.28
 -10  -8  -3    1.42    1.70
  10   8   3    1.40    1.71
  10   8   3    1.51    1.47
  11   8   3    1.65    1.66
   6  -9  -3    0.42    1.90
   5  -9  -3   10.34    2.27
   5  -9  -3   14.37    2.36
  -5   9   3   17.09    2.44
  -5   9   3   14.22    2.32
  -5   9   3   13.90    2.42
   4  -9  -3    2.79    1.54
   4  -9  -3    0.76    1.48
  -4   9   3    0.95    1.53
  -4   9   3    2.23    1.58
  -4   9   3   -0.52    1.48
   3  -9  -3    2.75    1.39
   3  -9  -3    3.23    1.61
   3  -9  -3    3.15    1.47
  -3   9   3    3.26    1.59
  -3   9   3    3.31    1.50
  -3   9   3    3.98    1.58
   2  -9  -3   23.45    2.49
   2  -9  -3   20.41    2.32
   2  -9  -3   18.68    2.44
   2  -9  -3   21.89    2.27
  -2   9   3   18.21    2.18
  -2   9   3   21.83    2.21
  -2   9   3   24.82    2.67
  -2   9   3   21.43    2.53
   1  -9  -3    1.42    1.23
   1  -9  -3    2.82    1.00
   1  -9  -3    2.99    1.22
   1  -9  -3    2.08    1.35
  -1   9   3    4.82    1.44
  -1   9   3    3.02    1.30
  -1   9   3    1.62    1.38
  -1   9   3    2.18    1.33
  -1   9   3    3.33    1.19
   0  -9  -3   12.28    1.73
   0  -9  -3   13.16    1.75
   0  -9  -3   14.18    1.53
   0  -9  -3    9.39    1.76
   0  -9  -3   14.18    1.83
   0   9   3   12.37    1.64
   0   9   3   13.36    1.72
   0   9   3   14.26    1.64
   0   9   3   15.48    2.10
   0   9   3   13.94    1.96
   0   9   3   10.83    1.55
  -1  -9  -3    6.70    1.50
  -1  -9  -3    6.20    1.38
  -1  -9  -3    3.14    1.04
  -1  -9  -3    6.89    1.44
  -1  -9  -3    6.14    1.43
   1   9   3    5.02    1.27
   1   9   3    6.88    1.21
   1   9   3    3.87    1.33
   1   9   3    6.84    1.46
   1   9   3    5.77    1.34
  -2  -9  -3    0.44    1.08
  -2  -9  -3   -1.02    1.02
  -2  -9  -3    0.20    1.01
  -2  -9  -3    0.66    1.06
   2   9   3    0.78    0.94
   2   9   3   -1.97    0.87
   2   9   3   -0.44    0.79
   2   9   3    0.97    1.13
   2   9   3    0.19    0.96
  -3  -9  -3   12.60    1.82
  -3  -9  -3   13.13    1.87
  -3  -9  -3   10.83    1.82
  -3  -9  -3   15.48    1.81
   3   9   3   15.92    1.95
   3   9   3   14.54    1.39
   3   9   3   13.56    1.84
  -4  -9  -3    0.67    1.19
  -4  -9  -3    1.85    1.33
  -4  -9  -3    0.27    1.06
  -4  -9  -3   -0.66    0.99
   4   9   3    0.85    1.13
   4   9   3   -1.04    1.07
  -5  -9  -3    1.90    1.28
  -5  -9  -3    0.25    1.12
  -5  -9  -3    0.00    0.97
  -5  -9  -3    0.86    1.28
   5   9   3    0.39    1.09
   5   9   3    1.05    1.23
  -6  -9  -3    0.35    1.16
  -6  -9  -3   -0.60    0.93
  -6  -9  -3    0.38    1.26
  -6  -9  -3    0.02    1.09
   6   9   3    2.38    1.33
   6   9   3   -2.28    1.01
   6   9   3    0.28    1.37
  -7  -9  -3   -0.16    1.36
  -7  -9  -3   -1.14    1.39
  -7  -9  -3    0.01    0.98
   7   9   3    1.29    1.15
   7   9   3    1.45    1.69
   7   9   3    1.33    1.29
  -8  -9  -3   -0.44    1.37
  -8  -9  -3    0.51    1.41
  -8  -9  -3    1.57    1.08
   8   9   3   -1.73    1.41
   8   9   3   -0.81    1.09
   8   9   3   -0.27    1.44
  -9  -9  -3    5.83    1.97
  -9  -9  -3    4.14    1.17
  -9  -9  -3    7.90    2.00
   9   9   3    7.94    1.96
   9   9   3    6.34    2.06
 -10  -9  -3    0.81    1.15
 -10  -9  -3    1.52    1.68
 -10  -9  -3    2.63    1.88
  10   9   3   -1.21    1.95
  10   9   3    3.13    1.73
   4 -10  -3    4.59    2.02
   4 -10  -3    5.17    1.88
  -4  10   3    7.10    2.17
  -4  10   3    6.32    2.15
  -4  10   3    8.38    1.90
  -4  10   3    7.21    1.80
   3 -10  -3   15.86    2.41
   3 -10  -3    9.16    2.14
  -3  10   3   14.17    2.19
  -3  10   3   10.34    2.02
  -3  10   3    8.80    2.09
  -3  10   3    9.83    2.26
   2 -10  -3   30.08    2.84
   2 -10  -3   30.54    3.19
   2 -10  -3   26.36    2.82
  -2  10   3   29.46    3.11
  -2  10   3   33.19    2.89
  -2  10   3   36.44    3.31
  -2  10   3   34.61    3.23
   1 -10  -3   12.70    1.92
   1 -10  -3   15.81    2.35
  -1  10   3   13.39    2.11
  -1  10   3   14.41    2.02
  -1  10   3   13.78    2.06
  -1  10   3   13.24    1.84
  -1  10   3   15.49    2.30
   0 -10  -3   12.75    2.01
   0 -10  -3   10.76    1.87
   0 -10  -3   13.78    1.94
   0 -10  -3   11.96    1.90
   0  10   3   11.45    1.93
   0  10   3   14.05    2.14
   0  10   3   13.64    1.93
   0  10   3   11.57    1.70
   0  10   3   13.49    1.86
  -1 -10  -3    1.06    1.24
  -1 -10  -3   -0.22    1.22
  -1 -10  -3   -0.04    1.09
  -1 -10  -3    0.23    1.20
   1  10   3   -0.05    1.04
   1  10   3   -0.69    1.15
   1  10   3   -0.66    1.24
   1  10   3   -0.72    1.04
[truncated: 991,181 more chars]
