# Supplementary material for: (NH4)Mg(HSO4)(SO4)(H2O)2 and NaSc(CrO4)2(H2O)2, two crystal structures com­prising kröhnkite-type chains, and the temperature-induced phase transition (NH4)Mg(HSO4)(SO4)(H2O)2 [image] (NH4)MgH(SO4)2(H2O)2
Source: Acta Crystallogr C Struct Chem. 2021 Feb 22;77(Pt 3):144–51. doi: 10.1107/S2053229621001650 (PMC7941265; doi:10.1107/S2053229621001650)
Supplement: Supplementary file 2 [file c-77-00144-NH4MgHSO4SO4H2O2_100Ksup2.hkl]

data_NH4MgHSO4SO4H2O2_100K                                                      
_shelx_title ' (NH4)Mg(HSO4)(SO4)2(H2O)'                                        
_shelx_refln_list_code          4                                               
_shelx_F_calc_maximum      102.75                                               
_exptl_crystal_F_000       280.00                                               
_reflns_d_resolution_high  0.5785                                               
                                                                                
loop_                                                                           
 _space_group_symop_operation_xyz                                               
 'x, y, z'                                                                      
 '-x, -y, -z'                                                                   
                                                                                
_cell_length_a     7.0631                                                       
_cell_length_b     7.7065                                                       
_cell_length_c     8.3372                                                       
_cell_angle_alpha  84.603                                                       
_cell_angle_beta   73.339                                                       
_cell_angle_gamma  77.387                                                       
                                                                                
_shelx_F_squared_multiplier     1.000                                           
                                                                                
loop_                                                                           
 _refln_index_h                                                                 
 _refln_index_k                                                                 
 _refln_index_l                                                                 
 _refln_F_squared_calc                                                          
 _refln_F_squared_meas                                                          
 _refln_F_squared_sigma                                                         
 _refln_observed_status                                                         
   2   0   0      10556.95       9835.14        82.74 o                         
   3   0   0         18.78         20.00         1.34 o                         
   4   0   0        970.03        954.48        10.71 o                         
   5   0   0          5.89          7.62         1.32 o                         
   6   0   0        320.69        315.46         6.27 o                         
   7   0   0          4.38          5.35         2.82 o                         
   8   0   0         85.88         87.53         6.36 o                         
   9   0   0          8.15         12.28         4.30 o                         
  10   0   0         48.05         59.13         7.52 o                         
  11   0   0          3.99         11.11         6.88 o                         
 -11   1   0        131.44        145.34        36.44 o                         
 -10   1   0          0.20          3.08         6.22 o                         
  -9   1   0        283.99        284.55        11.57 o                         
  -8   1   0          6.13          5.09         3.65 o                         
  -7   1   0         36.69         49.88         3.92 o                         
  -6   1   0          5.46         10.36         2.67 o                         
  -5   1   0        545.59        549.84         8.90 o                         
  -4   1   0          7.55          7.47         1.91 o                         
  -3   1   0        151.20        189.36         2.91 o                         
  -2   1   0         29.15         28.31         1.27 o                         
  -1   1   0       1206.63       1267.09        10.80 o                         
   0   1   0         13.92         12.64         0.52 o                         
   1   1   0          0.05          0.51         0.86 o                         
   2   1   0          0.21         -1.08         1.08 o                         
   3   1   0       9095.95       9576.23        89.73 o                         
   4   1   0          1.55          2.02         1.28 o                         
   5   1   0       2482.65       2652.47        33.29 o                         
   6   1   0          3.06          4.41         1.64 o                         
   7   1   0       1011.93       1003.15        14.69 o                         
   8   1   0          9.96          5.13         3.30 o                         
   9   1   0        270.63        287.96         9.26 o                         
  10   1   0         14.19         12.65         5.61 o                         
  11   1   0         93.50         95.19        12.06 o                         
 -10   2   0        321.99        311.84        14.05 o                         
  -9   2   0          0.41          6.26         5.82 o                         
  -8   2   0        106.88        101.22         5.25 o                         
  -7   2   0         12.07         14.66         3.45 o                         
  -6   2   0       1349.82       1364.21        18.91 o                         
  -5   2   0        122.59        128.53         4.68 o                         
  -4   2   0       1048.84       1045.35        12.04 o                         
  -3   2   0        105.86        107.17         3.04 o                         
  -2   2   0         18.96         37.72         1.57 o                         
  -1   2   0         39.77         36.98         1.39 o                         
   0   2   0        531.21        561.60         5.55 o                         
   1   2   0          1.11         -0.04         0.75 o                         
   2   2   0       2229.69       2251.02        26.19 o                         
   3   2   0          0.27         -1.13         1.13 o                         
   4   2   0       1279.71       1303.58        14.09 o                         
   5   2   0          3.48          1.42         1.48 o                         
   6   2   0        127.66        121.81         3.76 o                         
   7   2   0          9.92          8.01         2.59 o                         
   8   2   0         11.35          7.65         3.31 o                         
   9   2   0          0.79         -0.54         3.84 o                         
  10   2   0         45.03         43.57         6.22 o                         
  11   2   0          0.08         -2.99         6.93 o                         
 -10   3   0         30.09         37.59        11.01 o                         
  -9   3   0         13.60         18.52         6.36 o                         
  -8   3   0          0.07          0.14         3.55 o                         
  -7   3   0          0.34          2.02         3.41 o                         
  -6   3   0          9.74         10.55         2.85 o                         
  -5   3   0        405.77        396.75         8.52 o                         
  -4   3   0         40.25         41.43         2.68 o                         
  -3   3   0         51.98         54.99         2.60 o                         
  -2   3   0         17.63         20.04         1.74 o                         
  -1   3   0        284.59        229.44         3.69 o                         
   0   3   0        167.48        179.96         2.67 o                         
   1   3   0       1966.88       1775.87        14.73 o                         
   3   3   0       2566.17       2396.54        26.65 o                         
   4   3   0          4.66          4.53         1.45 o                         
   5   3   0        771.72        722.98         9.72 o                         
   6   3   0          0.66         -1.70         1.88 o                         
   7   3   0        205.81        180.16         4.77 o                         
   8   3   0          9.89         11.53         3.20 o                         
   9   3   0         67.43         65.59         5.60 o                         
  10   3   0         29.51         23.91         5.57 o                         
  11   3   0          2.09         -6.95         9.18 o                         
 -10   4   0        281.09        277.30        17.31 o                         
  -9   4   0          5.95          8.52         5.45 o                         
  -8   4   0         20.74         23.95         4.89 o                         
  -7   4   0          4.67          3.88         3.53 o                         
  -6   4   0        238.41        220.38         6.21 o                         
  -5   4   0          4.37          6.41         2.81 o                         
  -4   4   0        151.92        146.58         4.97 o                         
  -3   4   0          6.11          6.94         1.63 o                         
  -2   4   0        106.27        108.53         3.06 o                         
  -1   4   0        137.38        143.86         3.04 o                         
   0   4   0        615.80        663.19         6.52 o                         
   1   4   0         45.16         54.76         2.40 o                         
   2   4   0        345.00        391.78         4.75 o                         
   3   4   0          3.25          2.06         1.33 o                         
   4   4   0        995.42       1012.92        12.09 o                         
   5   4   0          0.00         -0.88         1.28 o                         
   6   4   0        703.18        730.29         9.89 o                         
   7   4   0         12.84         12.53         2.13 o                         
   8   4   0       1336.29       1393.06        19.85 o                         
   9   4   0          0.04          4.68         4.34 o                         
  10   4   0       1183.00       1245.02        28.76 o                         
  11   4   0          5.70          9.86         6.54 o                         
  -9   5   0        118.06        108.76         8.88 o                         
  -8   5   0         25.78         15.65         7.60 o                         
  -7   5   0        697.90        697.31        11.96 o                         
  -6   5   0         48.03         50.16         3.82 o                         
  -5   5   0       1286.63       1260.24        16.52 o                         
  -4   5   0          9.72          4.91         2.67 o                         
  -3   5   0       3208.60       3161.42        34.76 o                         
  -2   5   0        105.56        105.17         3.29 o                         
  -1   5   0       3612.22       3683.23        35.99 o                         
   0   5   0        395.04        403.32         4.78 o                         
   1   5   0       3851.48       4029.85        38.89 o                         
   2   5   0          0.86         -0.19         1.14 o                         
   3   5   0         54.57         54.81         2.12 o                         
   4   5   0         13.32         12.98         2.12 o                         
   5   5   0        779.30        784.71         9.89 o                         
   6   5   0          5.91          2.54         1.68 o                         
   7   5   0          9.31          8.68         2.07 o                         
   8   5   0          0.11         -1.52         3.02 o                         
   9   5   0        105.85        107.53         5.66 o                         
  10   5   0          6.48          3.22         5.43 o                         
  11   5   0         25.13         30.45         6.88 o                         
  -9   6   0         10.51          7.65        18.98 o                         
  -8   6   0         84.72         88.85        11.14 o                         
  -7   6   0         19.73         22.06         5.82 o                         
  -6   6   0         13.28         12.22         3.57 o                         
  -5   6   0         22.37         25.29         3.07 o                         
  -4   6   0          1.80          1.57         2.67 o                         
  -3   6   0          0.93         -2.33         2.33 o                         
  -2   6   0        679.60        698.55         8.98 o                         
  -1   6   0          0.10         -0.88         1.15 o                         
   0   6   0       1357.87       1324.14        13.77 o                         
   1   6   0         66.12         68.03         2.61 o                         
   2   6   0       1708.81       1667.41        19.87 o                         
   3   6   0        244.23        231.96         4.81 o                         
   4   6   0       4607.51       4612.95        49.01 o                         
   5   6   0         55.33         54.02         2.94 o                         
   6   6   0        396.07        379.80         6.34 o                         
   7   6   0          0.80          1.78         2.17 o                         
   8   6   0         11.04         12.94         3.32 o                         
   9   6   0         14.80         17.28         4.16 o                         
  10   6   0          2.70          1.84         4.87 o                         
  11   6   0          0.41          1.16         5.59 o                         
  -8   7   0          3.89         -0.94         8.11 o                         
  -7   7   0         10.76         -4.99         6.78 o                         
  -6   7   0         14.26         10.39         6.10 o                         
  -5   7   0          0.93         -3.78         3.78 o                         
  -4   7   0          5.57          3.09         5.48 o                         
  -3   7   0         26.00         21.69         3.29 o                         
  -2   7   0          5.88          8.94         2.44 o                         
  -1   7   0        727.27        707.79        10.17 o                         
   0   7   0          8.31          8.28         1.79 o                         
   1   7   0         20.61         19.98         3.12 o                         
   2   7   0         33.48         36.85         3.18 o                         
   3   7   0        192.60        192.59         5.78 o                         
   4   7   0          2.81         -2.61         2.61 o                         
   5   7   0         39.23         37.94         3.16 o                         
   6   7   0          3.58          0.08         2.58 o                         
   7   7   0        678.14        694.48        13.38 o                         
   8   7   0         23.74         23.24         4.81 o                         
   9   7   0        320.71        347.08        15.39 o                         
  10   7   0          0.45         -6.54         8.31 o                         
  -7   8   0         64.51         60.95         8.69 o                         
  -6   8   0        153.81        155.11        10.93 o                         
  -5   8   0         24.16         27.54         5.47 o                         
  -4   8   0         12.94         10.79         4.31 o                         
  -3   8   0         46.61         49.41         4.72 o                         
  -2   8   0        438.38        444.02         9.10 o                         
  -1   8   0        121.56        123.89         4.75 o                         
   0   8   0        469.03        481.05         8.74 o                         
   1   8   0        120.45        121.59         5.31 o                         
   2   8   0         24.89         37.81         3.62 o                         
   3   8   0         10.92         10.37         3.61 o                         
   4   8   0        159.49        170.21         6.79 o                         
   5   8   0          0.79          4.23         3.47 o                         
   6   8   0         67.60         68.25         4.88 o                         
   7   8   0          0.02         -2.62         3.79 o                         
   8   8   0        180.50        179.68        12.15 o                         
   9   8   0          2.54          1.91         4.71 o                         
  10   8   0         10.85         10.12         5.94 o                         
  -6   9   0         29.95         12.19         9.27 o                         
  -5   9   0          6.98          0.59         6.37 o                         
  -4   9   0          0.11         -3.64         4.94 o                         
  -3   9   0          4.40          4.25         4.15 o                         
  -2   9   0          1.42         -1.74         3.53 o                         
  -1   9   0         63.39         56.24         4.36 o                         
   0   9   0         17.83         14.23         3.76 o                         
   1   9   0        249.96        255.41         7.79 o                         
   2   9   0         20.00         14.46         4.01 o                         
   3   9   0        747.35        736.45        14.49 o                         
   4   9   0        173.89        179.84         7.47 o                         
   5   9   0       1067.36       1101.92        19.44 o                         
   6   9   0         62.42         61.09         5.86 o                         
   7   9   0       1049.78       1118.93        40.64 o                         
   8   9   0         72.31         71.48         9.12 o                         
   9   9   0        320.71        365.64        19.64 o                         
  -5  10   0          7.00          4.94         7.49 o                         
  -4  10   0        104.14        108.58         8.88 o                         
  -3  10   0          2.00          5.41         5.65 o                         
  -2  10   0        128.93        118.73        10.99 o                         
  -1  10   0          0.43         -4.37         4.37 o                         
   0  10   0          5.00         -0.36         3.98 o                         
   1  10   0          0.72          2.90         3.80 o                         
   2  10   0        155.34        169.98         7.69 o                         
   3  10   0        118.04        106.09         6.59 o                         
   4  10   0        112.54        109.80         7.83 o                         
   5  10   0         37.54         39.72         6.40 o                         
   6  10   0         17.11         17.60         5.97 o                         
   7  10   0         11.20          3.87        10.33 o                         
   8  10   0        203.53        184.59        11.13 o                         
   9  10   0         11.36        -19.29        20.21 o                         
  -4  11   0         39.46          5.10        27.96 o                         
  -3  11   0        545.75        516.27        22.10 o                         
  -2  11   0        109.01        102.57         9.40 o                         
  -1  11   0        470.10        451.15        17.33 o                         
   0  11   0         37.51         32.02         7.67 o                         
   1  11   0        557.56        544.46        16.28 o                         
   2  11   0         60.82         63.74         7.51 o                         
   3  11   0        128.87        125.71         9.00 o                         
   4  11   0         85.73         88.82         9.39 o                         
   5  11   0         14.09         12.23         9.21 o                         
   6  11   0         17.43          3.25         6.64 o                         
   7  11   0        163.59        152.26        25.68 o                         
   8  11   0         41.96         43.07        18.68 o                         
  -2  12   0         11.10         -1.51        11.55 o                         
  -1  12   0          5.79         15.57         9.43 o                         
   0  12   0          0.82          1.96         7.63 o                         
   1  12   0         15.59         21.42         6.88 o                         
   2  12   0         75.13         67.63         9.02 o                         
   3  12   0          2.06         12.23         7.53 o                         
   4  12   0        171.05        169.90        12.08 o                         
   5  12   0         26.96         27.13         8.20 o                         
   6  12   0        103.76        103.19        11.27 o                         
   1  13   0          0.02        -14.80        14.80 o                         
   2  13   0          2.42         -5.70        16.28 o                         
   3  13   0         69.90         71.95        20.62 o                         
  -1 -13   1         13.55          8.88        23.98 o                         
  -5 -12   1          4.67          5.83         7.17 o                         
  -4 -12   1          8.61         14.27         9.04 o                         
  -3 -12   1         22.92         21.39         7.97 o                         
  -2 -12   1        145.97        136.94        10.00 o                         
  -1 -12   1          2.01         12.52         7.35 o                         
   0 -12   1         53.81         57.21         9.18 o                         
   1 -12   1         54.98         46.79        14.62 o                         
   2 -12   1         44.67         74.96        11.46 o                         
  -7 -11   1        253.58        237.49        13.00 o                         
  -6 -11   1         12.05         15.47         8.96 o                         
  -5 -11   1        256.01        258.58        13.46 o                         
  -4 -11   1         67.78         75.91         8.08 o                         
  -3 -11   1        615.27        641.21        17.75 o                         
  -2 -11   1         33.82         43.20         6.77 o                         
  -1 -11   1        611.67        581.99        17.02 o                         
   0 -11   1         17.16          8.41         7.09 o                         
   1 -11   1         36.71         23.31         7.91 o                         
   2 -11   1          4.12         -6.07         6.54 o                         
   3 -11   1         39.63         35.30         7.78 o                         
   4 -11   1          9.24         -3.44        20.26 o                         
  -8 -10   1        351.87        377.60        14.78 o                         
  -7 -10   1         17.82         10.67         9.59 o                         
  -6 -10   1        129.33        128.82        13.33 o                         
  -5 -10   1          0.80          2.33         5.23 o                         
  -4 -10   1         32.62         30.44         5.67 o                         
  -3 -10   1          1.30          1.30         4.76 o                         
  -2 -10   1          5.50          7.25         4.84 o                         
  -1 -10   1          4.96          1.48         4.92 o                         
   0 -10   1        532.94        559.80        21.43 o                         
   1 -10   1         17.37          9.07         5.82 o                         
   2 -10   1        779.50        785.88        22.37 o                         
   3 -10   1         71.17         72.19         8.31 o                         
   4 -10   1        278.15        270.41        13.27 o                         
   5 -10   1         45.75         26.73         8.14 o                         
  -9  -9   1        344.99        378.09        31.57 o                         
  -8  -9   1         23.07         20.26         8.25 o                         
  -7  -9   1        348.10        359.45        13.89 o                         
  -6  -9   1          6.45         11.31         4.43 o                         
  -5  -9   1        139.26        132.30         6.66 o                         
  -4  -9   1         42.24         48.13         4.98 o                         
  -3  -9   1        192.04        199.05         7.82 o                         
  -2  -9   1         39.40         48.14         4.81 o                         
  -1  -9   1         50.82         64.42         5.08 o                         
   0  -9   1          3.05         -1.05         3.14 o                         
   1  -9   1        385.89        393.94         9.76 o                         
   2  -9   1         77.61         77.40         7.52 o                         
   3  -9   1         25.30         15.75         4.78 o                         
   4  -9   1         58.61         53.50         6.29 o                         
   5  -9   1          0.27         -5.37         5.93 o                         
   6  -9   1          0.43         -4.13         6.64 o                         
 -10  -8   1          1.86         -4.07        13.57 o                         
  -9  -8   1          0.28          1.67         3.29 o                         
  -8  -8   1          3.80          0.37         5.68 o                         
  -7  -8   1         15.18          9.58         3.90 o                         
  -6  -8   1        109.34        107.15         5.86 o                         
  -5  -8   1         19.04         16.25         3.94 o                         
  -4  -8   1        780.62        781.71        15.28 o                         
  -3  -8   1         35.23         42.00         4.24 o                         
  -2  -8   1          9.54         17.30         3.68 o                         
  -1  -8   1          3.60          2.12         3.30 o                         
   0  -8   1         24.00         26.39         3.31 o                         
   1  -8   1          0.92          3.73         3.08 o                         
   2  -8   1         18.77         10.89         3.40 o                         
   3  -8   1         47.79         40.95         4.63 o                         
   4  -8   1         10.07         12.90         4.28 o                         
   5  -8   1         11.98         13.94         5.98 o                         
   6  -8   1         27.46         26.70         6.23 o                         
   7  -8   1         86.66         75.54        11.05 o                         
 -10  -7   1          5.67         -7.89         7.89 o                         
  -9  -7   1        225.77        244.00        13.37 o                         
  -8  -7   1          2.40         -2.45         6.33 o                         
  -7  -7   1        100.61        100.44         4.10 o                         
  -6  -7   1          3.87          1.51         2.11 o                         
  -5  -7   1        589.93        578.76         9.78 o                         
  -4  -7   1          4.60         -0.66         2.27 o                         
  -3  -7   1        225.61        211.97         5.94 o                         
  -2  -7   1         13.49         11.37         2.40 o                         
  -1  -7   1          5.00          9.70         2.81 o                         
   0  -7   1         32.98         33.38         3.11 o                         
   1  -7   1          6.69         12.96         2.77 o                         
   2  -7   1          0.91         -1.18         2.77 o                         
   3  -7   1        208.05        214.38         7.15 o                         
   4  -7   1          0.38         -3.60         3.60 o                         
   5  -7   1        211.07        212.53         8.29 o                         
   6  -7   1        105.82         99.66         7.86 o                         
   7  -7   1        540.18        564.84        17.78 o                         
   8  -7   1         52.79         65.77         9.75 o                         
 -10  -6   1        518.39        538.44        14.73 o                         
  -9  -6   1          2.17         -0.61         3.19 o                         
  -8  -6   1        938.25        932.36        19.15 o                         
  -7  -6   1         60.67         57.68         2.65 o                         
  -6  -6   1        697.97        696.98        10.70 o                         
  -5  -6   1          5.17          2.42         1.85 o                         
  -4  -6   1        595.49        572.10         8.92 o                         
  -3  -6   1         12.35         13.65         2.50 o                         
  -2  -6   1         29.77         21.41         1.88 o                         
  -1  -6   1         15.48         22.46         2.18 o                         
   0  -6   1          7.25          3.69         1.45 o                         
   1  -6   1         83.68         85.26         3.39 o                         
   2  -6   1        261.79        259.28         4.24 o                         
   3  -6   1          5.86          7.20         2.04 o                         
   4  -6   1         50.86         51.96         3.21 o                         
   5  -6   1         45.25         44.59         3.77 o                         
   6  -6   1          6.16          8.39         4.14 o                         
   7  -6   1         72.81         75.14         6.70 o                         
   8  -6   1          5.64          0.64         7.58 o                         
   9  -6   1          0.40         -1.84        15.62 o                         
 -11  -5   1        100.68         98.08        25.82 o                         
 -10  -5   1         10.50         13.03         5.29 o                         
  -9  -5   1        400.92        409.34        10.08 o                         
  -8  -5   1          0.85         -2.20         2.20 o                         
  -7  -5   1          5.35          2.00         1.62 o                         
  -6  -5   1         18.90         17.54         1.70 o                         
  -5  -5   1       1008.36        969.79        11.95 o                         
  -4  -5   1        148.53        143.30         3.50 o                         
  -3  -5   1       4218.11       4182.25        42.21 o                         
  -2  -5   1         39.39         40.46         1.90 o                         
  -1  -5   1       2559.53       2610.46        38.30 o                         
   0  -5   1         48.19         52.68         2.33 o                         
   1  -5   1       2154.57       2150.22        19.44 o                         
   2  -5   1          8.19          9.58         1.61 o                         
   3  -5   1       1180.58       1185.63        13.45 o                         
   4  -5   1          0.00          1.82         2.14 o                         
   5  -5   1         41.03         43.05         3.14 o                         
   6  -5   1          0.23         -1.30         3.02 o                         
   7  -5   1          8.89          9.25         3.57 o                         
   8  -5   1          5.67          8.54         4.73 o                         
   9  -5   1        120.11        122.65         9.60 o                         
 -11  -4   1          0.00          1.93         6.90 o                         
 -10  -4   1        116.87        135.19         9.60 o                         
  -9  -4   1          0.00          5.63         4.00 o                         
  -8  -4   1         18.23         18.92         3.16 o                         
  -7  -4   1          1.97         -0.21         1.92 o                         
  -6  -4   1        561.48        552.52        10.36 o                         
  -5  -4   1         30.48         29.16         2.76 o                         
  -4  -4   1       2235.09       2264.99        27.89 o                         
  -3  -4   1          2.43          2.16         1.34 o                         
  -2  -4   1        474.30        433.82         6.17 o                         
  -1  -4   1          7.09         10.35         1.01 o                         
   0  -4   1       1448.93       1559.30        17.42 o                         
   1  -4   1          1.64          1.15         1.03 o                         
   2  -4   1          0.98          2.26         1.38 o                         
   3  -4   1          0.13         -0.74         1.65 o                         
   4  -4   1        512.49        488.13         7.10 o                         
   5  -4   1         14.15         14.37         2.61 o                         
   6  -4   1        712.92        707.00        11.05 o                         
   7  -4   1         41.85         41.36         4.13 o                         
   8  -4   1         34.37         34.67         4.66 o                         
   9  -4   1         35.82         39.31         6.57 o                         
  10  -4   1         68.93         70.20        11.56 o                         
 -11  -3   1         16.47         18.14         7.24 o                         
 -10  -3   1          1.26          1.45         4.90 o                         
  -9  -3   1        301.37        319.63        10.00 o                         
  -8  -3   1         13.96         12.57         3.14 o                         
  -7  -3   1        500.56        507.61         8.05 o                         
  -6  -3   1          1.26         -1.06         1.69 o                         
  -5  -3   1        232.28        234.54         5.70 o                         
  -4  -3   1          0.44         -1.28         1.95 o                         
  -3  -3   1        274.67        274.26         5.22 o                         
  -2  -3   1         57.44         64.05         1.82 o                         
  -1  -3   1       6087.02       6433.51        77.60 o                         
   0  -3   1        116.46        124.54         2.44 o                         
   1  -3   1       2509.37       2610.54        22.17 o                         
   2  -3   1         17.20         19.59         1.70 o                         
   3  -3   1         89.48         98.05         2.84 o                         
   4  -3   1          0.41         -0.68         1.69 o                         
   5  -3   1        507.52        493.20         7.62 o                         
   6  -3   1         75.36         76.39         3.60 o                         
   7  -3   1         58.76         54.86         4.23 o                         
   8  -3   1         37.65         33.32         4.42 o                         
   9  -3   1          0.00         -0.86         4.78 o                         
  10  -3   1          0.60         -6.28         6.28 o                         
 -11  -2   1          5.84         16.89         7.26 o                         
 -10  -2   1        190.40        188.98        10.22 o                         
  -9  -2   1         48.94         44.62         5.33 o                         
  -8  -2   1        695.73        709.34        13.07 o                         
  -7  -2   1         24.82         26.85         3.10 o                         
  -6  -2   1          0.05          1.85         1.78 o                         
  -5  -2   1          1.35         -1.24         1.38 o                         
  -4  -2   1         27.25         33.24         1.43 o                         
  -3  -2   1          3.48          3.09         2.00 o                         
  -2  -2   1          3.96          1.79         1.67 o                         
  -1  -2   1          0.65         -0.97         0.97 o                         
   0  -2   1       6109.64       6207.75        49.46 o                         
   1  -2   1         14.69         16.42         1.01 o                         
   2  -2   1          1.07          0.96         1.24 o                         
   3  -2   1         10.39         10.40         1.22 o                         
   4  -2   1        313.16        296.43         4.28 o                         
   5  -2   1          1.79          0.09         1.98 o                         
   6  -2   1        668.91        644.28         9.63 o                         
   7  -2   1          0.90          2.49         3.01 o                         
   8  -2   1         41.14         31.81         4.05 o                         
   9  -2   1         32.54         23.91         5.28 o                         
  10  -2   1          4.05         -3.57         6.23 o                         
  11  -2   1         84.73         39.09        23.88 o                         
 -11  -1   1         62.46         47.52        15.72 o                         
 -10  -1   1          0.35          4.00         5.68 o                         
  -9  -1   1        694.21        695.62        17.79 o                         
  -8  -1   1          1.32          3.29         3.52 o                         
  -7  -1   1        273.33        278.69         7.55 o                         
  -6  -1   1         87.17         92.72         3.60 o                         
  -5  -1   1        405.55        364.39         5.47 o                         
  -4  -1   1         89.20         93.23         2.55 o                         
  -3  -1   1         14.59         21.32         1.83 o                         
  -2  -1   1         16.93         11.32         1.81 o                         
  -1  -1   1       2355.11       2340.59        26.90 o                         
   0  -1   1          0.05         -0.48         0.48 o                         
   1  -1   1        593.22        605.92         4.97 o                         
   2  -1   1          0.93         -1.06         1.06 o                         
   3  -1   1       1246.09       1290.37        12.82 o                         
   4  -1   1         26.17         28.97         1.72 o                         
   5  -1   1        434.15        439.50         6.62 o                         
   6  -1   1          0.10         -2.37         2.37 o                         
   7  -1   1        773.21        781.29        12.15 o                         
   8  -1   1          0.86          2.15         3.30 o                         
   9  -1   1        558.71        543.06        12.51 o                         
  10  -1   1         11.22          8.14         5.64 o                         
  11  -1   1        598.78        614.61        19.31 o                         
 -10   0   1         62.40         70.51        10.91 o                         
  -9   0   1         20.00         19.54         5.40 o                         
  -8   0   1         69.17         68.93         5.03 o                         
  -7   0   1          2.44          0.25         3.10 o                         
  -6   0   1       3525.16       3489.55        44.65 o                         
  -5   0   1         19.51         16.57         1.95 o                         
  -4   0   1       6704.40       6784.65        67.16 o                         
  -3   0   1         21.11         22.09         1.38 o                         
  -2   0   1       2978.15       2899.69        33.40 o                         
  -1   0   1         15.82         17.26         1.07 o                         
   0   0   1       1424.49       1483.27        13.15 o                         
   1   0   1          0.44         -0.50         0.50 o                         
   2   0   1       1443.67       1404.65        11.04 o                         
   3   0   1          8.39          9.45         1.13 o                         
   4   0   1        605.22        610.11         7.47 o                         
   5   0   1         10.21         10.47         1.73 o                         
   6   0   1        708.49        679.72         9.50 o                         
   7   0   1          5.19          6.11         2.75 o                         
   8   0   1        122.22        123.61         5.66 o                         
   9   0   1          4.75          5.35         4.14 o                         
  10   0   1          7.79          5.55         5.52 o                         
  11   0   1         21.58          7.99         7.95 o                         
 -10   1   1         21.45         17.12        10.54 o                         
  -9   1   1         96.52         85.83         7.31 o                         
  -8   1   1          7.43          7.38         3.88 o                         
  -7   1   1        266.30        268.02         7.73 o                         
  -6   1   1         90.55        105.22         4.80 o                         
  -5   1   1       1032.26       1014.72        13.21 o                         
  -4   1   1         95.01         94.37         2.45 o                         
  -3   1   1        340.03        355.71         4.39 o                         
  -2   1   1          2.06          0.11         0.94 o                         
  -1   1   1       4254.36       4482.25        42.26 o                         
   0   1   1         39.41         36.41         0.87 o                         
   1   1   1       7565.30       7680.35        60.89 o                         
   2   1   1          0.05         -0.69         0.69 o                         
   3   1   1        431.97        401.85         4.45 o                         
   4   1   1          0.53         -0.97         1.09 o                         
   5   1   1         69.51         65.12         2.50 o                         
   6   1   1          9.19          7.46         1.91 o                         
   7   1   1         60.51         56.03         3.16 o                         
   8   1   1          1.97          1.36         3.45 o                         
   9   1   1        330.26        327.39         9.75 o                         
  10   1   1          0.14         -0.52         5.18 o                         
  11   1   1         74.30         82.57        10.71 o                         
 -10   2   1        212.90        214.75        13.06 o                         
  -9   2   1         26.17         26.97         6.22 o                         
  -8   2   1          1.85          3.17         4.38 o                         
  -7   2   1         17.60         14.86         3.83 o                         
  -6   2   1          3.47          0.58         3.08 o                         
  -5   2   1         14.67         14.37         2.32 o                         
  -4   2   1        473.25        486.90         7.17 o                         
  -3   2   1         14.87         19.28         1.59 o                         
  -2   2   1       3315.17       3401.82        28.67 o                         
  -1   2   1        247.98        244.98         3.15 o                         
   0   2   1       8013.12       7722.96        64.21 o                         
   1   2   1         34.38         33.21         1.26 o                         
   2   2   1        977.79        856.57         8.48 o                         
   3   2   1         14.58         16.90         1.32 o                         
   4   2   1       1576.17       1664.71        17.50 o                         
   5   2   1          0.67          0.58         1.43 o                         
   6   2   1          0.11         -1.11         1.83 o                         
   7   2   1          1.22          0.31         3.27 o                         
   8   2   1        141.50        152.97         6.31 o                         
   9   2   1         11.57         11.09         4.20 o                         
  10   2   1        408.75        436.00        18.70 o                         
  11   2   1          8.17          7.99         6.31 o                         
 -10   3   1         17.87         32.01         7.83 o                         
  -9   3   1          0.00         -2.18         6.34 o                         
  -8   3   1          2.95          0.26         4.11 o                         
  -7   3   1         44.91         50.05         4.73 o                         
  -6   3   1         23.09         16.45         3.67 o                         
  -5   3   1        393.83        407.72         8.20 o                         
  -4   3   1         85.22         89.83         3.46 o                         
  -3   3   1        998.06        982.61        12.09 o                         
  -2   3   1         99.88        105.04         2.71 o                         
  -1   3   1        433.79        363.51         4.67 o                         
   0   3   1         63.21         61.64         1.61 o                         
   1   3   1       2557.72       2714.54        20.99 o                         
   2   3   1         14.60         13.71         1.24 o                         
   3   3   1        405.65        453.72         5.76 o                         
   4   3   1          4.05          1.43         1.30 o                         
   5   3   1        161.52        182.24         4.79 o                         
   6   3   1         19.90         22.01         2.05 o                         
   7   3   1        157.50        143.78         4.30 o                         
   8   3   1         26.44         31.11         3.57 o                         
   9   3   1        136.67        132.78         7.33 o                         
  10   3   1         30.09         27.83         6.08 o                         
  11   3   1         22.97         27.13         8.19 o                         
  -9   4   1         11.54         24.35         6.96 o                         
  -8   4   1          6.75         12.73         4.99 o                         
  -7   4   1         54.57         58.30         6.11 o                         
  -6   4   1         46.65         46.93         4.00 o                         
  -5   4   1        206.32        207.63         6.45 o                         
  -4   4   1        561.35        569.59        10.30 o                         
  -3   4   1         86.48         83.68         3.41 o                         
  -2   4   1        125.52        112.24         3.16 o                         
  -1   4   1          4.94          3.53         1.45 o                         
   0   4   1        419.06        361.02         4.72 o                         
   1   4   1         11.36         12.28         1.18 o                         
   2   4   1       1133.06       1052.75        11.39 o                         
   3   4   1         46.06         44.70         2.26 o                         
   4   4   1       6336.76       6362.19        60.65 o                         
   5   4   1         14.46          9.67         1.72 o                         
   6   4   1        861.79        864.95        11.10 o                         
   7   4   1         14.52         14.73         2.28 o                         
   8   4   1        257.29        263.23         8.17 o                         
   9   4   1          5.91          6.65         4.01 o                         
  10   4   1        241.86        246.52        13.90 o                         
  11   4   1         12.67          0.62         7.31 o                         
  -9   5   1        457.64        470.68        26.54 o                         
  -8   5   1          1.37         13.68         5.35 o                         
  -7   5   1        356.64        383.70        11.48 o                         
  -6   5   1         11.86          6.00         3.55 o                         
  -5   5   1       1028.01       1010.25        14.14 o                         
  -4   5   1         22.22         25.74         3.31 o                         
  -3   5   1        382.45        384.47         6.68 o                         
  -2   5   1         81.46         86.28         3.00 o                         
  -1   5   1       1201.38       1191.10        13.01 o                         
   0   5   1        250.87        256.05         4.59 o                         
   1   5   1        343.79        331.90         4.25 o                         
   2   5   1         86.77         85.59         1.94 o                         
   3   5   1       1174.61       1200.60        12.33 o                         
   4   5   1          2.68          2.51         1.60 o                         
   5   5   1        257.78        253.59         4.53 o                         
   6   5   1          0.13         -0.62         1.81 o                         
   7   5   1        316.76        333.25         6.88 o                         
   8   5   1          5.87          4.08         3.18 o                         
   9   5   1        187.00        179.66         8.90 o                         
  10   5   1          1.28          3.18         5.75 o                         
  11   5   1        158.06        177.64        17.04 o                         
  -8   6   1          0.71          5.18         7.26 o                         
  -7   6   1          0.00          5.45         5.12 o                         
  -6   6   1        230.51        236.50         7.48 o                         
  -5   6   1          6.57          5.14         3.63 o                         
  -4   6   1        156.03        166.67         5.87 o                         
  -3   6   1         20.64         19.29         2.84 o                         
  -2   6   1       2443.00       2480.37        26.72 o                         
  -1   6   1        255.14        257.53         4.76 o                         
   0   6   1       1930.95       1991.06        19.84 o                         
   1   6   1         82.93         86.31         2.71 o                         
   2   6   1          1.60          0.41         1.36 o                         
   3   6   1         42.49         44.00         2.01 o                         
   4   6   1         90.21         92.30         3.40 o                         
   5   6   1         27.02         27.58         3.17 o                         
   6   6   1        827.79        828.71        10.72 o                         
   7   6   1          8.92          9.40         3.01 o                         
   8   6   1        584.11        607.72        11.47 o                         
   9   6   1          8.00          8.77         3.94 o                         
  10   6   1        282.26        290.29        11.01 o                         
  11   6   1          3.56         10.12         6.18 o                         
  -8   7   1          9.21         -9.58         9.58 o                         
  -7   7   1        416.11        407.25        16.29 o                         
  -6   7   1         38.45         48.73         7.71 o                         
  -5   7   1        230.37        210.56         8.42 o                         
  -4   7   1         36.75         39.13         4.34 o                         
  -3   7   1        142.13        142.05         5.53 o                         
  -2   7   1         98.82        110.34         4.24 o                         
  -1   7   1        419.20        433.67         7.20 o                         
   0   7   1         96.73         98.85         3.63 o                         
   1   7   1        224.21        205.37         4.68 o                         
   2   7   1         45.60         42.39         3.04 o                         
   3   7   1        810.04        793.07        11.77 o                         
   4   7   1        150.91        145.00         4.61 o                         
   5   7   1        808.89        809.86        11.97 o                         
   6   7   1          0.03          0.20         2.62 o                         
   7   7   1        186.29        201.69         7.85 o                         
   8   7   1          0.14          1.28         3.36 o                         
   9   7   1         19.34         18.72         5.87 o                         
  10   7   1          1.64         -4.66         4.85 o                         
  -7   8   1         33.16         25.33        11.62 o                         
  -6   8   1        157.54        164.20        11.07 o                         
  -5   8   1         47.44         44.94         6.62 o                         
  -4   8   1          0.03          3.62         4.40 o                         
  -3   8   1          4.95          1.72         3.97 o                         
  -2   8   1         34.62         22.79         3.69 o                         
  -1   8   1          0.58          0.98         2.47 o                         
   0   8   1          9.17          5.12         2.40 o                         
   1   8   1         21.15         19.00         3.01 o                         
   2   8   1        148.08        131.45         5.41 o                         
   3   8   1        171.54        177.40         5.80 o                         
   4   8   1        134.75        127.62         5.97 o                         
   5   8   1          6.71          7.91         3.44 o                         
   6   8   1         12.34         11.30         4.11 o                         
   7   8   1         26.29         33.25         5.19 o                         
   8   8   1        240.44        256.19         9.96 o                         
   9   8   1          1.92          3.82         6.24 o                         
  10   8   1         29.84         29.32         6.36 o                         
  -6   9   1         12.89         22.66         8.11 o                         
  -5   9   1         32.33         21.07         7.05 o                         
  -4   9   1          3.48          2.90         5.49 o                         
  -3   9   1        177.10        172.35         7.38 o                         
  -2   9   1         53.51         46.47         5.26 o                         
  -1   9   1        483.05        492.09         9.88 o                         
   0   9   1         70.17         72.38         4.82 o                         
   1   9   1       1145.33       1204.79        18.99 o                         
   2   9   1         95.53         99.53         5.34 o                         
   3   9   1        612.34        647.67        14.47 o                         
   4   9   1         75.47         72.68         5.41 o                         
   5   9   1        493.99        504.04        13.03 o                         
   6   9   1          3.58          7.96         4.72 o                         
   7   9   1          9.77          6.37         4.90 o                         
   8   9   1          1.39          4.44         5.09 o                         
   9   9   1        118.59        119.33        11.00 o                         
  10   9   1          0.62          2.69        11.29 o                         
  -5  10   1          8.06          9.94         9.07 o                         
  -4  10   1         49.56         48.38         7.38 o                         
  -3  10   1         55.42         69.94         7.64 o                         
  -2  10   1         68.19         71.15         6.26 o                         
  -1  10   1        170.30        166.96         8.02 o                         
   0  10   1        272.08        273.22         8.87 o                         
   1  10   1         33.55         39.30         4.69 o                         
   2  10   1          3.06          5.52         3.76 o                         
   3  10   1          0.01         -2.36         4.15 o                         
   4  10   1        169.98        182.12         8.81 o                         
   5  10   1         47.39         68.37         7.52 o                         
   6  10   1        243.64        237.65        11.02 o                         
   7  10   1         66.93         63.41        14.10 o                         
   8  10   1        770.89        803.48        27.73 o                         
   9  10   1         16.28          5.26         6.55 o                         
  -4  11   1          1.27          1.84        20.82 o                         
  -3  11   1         59.03         56.30         7.97 o                         
  -2  11   1         32.02         22.59         6.89 o                         
  -1  11   1         13.16         13.00         6.29 o                         
   0  11   1          3.65          4.75         5.50 o                         
   1  11   1         45.46         50.82         6.20 o                         
   2  11   1         68.44         75.42         6.64 o                         
   3  11   1        844.83        892.65        21.19 o                         
   4  11   1        147.83        150.22         9.60 o                         
   5  11   1        327.18        341.20        13.60 o                         
   6  11   1         67.51         51.16         8.96 o                         
   7  11   1        214.05        216.87        13.97 o                         
   8  11   1          0.93        -10.36        10.36 o                         
  -2  12   1        151.64        135.03        15.16 o                         
  -1  12   1          1.81         -3.30         7.38 o                         
   0  12   1         46.24         29.87         7.87 o                         
   1  12   1         42.12         40.63         9.71 o                         
   2  12   1        284.90        293.38        14.99 o                         
   3  12   1         94.42         95.87        10.01 o                         
   4  12   1        151.63        165.54        11.96 o                         
   5  12   1         26.35         38.97         9.10 o                         
   6  12   1         19.34         12.90         7.57 o                         
   2  13   1         18.42          0.31        14.19 o                         
   3  13   1          3.48          6.12         9.99 o                         
  -5 -12   2          1.81         -2.76        14.59 o                         
  -4 -12   2          1.49         -0.08         8.33 o                         
  -3 -12   2          3.70          4.63         6.99 o                         
  -2 -12   2         56.08         75.15         9.58 o                         
  -1 -12   2         14.77         18.03         7.72 o                         
   0 -12   2         46.45         36.53         8.78 o                         
   1 -12   2         10.71          9.44        11.22 o                         
   2 -12   2        153.21        128.78        14.68 o                         
  -7 -11   2        610.40        546.44        40.52 o                         
  -6 -11   2         42.35         27.51         7.37 o                         
  -5 -11   2        144.20        146.78        10.87 o                         
  -4 -11   2         45.33         43.77         7.26 o                         
  -3 -11   2        156.09        159.08         9.92 o                         
  -2 -11   2         16.04         24.11         7.26 o                         
  -1 -11   2         38.96         34.56         7.67 o                         
   0 -11   2          1.41          2.15         7.47 o                         
   1 -11   2         96.51         76.61         9.40 o                         
   2 -11   2        124.74        101.17        10.53 o                         
   3 -11   2         30.40         39.86         8.92 o                         
   4 -11   2         67.10         64.30        20.62 o                         
  -8 -10   2          3.15          1.95         5.10 o                         
  -7 -10   2         30.34         31.90         6.75 o                         
  -6 -10   2        141.99        139.05         8.75 o                         
  -5 -10   2         21.72         18.97         5.90 o                         
  -4 -10   2        827.46        832.13        18.36 o                         
  -3 -10   2        131.39        148.01         8.34 o                         
  -2 -10   2        644.19        663.29        23.69 o                         
  -1 -10   2        101.08        117.49         9.42 o                         
   0 -10   2        823.16        842.60        20.57 o                         
   1 -10   2        121.93        123.13        11.35 o                         
   2 -10   2        256.20        270.30        13.12 o                         
   3 -10   2        155.20        159.78        10.31 o                         
   4 -10   2         10.50         -7.63         7.63 o                         
   5 -10   2          3.93         -8.21         8.21 o                         
  -8  -9   2         33.97         39.45         5.27 o                         
  -7  -9   2         60.46         66.50         7.64 o                         
  -6  -9   2          1.47         -0.11         4.61 o                         
  -5  -9   2        232.27        240.57         9.42 o                         
  -4  -9   2          0.08          0.73         4.35 o                         
  -3  -9   2        107.44        111.58         6.96 o                         
  -2  -9   2         20.76         20.55         4.88 o                         
  -1  -9   2         16.55         18.08         4.79 o                         
   0  -9   2          8.33         11.38         5.26 o                         
   1  -9   2         46.81         39.01         5.34 o                         
   2  -9   2          3.42          1.29         5.10 o                         
   3  -9   2        284.61        277.24        10.87 o                         
   4  -9   2         58.18         53.04         8.28 o                         
   5  -9   2        111.98        100.65         9.31 o                         
   6  -9   2        223.93        227.82        11.86 o                         
  -8  -8   2        368.47        382.65        13.24 o                         
  -7  -8   2         14.47         11.92         3.91 o                         
  -6  -8   2        114.26        119.09         6.50 o                         
  -5  -8   2         18.84         21.56         4.20 o                         
  -4  -8   2         21.89         17.36         3.79 o                         
  -3  -8   2         17.24         15.69         3.70 o                         
  -2  -8   2          5.10          2.15         3.32 o                         
  -1  -8   2         20.20         15.72         3.66 o                         
   0  -8   2          7.62         10.43         3.21 o                         
   1  -8   2          6.14          7.89         3.68 o                         
   2  -8   2        201.06        201.61         7.88 o                         
   3  -8   2         20.97         16.35         3.77 o                         
   4  -8   2          6.31          8.42         4.23 o                         
   5  -8   2         63.65         60.00         7.13 o                         
   6  -8   2          0.66          1.14         5.53 o                         
   7  -8   2         24.09         25.20         6.64 o                         
  -9  -7   2         97.53         92.49        29.60 o                         
  -8  -7   2          0.41         -5.04         5.04 o                         
  -7  -7   2          4.33         -0.50         2.69 o                         
  -6  -7   2         31.23         33.60         2.86 o                         
  -5  -7   2        216.02        209.83         8.03 o                         
  -4  -7   2         44.81         46.88         3.82 o                         
  -3  -7   2        710.61        714.56        13.52 o                         
  -2  -7   2          0.01          4.67         2.43 o                         
  -1  -7   2        214.92        234.63         6.05 o                         
   0  -7   2         76.60         86.25         3.75 o                         
   1  -7   2       1291.37       1309.68        17.93 o                         
   2  -7   2        196.36        196.86         6.39 o                         
   3  -7   2       1700.03       1673.68        22.01 o                         
   4  -7   2        127.06        127.04         6.05 o                         
   5  -7   2        171.76        167.95         7.84 o                         
   6  -7   2          2.41          7.76         5.41 o                         
   7  -7   2        176.71        180.09         9.70 o                         
   8  -7   2         16.65         18.51         7.48 o                         
 -10  -6   2        299.38        281.97        16.15 o                         
  -9  -6   2         30.64         40.15         7.75 o                         
  -8  -6   2         87.87         92.26         5.82 o                         
  -7  -6   2         41.90         41.94         3.81 o                         
  -6  -6   2         60.57         61.37         2.53 o                         
  -5  -6   2          0.17         -1.86         1.86 o                         
  -4  -6   2         84.03         88.12         3.18 o                         
  -3  -6   2         21.42         26.37         2.54 o                         
  -2  -6   2          0.81          1.35         1.88 o                         
  -1  -6   2         13.63          9.81         2.22 o                         
   0  -6   2        211.80        226.02         5.27 o                         
   1  -6   2          3.00          2.90         2.25 o                         
   2  -6   2        164.47        157.29         4.20 o                         
   3  -6   2         10.41         10.91         2.14 o                         
   4  -6   2        316.16        315.42         6.43 o                         
   5  -6   2         46.51         49.53         4.63 o                         
   6  -6   2        990.23        999.29        17.64 o                         
   7  -6   2        192.04        198.91        10.03 o                         
   8  -6   2        440.26        473.38        16.22 o                         
   9  -6   2         64.43         44.61        18.52 o                         
 -10  -5   2          7.11          5.43         5.69 o                         
  -9  -5   2        890.75        941.62        19.08 o                         
  -8  -5   2          3.86          1.64         1.97 o                         
  -7  -5   2       1354.11       1375.80        15.82 o                         
  -6  -5   2         87.46         92.59         4.55 o                         
  -5  -5   2       1505.60       1550.76        19.42 o                         
  -4  -5   2         67.93         67.27         2.48 o                         
  -3  -5   2       3259.44       3192.96        35.90 o                         
  -2  -5   2         26.05         24.49         1.98 o                         
  -1  -5   2         58.85         52.04         2.77 o                         
   0  -5   2         26.12         25.05         2.10 o                         
   1  -5   2          1.25         -0.34         1.10 o                         
   2  -5   2          5.94          3.87         1.46 o                         
   3  -5   2          2.78          2.62         1.73 o                         
   4  -5   2          0.11         -2.06         2.06 o                         
   5  -5   2        937.66        960.35        12.68 o                         
   6  -5   2        119.84        116.20         5.03 o                         
   7  -5   2        260.40        268.78         8.31 o                         
   8  -5   2         39.32         36.29         5.74 o                         
   9  -5   2         18.70         12.57        13.34 o                         
 -10  -4   2        307.92        320.35        13.94 o                         
  -9  -4   2          5.86          4.70         4.77 o                         
  -8  -4   2        836.23        879.26        14.24 o                         
  -7  -4   2          0.26         -1.77         1.77 o                         
  -6  -4   2         45.26         39.64         2.46 o                         
  -5  -4   2          0.09         -0.96         2.32 o                         
  -4  -4   2        178.59        172.44         4.91 o                         
  -3  -4   2         89.10         83.52         2.54 o                         
  -2  -4   2        593.65        631.57         7.93 o                         
  -1  -4   2         36.60         36.59         1.75 o                         
   0  -4   2       3640.60       3730.79        37.43 o                         
   1  -4   2        137.34        138.68         2.88 o                         
   2  -4   2        515.57        493.63         6.37 o                         
   3  -4   2         59.56         63.35         2.53 o                         
   4  -4   2        616.96        604.12         8.10 o                         
   5  -4   2         84.29         84.00         3.60 o                         
   6  -4   2        151.16        155.44         5.38 o                         
   7  -4   2        105.53        103.97         5.09 o                         
   8  -4   2         10.70          5.74         3.95 o                         
   9  -4   2          2.26          3.41         7.04 o                         
  10  -4   2         97.51         87.26        10.41 o                         
 -10  -3   2         14.61         14.19         8.61 o                         
  -9  -3   2        525.23        539.77        14.30 o                         
  -8  -3   2         33.48         36.57         4.08 o                         
  -7  -3   2          0.29          3.50         2.25 o                         
  -6  -3   2          1.23         -0.85         1.71 o                         
  -5  -3   2       1289.72       1227.05        15.33 o                         
  -4  -3   2         20.20         22.15         2.51 o                         
  -3  -3   2         33.91         27.81         2.49 o                         
  -2  -3   2          0.53          0.03         1.21 o                         
  -1  -3   2         71.63         59.87         2.02 o                         
   0  -3   2         60.93         64.16         1.54 o                         
   1  -3   2         59.68         76.84         2.26 o                         
   2  -3   2          7.70          7.72         1.38 o                         
   3  -3   2        240.06        242.38         4.16 o                         
   4  -3   2          3.44          0.33         1.70 o                         
   5  -3   2        240.14        238.12         4.55 o                         
   6  -3   2          4.24          0.58         2.70 o                         
   7  -3   2        582.84        582.15        10.54 o                         
   8  -3   2         36.58         46.40         4.46 o                         
   9  -3   2        272.60        277.85        10.47 o                         
  10  -3   2        125.62        137.52         9.21 o                         
 -10  -2   2         32.52         25.28         6.24 o                         
  -9  -2   2          5.69         13.73         5.52 o                         
  -8  -2   2         60.23         63.42         4.89 o                         
  -7  -2   2          6.74          3.87         2.99 o                         
  -6  -2   2       2197.77       2171.06        25.88 o                         
  -5  -2   2         25.74         26.82         1.91 o                         
  -4  -2   2       2235.81       2239.67        25.61 o                         
  -3  -2   2         10.49         10.72         2.25 o                         
  -2  -2   2        637.13        532.91         8.12 o                         
  -1  -2   2          1.59          2.30         1.21 o                         
   0  -2   2       1981.06       1848.97        17.25 o                         
   1  -2   2         94.18         88.03         1.79 o                         
   2  -2   2       2395.40       2562.74        23.26 o                         
   3  -2   2         32.30         32.98         1.81 o                         
   4  -2   2       1462.76       1528.99        14.76 o                         
   5  -2   2         23.16         24.52         1.84 o                         
   6  -2   2         26.95         22.27         3.03 o                         
   7  -2   2         48.46         43.51         3.75 o                         
   8  -2   2          0.43          0.44         3.35 o                         
   9  -2   2         34.91         30.50         4.68 o                         
  10  -2   2          6.33         -5.63         5.72 o                         
  11  -2   2         15.36          8.23        11.58 o                         
 -10  -1   2         56.07         54.84         8.07 o                         
  -9  -1   2          0.30          1.66         4.83 o                         
  -8  -1   2         50.36         48.78         4.74 o                         
  -7  -1   2         39.12         44.31         5.08 o                         
  -6  -1   2         89.08         90.54         3.77 o                         
  -5  -1   2        117.61        115.28         3.40 o                         
  -4  -1   2          0.62          1.26         1.54 o                         
  -3  -1   2        769.64        735.77         9.40 o                         
  -2  -1   2          0.20         -1.31         1.31 o                         
  -1  -1   2       3758.35       3590.91        43.50 o                         
   0  -1   2         47.86         49.27         1.28 o                         
   1  -1   2       7190.87       6919.40        60.37 o                         
   2  -1   2          0.27         -1.00         1.00 o                         
   3  -1   2       1072.34       1007.03         9.60 o                         
   4  -1   2         14.10         12.85         1.30 o                         
   5  -1   2       2929.78       2880.18        26.53 o                         
   6  -1   2         57.50         56.05         2.88 o                         
   7  -1   2       2528.58       2534.56        30.54 o                         
   8  -1   2         15.62         14.12         3.72 o                         
   9  -1   2         47.40         47.46         5.23 o                         
  10  -1   2          2.74          1.47         5.99 o                         
  11  -1   2          6.02         -6.97         6.97 o                         
 -10   0   2        887.07        889.69        22.62 o                         
  -9   0   2          8.68          3.69         6.65 o                         
  -8   0   2       1000.57       1015.23        18.80 o                         
  -7   0   2          0.02          6.45         3.61 o                         
  -6   0   2        977.49        971.33        13.56 o                         
  -5   0   2         28.18         27.42         2.30 o                         
  -4   0   2         29.36         27.90         2.13 o                         
  -3   0   2         51.90         49.79         2.15 o                         
  -2   0   2         18.51         15.43         1.86 o                         
  -1   0   2          0.00          2.29         0.90 o                         
   0   0   2       3077.59       3063.41        27.90 o                         
   2   0   2       1161.23       1152.98        11.13 o                         
   3   0   2          1.10          1.01         0.96 o                         
   4   0   2        269.39        305.33         4.29 o                         
   5   0   2          0.14         -0.14         1.03 o                         
   6   0   2        266.46        238.35         5.61 o                         
   7   0   2          1.12          0.94         2.21 o                         
   8   0   2        210.15        216.65         7.64 o                         
   9   0   2         26.62         24.73         4.62 o                         
  10   0   2        858.42        886.35        21.72 o                         
  11   0   2         49.49         44.60         7.89 o                         
 -10   1   2         20.88         15.00         9.27 o                         
  -9   1   2         18.00         13.63        12.14 o                         
  -8   1   2          6.91          6.18         4.60 o                         
  -7   1   2        115.46        115.67         8.48 o                         
  -6   1   2         14.93         14.09         3.19 o                         
  -5   1   2       2447.05       2445.97        28.67 o                         
  -4   1   2         79.44         79.19         2.93 o                         
  -3   1   2       3504.07       3553.79        37.54 o                         
  -2   1   2          0.13         -1.13         1.13 o                         
  -1   1   2        524.22        444.09         6.00 o                         
   0   1   2          0.64          1.85         0.84 o                         
   1   1   2       2573.82       2531.10        23.26 o                         
   2   1   2          2.08          2.39         0.97 o                         
   3   1   2       1480.89       1691.77        15.52 o                         
   4   1   2          2.10          2.66         1.22 o                         
   5   1   2        576.07        635.46         7.31 o                         
   6   1   2          3.78          7.03         2.06 o                         
   7   1   2         15.70         19.20         2.72 o                         
   8   1   2          0.31         -1.38         3.42 o                         
   9   1   2        576.02        573.52        13.08 o                         
  10   1   2         28.72         30.02         6.73 o                         
  11   1   2        106.23        104.37        11.89 o                         
 -10   2   2         17.57          9.57         7.53 o                         
  -9   2   2          3.65          6.51         6.45 o                         
  -8   2   2        100.46        103.70         6.76 o                         
  -7   2   2         11.16          2.45         4.13 o                         
  -6   2   2        482.52        479.77         9.91 o                         
  -5   2   2        174.16        171.78         7.11 o                         
  -4   2   2       1329.08       1290.95        17.24 o                         
  -3   2   2         29.99         29.53         1.32 o                         
  -2   2   2       1828.40       2003.38        17.97 o                         
  -1   2   2         56.39         61.88         1.89 o                         
   0   2   2       3624.82       3723.88        30.96 o                         
   1   2   2          0.36          0.77         0.94 o                         
   2   2   2       1628.44       1487.45        13.25 o                         
   3   2   2          0.22         -0.86         0.86 o                         
   4   2   2       4433.17       4490.43        44.63 o                         
   5   2   2          5.25          3.68         1.40 o                         
   6   2   2        537.45        509.31         7.88 o                         
   7   2   2          8.57          7.07         2.82 o                         
   8   2   2        453.14        459.48         9.76 o                         
   9   2   2         15.25          9.73         4.70 o                         
  10   2   2        289.55        315.63        12.82 o                         
  11   2   2          3.37          9.97         6.34 o                         
  12   2   2         13.48          8.59        23.17 o                         
  -9   3   2        410.09        385.77        15.00 o                         
  -8   3   2         47.82         53.35         7.32 o                         
  -7   3   2        235.46        253.57         9.32 o                         
  -6   3   2         87.37         81.82         4.93 o                         
  -5   3   2       1157.36       1134.58        16.83 o                         
  -4   3   2         53.97         52.60         3.05 o                         
  -3   3   2        331.82        300.44         5.16 o                         
  -2   3   2        177.04        189.03         4.71 o                         
  -1   3   2        606.48        684.92         7.04 o                         
   0   3   2        186.56        184.49         3.02 o                         
   1   3   2       2525.92       2761.28        22.06 o                         
   2   3   2          5.16          6.57         1.08 o                         
   3   3   2        918.36        996.02         9.66 o                         
   4   3   2         14.73         14.32         1.36 o                         
   5   3   2        170.75        191.76         3.80 o                         
   6   3   2          2.19          0.92         1.61 o                         
   7   3   2        246.64        271.35         8.76 o                         
   8   3   2          1.17          0.82         3.28 o                         
   9   3   2        187.65        203.52        11.88 o                         
  10   3   2          1.82         -2.48         5.48 o                         
  11   3   2        349.25        308.72        15.47 o                         
  12   3   2          7.94         -7.14        26.23 o                         
  -9   4   2         70.19         67.74         7.82 o                         
  -8   4   2         10.17         20.46         5.74 o                         
  -7   4   2          2.88          1.18         4.57 o                         
  -6   4   2        250.25        255.58         8.52 o                         
  -5   4   2          0.43         -0.01         3.04 o                         
  -4   4   2        198.24        218.11         5.41 o                         
  -3   4   2         77.06         78.87         2.67 o                         
  -2   4   2       4658.15       4758.05        48.02 o                         
  -1   4   2        300.13        309.95         4.51 o                         
   0   4   2       5230.63       5310.41        45.66 o                         
   1   4   2         14.30         16.26         1.17 o                         
   2   4   2       1307.03       1305.41        12.17 o                         
   3   4   2         22.61         24.35         1.32 o                         
   4   4   2       1334.60       1327.42        13.82 o                         
   5   4   2          9.88         10.93         1.77 o                         
   6   4   2        346.17        322.94         5.57 o                         
   7   4   2         14.24         14.46         2.61 o                         
   8   4   2         35.72         25.44         4.06 o                         
   9   4   2          2.75          3.94         3.98 o                         
  10   4   2        207.90        215.53        11.11 o                         
  11   4   2          6.17         -0.78         6.48 o                         
  -9   5   2        252.01        280.03        32.04 o                         
  -8   5   2          1.07          0.54         5.84 o                         
  -7   5   2         25.70         24.60         6.06 o                         
  -6   5   2         84.36         85.36         5.63 o                         
  -5   5   2         50.99         58.81         4.49 o                         
  -4   5   2         87.37         93.77         4.33 o                         
  -3   5   2        278.47        273.91         5.83 o                         
  -2   5   2         65.89         70.88         3.01 o                         
  -1   5   2        859.94        860.98        10.60 o                         
   0   5   2          8.31          9.40         1.70 o                         
   1   5   2         84.51         79.89         2.28 o                         
   2   5   2         69.98         69.72         1.80 o                         
   3   5   2        624.51        607.79         7.14 o                         
   4   5   2         42.70         42.25         1.70 o                         
   5   5   2       1336.91       1346.71        15.11 o                         
   6   5   2          2.13          0.96         1.92 o                         
   7   5   2        477.33        482.72        12.17 o                         
   8   5   2          1.03          0.56         4.44 o                         
   9   5   2        504.64        508.76        12.35 o                         
  10   5   2          0.11          4.98         7.46 o                         
  11   5   2        420.87        454.99        17.17 o                         
  -8   6   2        277.01        306.04        31.69 o                         
  -7   6   2         72.95         76.84         7.49 o                         
  -6   6   2        867.20        864.77        16.59 o                         
  -5   6   2        176.10        164.91         6.47 o                         
  -4   6   2        374.65        369.01         9.41 o                         
  -3   6   2         33.47         34.08         3.31 o                         
  -2   6   2        129.68        128.51         4.10 o                         
  -1   6   2          7.06          6.44         2.20 o                         
   0   6   2        491.53        491.13         8.96 o                         
   1   6   2         25.32         21.60         1.85 o                         
   2   6   2        907.82        888.61         9.90 o                         
   3   6   2         76.14         78.81         3.09 o                         
   4   6   2       1009.05        989.50        11.28 o                         
   5   6   2          1.87         -0.83         1.81 o                         
   6   6   2        287.05        283.21         8.28 o                         
   7   6   2          3.85          9.74         3.35 o                         
   8   6   2         95.41         92.95         5.07 o                         
   9   6   2          0.03          2.21         4.02 o                         
  10   6   2          0.16         -3.31         4.81 o                         
  11   6   2          2.36          4.74         6.02 o                         
  -7   7   2         76.77         67.60         8.63 o                         
  -6   7   2         41.24         31.88         7.11 o                         
  -5   7   2         30.44         31.85         5.28 o                         
  -4   7   2          4.40         -1.46         3.59 o                         
  -3   7   2        357.62        370.40         8.25 o                         
  -2   7   2        172.60        178.63         5.82 o                         
  -1   7   2       1661.64       1673.30        20.12 o                         
   0   7   2        224.53        229.25         5.20 o                         
   1   7   2       1819.69       1775.82        19.67 o                         
   2   7   2         41.59         45.84         2.78 o                         
   3   7   2        269.72        283.59         5.62 o                         
   4   7   2          3.25          6.19         1.95 o                         
   5   7   2        440.09        443.78         8.12 o                         
   6   7   2          6.10          4.34         3.29 o                         
   7   7   2         12.53         17.26         3.59 o                         
   8   7   2          0.02         -0.77         3.55 o                         
   9   7   2         37.15         45.85         9.05 o                         
  10   7   2          1.86          9.91         5.38 o                         
  11   7   2         31.32         26.00         8.50 o                         
  -7   8   2          0.82        -10.22        29.24 o                         
  -6   8   2          0.44         -3.17         6.80 o                         
  -5   8   2          0.19         -3.13         5.57 o                         
  -4   8   2          3.51          4.70         4.50 o                         
  -3   8   2         79.01         73.33         4.87 o                         
  -2   8   2          0.68          0.02         3.34 o                         
  -1   8   2        214.87        224.67         5.79 o                         
   0   8   2         32.12         31.67         3.31 o                         
   1   8   2          1.65          3.61         2.83 o                         
   2   8   2        721.33        682.49        11.76 o                         
   3   8   2         60.45         60.94         3.72 o                         
   4   8   2        784.60        735.47        12.84 o                         
   5   8   2         39.27         38.43         4.27 o                         
   6   8   2        346.14        330.15         9.10 o                         
   7   8   2          4.01          6.35         3.93 o                         
   8   8   2        963.73        969.57        19.90 o                         
   9   8   2          1.63         -0.24         5.98 o                         
  10   8   2        253.74        237.38        16.34 o                         
  -6   9   2         58.84         85.22        21.43 o                         
  -5   9   2        497.17        494.02        16.89 o                         
  -4   9   2         63.24         68.76         8.24 o                         
  -3   9   2        306.95        304.52        10.40 o                         
  -2   9   2        114.42        118.27         6.62 o                         
  -1   9   2        741.91        790.36        14.10 o                         
   0   9   2         26.75         27.76         3.73 o                         
   1   9   2        334.00        344.49         7.84 o                         
   2   9   2         40.02         32.82         4.17 o                         
   3   9   2         86.91         88.86         5.06 o                         
   4   9   2         47.48         47.43         5.46 o                         
   5   9   2          7.58         13.72         4.93 o                         
   6   9   2          0.71         -0.58         4.35 o                         
   7   9   2         12.63         11.64         5.25 o                         
   8   9   2          5.23          8.35         5.48 o                         
   9   9   2         38.23         36.00         6.94 o                         
  10   9   2          5.84          7.78         7.75 o                         
  -5  10   2         28.40          8.78        19.29 o                         
  -4  10   2         10.08         -4.46         6.33 o                         
  -3  10   2          0.03          9.46         6.15 o                         
  -2  10   2         84.65         94.07         9.19 o                         
  -1  10   2         23.41         22.91         5.19 o                         
   0  10   2         59.00         56.26         4.94 o                         
   1  10   2        123.73        135.55         6.62 o                         
   2  10   2        970.22        957.70        17.87 o                         
   3  10   2        189.44        196.14         9.11 o                         
   4  10   2        813.16        802.10        17.82 o                         
   5  10   2         48.79         56.56         7.02 o                         
   6  10   2         96.77        110.55         8.59 o                         
   7  10   2          6.95          9.88         5.84 o                         
   8  10   2         29.18         21.52         6.25 o                         
   9  10   2          0.54         -3.77         6.22 o                         
  -3  11   2        213.00        201.77        12.97 o                         
  -2  11   2         52.62         63.02         7.07 o                         
  -1  11   2        244.23        228.48        13.12 o                         
   0  11   2         89.44         94.55         8.10 o                         
   1  11   2        219.63        218.63         9.68 o                         
   2  11   2         25.44         32.76         5.67 o                         
   3  11   2        201.74        222.80        16.41 o                         
   4  11   2          2.22         -0.90         5.91 o                         
   5  11   2         57.97         49.14         7.31 o                         
   6  11   2         49.00         56.07         8.71 o                         
   7  11   2        237.43        243.88        26.80 o                         
   8  11   2         73.37         51.21         7.95 o                         
  -2  12   2        304.36        213.72        29.09 o                         
  -1  12   2        150.31        140.35        20.07 o                         
   0  12   2         31.47         34.84        16.26 o                         
   1  12   2         11.70         14.95         6.39 o                         
   2  12   2         10.72         12.47         8.44 o                         
   3  12   2         19.94         16.04         6.55 o                         
   4  12   2         52.07         66.32         8.37 o                         
   5  12   2         15.74         13.77         7.51 o                         
   6  12   2         65.19         50.07         8.60 o                         
   7  12   2         30.02          5.10        15.41 o                         
   2  13   2        138.90        160.14        24.09 o                         
   3  13   2        343.53        332.22        40.57 o                         
  -4 -12   3         79.31         89.94        15.05 o                         
  -3 -12   3         36.66         41.26         8.41 o                         
  -2 -12   3        161.47        147.57        20.80 o                         
  -1 -12   3         66.32         77.63         9.84 o                         
   0 -12   3        338.03        327.83        16.56 o                         
   1 -12   3         70.64         77.11        10.52 o                         
   2 -12   3        165.35        126.35        24.90 o                         
  -6 -11   3         26.86         39.77         8.92 o                         
  -5 -11   3         18.90         17.03        10.86 o                         
  -4 -11   3          8.84          6.08         6.30 o                         
  -3 -11   3        110.13         95.90         9.35 o                         
  -2 -11   3        180.38        185.97        23.56 o                         
  -1 -11   3        204.56        195.33        12.47 o                         
   0 -11   3         31.41         30.87         8.19 o                         
   1 -11   3          5.25         11.19         7.68 o                         
   2 -11   3          0.77          5.09         6.89 o                         
   3 -11   3         49.40         77.80        14.60 o                         
   4 -11   3         32.52         38.07        20.51 o                         
  -7 -10   3         33.81         43.23         8.40 o                         
  -6 -10   3        311.59        308.42        13.68 o                         
  -5 -10   3          6.63          7.88         5.98 o                         
  -4 -10   3        240.22        240.79        12.48 o                         
  -3 -10   3        123.61        128.01         8.68 o                         
  -2 -10   3        128.98        143.53         9.15 o                         
  -1 -10   3         15.64         17.83         5.95 o                         
   0 -10   3          3.69         -0.04         7.62 o                         
   1 -10   3         79.55         91.57         9.29 o                         
   2 -10   3        614.85        626.03        15.97 o                         
   3 -10   3        158.08        152.63        10.03 o                         
   4 -10   3        243.63        271.67        15.26 o                         
   5 -10   3         95.27         88.65        11.03 o                         
  -8  -9   3         27.29         21.47        11.94 o                         
  -7  -9   3        150.17        159.02        19.58 o                         
  -6  -9   3          0.65         -0.73         4.78 o                         
  -5  -9   3         13.84         12.45         4.68 o                         
  -4  -9   3          0.35          1.38         4.32 o                         
  -3  -9   3        156.36        151.62         8.89 o                         
  -2  -9   3          0.12          0.64         4.73 o                         
  -1  -9   3        103.37        112.30         7.93 o                         
   0  -9   3        113.26        120.02         8.22 o                         
   1  -9   3        623.18        636.53        15.15 o                         
   2  -9   3        184.01        196.25         9.44 o                         
   3  -9   3        387.46        383.43        13.69 o                         
   4  -9   3         67.38         59.67        11.38 o                         
   5  -9   3         12.87          0.97         7.79 o                         
   6  -9   3         10.82          1.10         7.05 o                         
  -8  -8   3         20.20         24.69        10.81 o                         
  -7  -8   3          1.05         -3.68         3.68 o                         
  -6  -8   3          0.12         -3.67         3.67 o                         
  -5  -8   3         10.49         11.24         4.26 o                         
  -4  -8   3        268.96        289.60         9.60 o                         
  -3  -8   3          0.05          2.35         3.94 o                         
  -2  -8   3        158.07        161.22         7.60 o                         
  -1  -8   3         37.48         32.25         5.26 o                         
   0  -8   3          1.11         -4.51         4.51 o                         
   1  -8   3         47.39         43.77         5.30 o                         
   2  -8   3         51.05         43.05         5.52 o                         
   3  -8   3         21.05         16.55         4.64 o                         
   4  -8   3        200.50        218.62         9.68 o                         
   5  -8   3         32.07         32.13         7.92 o                         
   6  -8   3        330.84        319.76        14.49 o                         
   7  -8   3        131.73        122.91        10.41 o                         
  -8  -7   3          0.00         -5.00        12.04 o                         
  -7  -7   3        146.97        163.46         6.92 o                         
  -6  -7   3          9.41          9.39         2.78 o                         
  -5  -7   3        176.69        176.86         8.41 o                         
  -4  -7   3          3.45          5.85         3.25 o                         
  -3  -7   3       1375.87       1317.33        20.94 o                         
  -2  -7   3         68.18         65.03         4.80 o                         
  -1  -7   3        395.90        361.41         9.28 o                         
   0  -7   3         64.94         64.20         4.66 o                         
   1  -7   3        327.00        316.87         8.24 o                         
   2  -7   3          2.25          3.00         3.28 o                         
   3  -7   3         86.60         88.50         5.22 o                         
   4  -7   3         32.48         39.30         4.62 o                         
   5  -7   3         64.89         60.93         5.80 o                         
   6  -7   3        206.42        205.29         9.57 o                         
   7  -7   3         10.80          8.52         6.60 o                         
   8  -7   3         63.46         49.60        10.64 o                         
  -9  -6   3         28.39         36.52        12.76 o                         
  -8  -6   3        247.81        247.96        14.36 o                         
  -7  -6   3          2.94          1.08         3.30 o                         
  -6  -6   3         29.30         24.62         2.04 o                         
  -5  -6   3          0.06         -1.93         2.13 o                         
  -4  -6   3         59.58         57.42         2.99 o                         
  -3  -6   3          0.30          3.02         1.96 o                         
  -2  -6   3         53.81         43.00         2.53 o                         
  -1  -6   3         52.08         53.48         3.50 o                         
   0  -6   3        550.83        586.38        10.01 o                         
   1  -6   3         85.84         92.82         4.65 o                         
   2  -6   3        816.44        811.32        14.26 o                         
   3  -6   3        146.76        149.33         5.08 o                         
   4  -6   3       1216.15       1191.19        15.83 o                         
   5  -6   3         73.90         71.24         5.09 o                         
   6  -6   3        343.83        325.34        10.38 o                         
   7  -6   3         32.82         23.57         5.86 o                         
   8  -6   3         61.16         61.30         8.37 o                         
   9  -6   3         22.22         -2.93         9.25 o                         
 -10  -5   3          7.98         20.71         8.38 o                         
  -9  -5   3        589.69        646.58        15.94 o                         
  -8  -5   3          4.50          1.77         2.88 o                         
  -7  -5   3        102.96         94.74         4.39 o                         
  -6  -5   3         33.22         36.29         2.08 o                         
  -5  -5   3         98.11         99.47         3.28 o                         
  -4  -5   3          6.05          7.10         2.07 o                         
  -3  -5   3          5.37          7.20         1.74 o                         
  -2  -5   3          0.27          1.93         1.46 o                         
  -1  -5   3        901.79        877.30        12.15 o                         
   0  -5   3         55.43         56.37         2.28 o                         
   1  -5   3       1821.29       1819.40        22.74 o                         
   2  -5   3        360.35        351.03         6.38 o                         
   3  -5   3       1273.06       1320.40        14.84 o                         
   4  -5   3         21.35         16.71         2.44 o                         
   5  -5   3         16.70         16.22         2.96 o                         
   6  -5   3          6.47          9.04         3.50 o                         
   7  -5   3        219.72        203.22         7.36 o                         
   8  -5   3         36.81         56.21         7.49 o                         
   9  -5   3         87.93         86.53        10.24 o                         
 -10  -4   3          6.24          1.86         4.97 o                         
  -9  -4   3          3.31          2.20         5.95 o                         
  -8  -4   3          1.80          1.74         3.34 o                         
  -7  -4   3          0.33          1.34         2.33 o                         
  -6  -4   3        734.22        719.66        10.61 o                         
  -5  -4   3         19.63         19.38         2.01 o                         
  -4  -4   3        725.09        741.94        11.57 o                         
  -3  -4   3         57.81         54.03         2.85 o                         
  -2  -4   3        447.97        427.62         6.43 o                         
  -1  -4   3         11.95         12.81         1.69 o                         
   0  -4   3        190.30        175.85         3.80 o                         
   1  -4   3         70.92         70.81         2.40 o                         
   2  -4   3         45.59         46.04         2.84 o                         
   3  -4   3          9.36          8.68         2.01 o                         
   4  -4   3         67.71         64.35         3.04 o                         
   5  -4   3        102.69        107.03         3.83 o                         
   6  -4   3       1323.51       1323.71        17.27 o                         
   7  -4   3        139.25        145.73         7.52 o                         
   8  -4   3        195.91        195.54         8.37 o                         
   9  -4   3         54.27         52.25         7.93 o                         
  10  -4   3          3.03          9.22         7.44 o                         
 -10  -3   3          2.16         10.68         8.20 o                         
  -9  -3   3        280.78        288.80        12.46 o                         
  -8  -3   3          0.49          3.98         3.65 o                         
  -7  -3   3        371.42        372.87        10.02 o                         
  -6  -3   3         21.29         15.05         2.57 o                         
  -5  -3   3        119.57        118.81         4.10 o                         
  -4  -3   3          1.53          2.50         1.37 o                         
  -3  -3   3         13.67         14.64         1.65 o                         
  -2  -3   3         80.82         77.88         2.75 o                         
  -1  -3   3        272.65        284.14         5.24 o                         
   0  -3   3         26.70         27.36         1.44 o                         
   1  -3   3       2223.25       2267.96        22.33 o                         
   2  -3   3          1.46          2.48         1.29 o                         
   3  -3   3        389.73        388.90         5.69 o                         
   4  -3   3         86.36         88.80         2.77 o                         
   5  -3   3       1594.92       1606.16        16.74 o                         
   6  -3   3        143.38        139.48         5.90 o                         
   7  -3   3       1160.08       1170.06        16.69 o                         
   8  -3   3         25.32         18.58         4.45 o                         
   9  -3   3          0.03         -2.65         9.12 o                         
  10  -3   3         19.44         20.14         7.12 o                         
 -10  -2   3        475.33        491.95        21.91 o                         
  -9  -2   3          5.43          7.81         5.55 o                         
  -8  -2   3        465.74        496.83        12.05 o                         
  -7  -2   3          1.43         -1.92         3.42 o                         
  -6  -2   3        143.20        147.24         5.42 o                         
  -5  -2   3         29.08         31.07         2.55 o                         
  -4  -2   3          1.57          3.09         1.70 o                         
  -3  -2   3         59.09         58.57         2.25 o                         
  -2  -2   3       1567.40       1587.40        18.27 o                         
  -1  -2   3          4.44          4.31         1.24 o                         
   0  -2   3         80.21        104.30         2.27 o                         
   1  -2   3         26.24         26.24         1.28 o                         
   2  -2   3          0.15         -1.26         1.26 o                         
   3  -2   3         23.37         23.33         1.76 o                         
   4  -2   3        251.80        250.43         4.21 o                         
   5  -2   3         47.52         48.87         2.83 o                         
   6  -2   3        170.70        166.13         5.13 o                         
   7  -2   3         15.99         14.01         3.25 o                         
   8  -2   3        142.88        142.57         6.73 o                         
   9  -2   3         27.41         26.15         5.36 o                         
  10  -2   3        435.08        473.45        16.36 o                         
  11  -2   3         71.04         68.91         9.38 o                         
 -10  -1   3         42.16         38.75         8.09 o                         
  -9  -1   3         23.06         15.06         6.50 o                         
  -8  -1   3         10.37          9.57         4.31 o                         
  -7  -1   3         15.24         13.31         3.72 o                         
  -6  -1   3          1.77          2.17         2.56 o                         
  -5  -1   3       1335.19       1276.11        18.32 o                         
  -4  -1   3         15.80         11.27         1.98 o                         
  -3  -1   3        562.74        525.86         7.52 o                         
  -2  -1   3         82.75         74.49         2.88 o                         
  -1  -1   3         51.52         29.38         1.79 o                         
   0  -1   3         10.16          8.71         0.71 o                         
   1  -1   3       7885.59       8235.26        69.65 o                         
   2  -1   3         31.89         29.86         1.59 o                         
   3  -1   3        880.42        921.26         9.23 o                         
   4  -1   3         21.56         19.63         1.81 o                         
   5  -1   3         88.20         87.96         3.65 o                         
   6  -1   3         11.82         12.62         2.46 o                         
   7  -1   3          9.92          6.47         3.13 o                         
   8  -1   3         38.89         37.26         4.83 o                         
   9  -1   3        642.67        666.53        19.38 o                         
  10  -1   3         79.02         75.58         8.18 o                         
  11  -1   3        251.34        251.33        15.01 o                         
 -10   0   3          1.34         -2.37        11.14 o                         
  -9   0   3         34.33         24.50         6.63 o                         
  -8   0   3         12.75         15.06         5.20 o                         
  -7   0   3         21.24         22.73         4.46 o                         
  -6   0   3        531.30        527.97         9.60 o                         
  -5   0   3         65.99         63.35         4.00 o                         
  -4   0   3       2448.12       2386.00        27.51 o                         
  -3   0   3          8.41          8.45         1.60 o                         
  -1   0   3        152.81        153.79         2.66 o                         
   0   0   3       2480.18       2509.45        26.36 o                         
   1   0   3          0.47          0.87         1.27 o                         
   2   0   3       2669.69       3004.39        30.12 o                         
   3   0   3          1.01          3.36         1.48 o                         
   4   0   3       1077.17       1034.25        11.12 o                         
   5   0   3         38.88         37.01         2.28 o                         
   6   0   3        999.99       1014.31        14.27 o                         
   7   0   3         35.96         42.57         3.35 o                         
   8   0   3        797.25        790.44        15.29 o                         
   9   0   3         12.21          5.98         4.48 o                         
  10   0   3        107.15        119.37         9.28 o                         
  11   0   3          1.97          4.09         6.60 o                         
 -10   1   3         38.20         -0.82        16.13 o                         
  -9   1   3        486.93        494.55        16.05 o                         
  -8   1   3         11.68         15.07         5.96 o                         
  -7   1   3        249.72        240.96         9.54 o                         
  -6   1   3          1.24         -2.65         2.93 o                         
  -5   1   3        967.17        927.89        12.89 o                         
  -4   1   3          4.63          0.54         1.88 o                         
  -3   1   3          4.30          6.14         1.63 o                         
  -2   1   3         56.30         60.10         2.49 o                         
  -1   1   3       4640.67       4841.86        42.71 o                         
   0   1   3         26.63         33.03         1.34 o                         
   1   1   3        504.31        465.50         5.98 o                         
   2   1   3         35.89         35.13         1.50 o                         
   3   1   3       1872.36       1897.94        19.67 o                         
   4   1   3          0.49          3.93         1.36 o                         
   5   1   3       1357.95       1360.75        16.34 o                         
   6   1   3         23.05         26.34         2.46 o                         
   7   1   3        232.12        222.38         8.37 o                         
   8   1   3          9.17         10.50         3.32 o                         
   9   1   3        100.17         87.93         6.90 o                         
  10   1   3          0.11          7.25         5.82 o                         
  11   1   3        467.18        476.40        16.43 o                         
  -9   2   3        104.40        111.09         9.42 o                         
  -8   2   3         63.03         53.15         7.31 o                         
  -7   2   3          2.73          2.86         4.83 o                         
  -6   2   3        160.12        166.86         7.05 o                         
  -5   2   3          2.75          0.28         2.31 o                         
  -4   2   3        325.45        336.18         5.73 o                         
  -3   2   3          0.06         -0.02         1.45 o                         
  -2   2   3       4037.11       4110.96        38.17 o                         
  -1   2   3          3.01          4.87         1.37 o                         
   0   2   3       2358.63       2201.12        19.39 o                         
   1   2   3         24.08         27.62         1.54 o                         
   2   2   3        574.32        509.77         5.95 o                         
   3   2   3          4.41          4.71         0.77 o                         
   4   2   3        533.44        491.26         6.24 o                         
   5   2   3          1.57          2.11         1.38 o                         
   6   2   3        187.44        160.55         4.85 o                         
   7   2   3          0.46          0.66         2.78 o                         
   8   2   3          6.36         12.22         3.41 o                         
   9   2   3         26.91         21.38         5.62 o                         
  10   2   3        381.49        394.27        26.75 o                         
  11   2   3         60.38         57.87         8.10 o                         
  12   2   3         22.65          7.47        17.71 o                         
  -9   3   3        149.96        157.56        10.70 o                         
  -8   3   3          3.07         -3.89         6.03 o                         
  -7   3   3         97.84         97.36         6.69 o                         
  -6   3   3        173.52        167.08         7.50 o                         
  -5   3   3         46.14         47.55         3.61 o                         
  -4   3   3        145.43        156.11         4.40 o                         
  -3   3   3          1.15          0.34         1.38 o                         
  -2   3   3         61.39         61.16         2.24 o                         
  -1   3   3        267.73        273.90         4.29 o                         
   0   3   3          4.41          2.37         1.46 o                         
   1   3   3       1123.17       1250.98        12.03 o                         
   2   3   3          0.83          0.45         0.66 o                         
   3   3   3        350.69        370.23         5.18 o                         
   4   3   3          0.71          1.44         1.39 o                         
   5   3   3       1120.10       1166.48        13.16 o                         
   6   3   3          4.30          3.83         1.88 o                         
   7   3   3        280.72        298.24         7.22 o                         
   8   3   3          3.82          7.86         3.74 o                         
   9   3   3        659.37        688.93        14.34 o                         
  10   3   3         12.88         15.47         5.95 o                         
  11   3   3        568.55        569.02        21.30 o                         
  12   3   3          0.88         13.57        17.76 o                         
  -9   4   3          0.21          1.60         7.34 o                         
  -8   4   3        232.60        239.26        12.38 o                         
  -7   4   3         81.82         86.12         7.37 o                         
  -6   4   3        807.69        823.48        16.59 o                         
  -5   4   3         95.77         94.37         5.46 o                         
  -4   4   3        658.95        629.61         9.52 o                         
  -3   4   3          2.64          3.30         1.75 o                         
  -2   4   3        439.93        407.77         5.82 o                         
  -1   4   3        118.53        116.95         3.10 o                         
   0   4   3          0.27         -1.27         1.27 o                         
   1   4   3          2.80          4.51         1.10 o                         
   2   4   3        452.91        498.98         6.47 o                         
   3   4   3          2.96          3.64         1.27 o                         
   4   4   3        175.02        176.60         4.20 o                         
   5   4   3          0.02          0.22         1.59 o                         
   6   4   3        726.51        706.92         9.74 o                         
   7   4   3          0.14         -0.82         2.43 o                         
   8   4   3         76.99         73.72         5.18 o                         
   9   4   3          0.13          1.80         4.10 o                         
  10   4   3        305.35        308.95        14.19 o                         
  11   4   3          0.31          4.23         6.28 o                         
  -8   5   3         63.35         57.95        10.46 o                         
  -7   5   3        315.63        323.46        13.02 o                         
  -6   5   3         54.36         56.34         5.56 o                         
  -5   5   3        118.08        114.91         8.47 o                         
  -4   5   3          0.22         -1.62         2.87 o                         
  -3   5   3         17.30          7.89         2.73 o                         
  -2   5   3        135.54        142.21         4.10 o                         
  -1   5   3        744.61        807.94         9.71 o                         
   0   5   3         74.43         79.41         2.55 o                         
   1   5   3        550.74        554.20         6.23 o                         
   2   5   3         17.14         17.51         1.48 o                         
   3   5   3         76.42         72.14         3.02 o                         
   4   5   3          1.12          1.69         1.93 o                         
   5   5   3       1680.72       1647.27        22.44 o                         
   6   5   3          9.66          5.90         3.87 o                         
   7   5   3         36.24         25.43         3.57 o                         
   8   5   3          2.52          2.68         3.94 o                         
   9   5   3        125.92        124.86         7.02 o                         
  10   5   3          0.00          5.10         5.16 o                         
  11   5   3        107.93        107.40        10.62 o                         
  -8   6   3         73.78         74.64        13.55 o                         
  -7   6   3          0.01          1.65         6.39 o                         
  -6   6   3         38.60         40.82         5.62 o                         
  -5   6   3         23.93         16.05         4.36 o                         
  -4   6   3        290.88        309.69         7.99 o                         
  -3   6   3         79.11         76.70         4.56 o                         
  -2   6   3        880.14        907.02        11.85 o                         
  -1   6   3        154.69        157.05         4.41 o                         
   0   6   3       2244.32       2242.91        24.21 o                         
   1   6   3          0.33          0.35         1.66 o                         
   2   6   3          9.98         11.17         1.72 o                         
   3   6   3         19.96         16.09         1.68 o                         
   4   6   3         23.64         27.21         1.89 o                         
   5   6   3          1.57          3.26         2.17 o                         
   6   6   3         26.80         33.93         3.69 o                         
   7   6   3          0.32          3.11         3.34 o                         
   8   6   3       1034.72       1060.30        19.20 o                         
   9   6   3          9.47          5.36         4.53 o                         
  10   6   3        578.25        588.05        19.21 o                         
  11   6   3          3.99         11.44         6.31 o                         
  -7   7   3        182.22        174.48        13.13 o                         
  -6   7   3         72.98         71.15         6.81 o                         
  -5   7   3        862.05        902.49        19.92 o                         
  -4   7   3         61.99         55.68         4.97 o                         
  -3   7   3        307.60        289.71         7.72 o                         
  -2   7   3         19.95         13.78         3.40 o                         
  -1   7   3        578.42        562.03         9.06 o                         
   0   7   3          0.01          0.54         2.34 o                         
   1   7   3         24.28         23.41         2.94 o                         
   2   7   3         61.64         61.41         3.16 o                         
   3   7   3        517.20        503.52         7.97 o                         
   4   7   3         22.65         19.75         2.47 o                         
   5   7   3          0.08          1.80         2.92 o                         
   6   7   3          5.94          9.32         3.76 o                         
   7   7   3         40.58         32.52         4.11 o                         
   8   7   3          3.34         -1.05         4.19 o                         
   9   7   3         58.17         67.10         7.45 o                         
  10   7   3          0.01         -4.59         5.46 o                         
  11   7   3          0.90          4.91        10.03 o                         
  -6   8   3         65.37         47.91         8.31 o                         
  -5   8   3        193.16        196.93        13.48 o                         
  -4   8   3         21.06         17.94         4.80 o                         
  -3   8   3          7.32         11.99         3.91 o                         
  -2   8   3        491.10        472.53        10.05 o                         
  -1   8   3         19.66         18.17         3.41 o                         
   0   8   3        295.22        284.52         6.70 o                         
   1   8   3         22.94         22.92         3.08 o                         
   2   8   3       1256.45       1275.01        18.17 o                         
   3   8   3         23.52         22.43         3.14 o                         
   4   8   3        620.82        629.17        13.11 o                         
   5   8   3          2.32          2.08         3.54 o                         
   6   8   3        151.72        137.51         6.46 o                         
   7   8   3          4.46          8.30         4.15 o                         
   8   8   3        112.18        107.92         7.38 o                         
   9   8   3          7.58          4.80         8.37 o                         
  10   8   3         11.41         14.77         9.51 o                         
  11   8   3          7.39         16.84        16.94 o                         
  -6   9   3         23.86          4.29        19.39 o                         
  -5   9   3        135.77        145.20        10.77 o                         
  -4   9   3          7.49         12.44         6.94 o                         
  -3   9   3         40.58         33.35         6.32 o                         
  -2   9   3        200.22        218.16         8.56 o                         
  -1   9   3         23.61         27.70         4.26 o                         
   0   9   3        130.17        134.11         5.31 o                         
   1   9   3         56.21         59.97         4.25 o                         
   2   9   3          4.20         -0.78         3.29 o                         
   3   9   3        125.60        142.36         6.77 o                         
   4   9   3          4.80          2.52         4.64 o                         
   5   9   3          5.29          7.03         4.77 o                         
   6   9   3          0.37         -0.48         4.37 o                         
   7   9   3          4.47          4.51         5.23 o                         
   8   9   3          0.01         -1.44         5.29 o                         
   9   9   3         61.45         63.65         7.75 o                         
  10   9   3          8.69         13.87         7.23 o                         
  -4  10   3         67.31         67.93         8.22 o                         
  -3  10   3        103.59        119.91        11.71 o                         
  -2  10   3        301.96        322.37        11.72 o                         
  -1  10   3        146.23        143.33         7.96 o                         
   0  10   3        129.93        128.95         6.50 o                         
   1  10   3          0.01         -1.66         3.80 o                         
   2  10   3         75.36         67.19         5.85 o                         
   3  10   3         33.12         23.15         4.71 o                         
   4  10   3         51.95         49.26         6.57 o                         
   5  10   3          0.45          1.58         5.45 o                         
   6  10   3         68.11         58.50         7.26 o                         
   7  10   3          7.84          7.55         5.51 o                         
   8  10   3        273.28        254.34        11.19 o                         
   9  10   3          7.75          7.24         6.65 o                         
  -3  11   3        256.71        242.88        24.90 o                         
  -2  11   3         41.54         35.69         6.49 o                         
  -1  11   3         17.55         10.46         6.09 o                         
   0  11   3          0.07          5.58         6.29 o                         
   1  11   3         18.46         12.51         6.72 o                         
   2  11   3        116.36        111.03         7.67 o                         
   3  11   3        408.74        429.31        14.89 o                         
   4  11   3         50.83         55.15         8.81 o                         
   5  11   3        518.85        515.43        16.27 o                         
   6  11   3          2.64         10.31         6.44 o                         
   7  11   3        117.63        129.57         9.49 o                         
   8  11   3          7.28          5.77         6.83 o                         
  -1  12   3         29.91         39.66         8.01 o                         
   0  12   3         90.36         87.19        10.07 o                         
   1  12   3        101.42        108.00        12.19 o                         
   2  12   3         53.17         47.78         7.67 o                         
   3  12   3         83.43         95.42        12.06 o                         
   4  12   3        120.54        127.26        10.82 o                         
   5  12   3          0.40          3.00         6.73 o                         
   6  12   3         72.18         75.92         8.84 o                         
   7  12   3         17.34         13.97        14.54 o                         
   3  13   3         63.55         85.79        24.49 o                         
   4  13   3          3.57        -20.21        20.21 o                         
  -3 -12   4        167.82        153.53        20.97 o                         
  -2 -12   4        246.72        231.27        17.34 o                         
  -1 -12   4         30.94         33.70         8.92 o                         
   0 -12   4        120.41        115.00        15.08 o                         
  -6 -11   4          6.15         16.33        23.58 o                         
  -5 -11   4         51.95         57.47        10.10 o                         
  -4 -11   4         10.50         17.30         7.26 o                         
  -3 -11   4         32.69         27.73         8.72 o                         
  -2 -11   4          9.02         12.17         7.36 o                         
  -1 -11   4         25.13         18.50         7.62 o                         
   0 -11   4        136.95        149.58        11.68 o                         
   1 -11   4        327.28        336.09        16.59 o                         
   2 -11   4        154.88        163.38        13.98 o                         
   3 -11   4        317.57        261.74        29.75 o                         
  -7 -10   4         45.05         38.89        17.86 o                         
  -6 -10   4        163.61        181.67        14.94 o                         
  -5 -10   4          4.08          8.98         6.22 o                         
  -4 -10   4        155.77        154.19        10.56 o                         
  -3 -10   4         23.64         31.05         8.62 o                         
  -2 -10   4        431.15        440.87        17.13 o                         
  -1 -10   4        166.34        180.14        11.45 o                         
   0 -10   4        254.50        262.38        13.70 o                         
   1 -10   4         36.37         50.01         8.22 o                         
   2 -10   4        280.78        289.91        11.60 o                         
   3 -10   4          2.92          4.18         6.15 o                         
   4 -10   4          1.20         -2.02         7.85 o                         
   5 -10   4         28.78         31.49        12.20 o                         
  -8  -9   4          2.02         -3.80        29.55 o                         
  -7  -9   4         64.00         67.95         8.40 o                         
  -6  -9   4         52.97         61.34         8.18 o                         
  -5  -9   4        350.03        360.55        13.94 o                         
  -4  -9   4         95.66        108.10         7.58 o                         
  -3  -9   4       1332.94       1337.87        27.18 o                         
  -2  -9   4        275.35        248.06        10.87 o                         
  -1  -9   4        279.14        264.81        11.01 o                         
   0  -9   4         53.08         48.99         6.62 o                         
   1  -9   4         17.25         11.02         5.88 o                         
   2  -9   4         24.27         22.10         5.18 o                         
   3  -9   4         35.81         31.45         6.74 o                         
   4  -9   4         10.06          7.01         6.99 o                         
   5  -9   4         92.78        101.68        10.72 o                         
   6  -9   4         52.02         44.93         8.59 o                         
  -7  -8   4          0.38          3.53         4.07 o                         
  -6  -8   4          4.15          1.44         4.76 o                         
  -5  -8   4          7.45          8.45         4.82 o                         
  -4  -8   4         12.81          8.21         4.24 o                         
  -3  -8   4          8.94         10.84         4.84 o                         
  -2  -8   4         73.65         85.53         6.79 o                         
  -1  -8   4          7.30          5.38         4.80 o                         
   0  -8   4        930.50       1009.66        21.62 o                         
   1  -8   4        372.61        381.78        11.24 o                         
   2  -8   4       1085.29       1121.62        19.97 o                         
   3  -8   4        241.05        237.27         9.21 o                         
   4  -8   4        756.73        759.82        19.61 o                         
   5  -8   4         56.98         52.96         8.76 o                         
   6  -8   4        129.01        129.33        10.33 o                         
   7  -8   4         39.24         42.12         8.59 o                         
  -8  -7   4          3.15          5.61        13.17 o                         
  -7  -7   4        326.43        341.94        18.52 o                         
  -6  -7   4         55.60         54.84         4.96 o                         
  -5  -7   4        193.26        179.76         7.36 o                         
  -4  -7   4         11.44         11.33         3.61 o                         
  -3  -7   4        234.68        211.49         7.72 o                         
  -2  -7   4         65.54         72.56         5.05 o                         
  -1  -7   4          0.21          4.93         3.37 o                         
   0  -7   4          4.75          4.53         3.57 o                         
   1  -7   4         20.34         19.64         3.71 o                         
   2  -7   4        116.53        120.25         5.64 o                         
   3  -7   4         63.00         59.19         4.88 o                         
   4  -7   4          3.67         10.93         4.85 o                         
   5  -7   4         62.50         67.98         7.59 o                         
   6  -7   4         35.67         37.02         7.96 o                         
   7  -7   4        111.08        114.79        10.34 o                         
   8  -7   4         33.32         20.40         8.90 o                         
  -8  -6   4          0.03         -3.31         6.15 o                         
  -7  -6   4          3.59          6.78         2.88 o                         
  -6  -6   4         93.54         89.12         3.91 o                         
  -5  -6   4          5.02          4.94         2.50 o                         
  -4  -6   4        411.78        416.00         8.28 o                         
  -3  -6   4         72.85         71.50         4.62 o                         
  -2  -6   4       1466.35       1436.06        23.75 o                         
  -1  -6   4         76.34         79.09         4.82 o                         
   0  -6   4       1016.13       1031.10        24.59 o                         
   1  -6   4        311.84        308.63         8.04 o                         
   2  -6   4        656.75        642.93        11.57 o                         
   3  -6   4         34.89         40.72         4.09 o                         
   4  -6   4        104.12         97.74         5.80 o                         
   5  -6   4         37.44         37.46         5.69 o                         
   6  -6   4        332.53        322.64        12.07 o                         
   7  -6   4         46.03         42.41         7.70 o                         
   8  -6   4         67.23         48.81         9.31 o                         
   9  -6   4          3.77         -0.36         9.40 o                         
  -9  -5   4         13.56         15.33         4.88 o                         
  -8  -5   4          1.03          1.33         6.01 o                         
  -7  -5   4         68.91         72.63         4.94 o                         
  -6  -5   4          2.04         -1.04         2.93 o                         
  -5  -5   4        186.76        188.16         5.74 o                         
  -4  -5   4         61.93         59.03         3.05 o                         
  -3  -5   4       1098.73       1079.49        14.63 o                         
  -2  -5   4         16.20         15.27         1.99 o                         
  -1  -5   4        649.46        585.67        11.96 o                         
   0  -5   4          2.03          3.81         2.78 o                         
   1  -5   4        368.39        381.78         7.47 o                         
   2  -5   4         51.17         52.00         2.84 o                         
   3  -5   4        359.06        358.97         7.19 o                         
   4  -5   4        267.76        270.63         6.14 o                         
   5  -5   4       1370.50       1358.63        22.05 o                         
   6  -5   4        198.44        200.52         7.84 o                         
   7  -5   4        935.09        969.78        19.16 o                         
   8  -5   4         54.85         39.13         7.55 o                         
   9  -5   4         23.85         21.14         8.78 o                         
 -10  -4   4        325.70        317.11        33.48 o                         
  -9  -4   4         12.68          2.62         7.26 o                         
  -8  -4   4        598.47        624.08        17.84 o                         
  -7  -4   4          2.22          6.64         3.40 o                         
  -6  -4   4        350.95        350.82         8.46 o                         
  -5  -4   4         31.30         33.29         2.59 o                         
  -4  -4   4        192.65        190.08         4.63 o                         
  -3  -4   4         15.11         14.01         2.18 o                         
  -2  -4   4        706.75        675.29         9.11 o                         
  -1  -4   4          2.50          4.01         1.56 o                         
   0  -4   4        867.22        889.28        12.86 o                         
   1  -4   4         10.64          7.20         1.65 o                         
   2  -4   4       1330.84       1344.49        15.80 o                         
   3  -4   4        104.62        108.09         3.75 o                         
   4  -4   4         15.43         12.87         2.23 o                         
   5  -4   4          5.73          3.48         3.05 o                         
   6  -4   4         17.18         10.98         3.42 o                         
   7  -4   4          0.78          7.19         4.00 o                         
   8  -4   4        326.11        304.77        10.54 o                         
   9  -4   4         29.47         19.92         7.32 o                         
  10  -4   4        469.34        473.45        23.11 o                         
 -10  -3   4          1.17          5.86        22.86 o                         
  -9  -3   4          2.62         -0.10         5.24 o                         
  -8  -3   4         25.04         29.09         4.98 o                         
  -7  -3   4         31.09         29.58         3.88 o                         
  -6  -3   4         50.60         51.78         3.55 o                         
  -5  -3   4       1494.22       1486.46        18.80 o                         
  -4  -3   4         24.63         23.99         2.71 o                         
  -3  -3   4       1225.10       1170.96        17.43 o                         
  -2  -3   4        176.47        171.43         3.85 o                         
  -1  -3   4       1796.98       1731.86        18.05 o                         
   0  -3   4         89.04         85.75         2.98 o                         
   1  -3   4       7841.91       7907.69        72.68 o                         
   2  -3   4        222.13        233.32         3.81 o                         
   3  -3   4        944.03        982.82        12.14 o                         
   4  -3   4         39.18         40.82         2.89 o                         
   5  -3   4         45.62         47.12         3.20 o                         
   6  -3   4         21.35         20.73         3.57 o                         
   7  -3   4          0.06         -2.39         3.57 o                         
   8  -3   4         11.57         18.33         4.95 o                         
   9  -3   4         29.56         36.05         6.60 o                         
  10  -3   4         35.95         26.31         7.51 o                         
  11  -3   4          0.37         -2.35        24.90 o                         
 -10  -2   4          2.05         10.21        16.13 o                         
  -9  -2   4         22.51         22.54         6.11 o                         
  -8  -2   4         66.04         73.00         6.41 o                         
  -7  -2   4          2.99          7.84         3.96 o                         
  -6  -2   4          8.61         11.08         3.24 o                         
  -5  -2   4         92.31         87.24         3.79 o                         
  -4  -2   4         37.37         33.03         2.51 o                         
  -3  -2   4         51.79         46.93         2.94 o                         
  -2  -2   4       1354.58       1373.93        16.31 o                         
  -1  -2   4         49.74         48.11         2.06 o                         
   0  -2   4         36.48         33.83         1.58 o                         
   1  -2   4         63.14         63.20         1.85 o                         
   2  -2   4         15.30          9.60         1.49 o                         
   3  -2   4          0.01          0.38         1.59 o                         
   4  -2   4       1775.11       1795.85        19.51 o                         
   5  -2   4        191.46        193.47         5.35 o                         
   6  -2   4       1219.41       1240.52        17.32 o                         
   7  -2   4        149.06        143.63         6.04 o                         
   8  -2   4        600.02        602.37        13.57 o                         
   9  -2   4         32.89         30.27         5.52 o                         
  10  -2   4         52.02         57.47         8.19 o                         
  11  -2   4         15.47          7.03         7.97 o                         
 -10  -1   4         46.98         25.92        19.70 o                         
  -9  -1   4        496.17        515.49        17.24 o                         
  -8  -1   4          2.07         -2.43         5.11 o                         
  -7  -1   4        141.40        129.01         6.86 o                         
  -6  -1   4          0.78          1.57         3.19 o                         
  -5  -1   4       1121.48       1100.59        16.63 o                         
  -4  -1   4          2.30          3.75         1.95 o                         
  -3  -1   4       1065.41       1026.88        13.11 o                         
  -2  -1   4         67.21         74.61         2.42 o                         
  -1  -1   4        350.41        373.39         5.92 o                         
   0  -1   4          2.07          1.13         0.96 o                         
   1  -1   4        934.52       1059.26        11.15 o                         
   2  -1   4         17.14         18.87         1.51 o                         
   3  -1   4        277.01        286.90         4.49 o                         
   4  -1   4         12.82         12.57         2.04 o                         
   5  -1   4        780.69        775.17        14.58 o                         
   6  -1   4         68.50         69.89         4.17 o                         
   7  -1   4        586.10        585.68        11.16 o                         
   8  -1   4          1.97          4.44         4.16 o                         
   9  -1   4          0.01          1.75         4.81 o                         
  10  -1   4         38.48         21.81         7.08 o                         
  11  -1   4         80.99         84.63         9.23 o                         
  -9   0   4         32.90         43.78         7.69 o                         
  -8   0   4         90.85        100.14         8.12 o                         
  -7   0   4         25.97         25.57         4.93 o                         
  -6   0   4          0.55         -2.30         3.24 o                         
  -5   0   4          4.91          2.66         2.60 o                         
  -4   0   4        101.92         93.55         3.41 o                         
  -3   0   4          5.12          5.50         1.79 o                         
  -2   0   4        166.39        172.19         3.84 o                         
  -1   0   4          4.34          4.87         1.60 o                         
   0   0   4       1032.20        957.32        10.65 o                         
   1   0   4         78.56         83.77         2.23 o                         
   2   0   4       4969.17       5122.75        48.79 o                         
   3   0   4         13.34         11.82         1.66 o                         
   4   0   4       2400.97       2397.62        26.10 o                         
   5   0   4         49.76         50.59         2.67 o                         
   6   0   4        515.01        502.09         9.47 o                         
   7   0   4          2.42         -1.50         2.99 o                         
   8   0   4          8.47          0.66         3.89 o                         
   9   0   4         19.93         21.19         5.65 o                         
  10   0   4        527.00        554.44        22.17 o                         
  11   0   4         20.73         16.13         7.48 o                         
  -9   1   4        266.02        265.32        12.82 o                         
  -8   1   4          6.91         -2.98         5.82 o                         
  -7   1   4         30.95         28.81         5.15 o                         
  -6   1   4         32.04         29.62         4.56 o                         
  -5   1   4         95.26         94.67         4.56 o                         
  -4   1   4          0.45          0.87         1.89 o                         
  -3   1   4        246.50        241.86         5.54 o                         
  -2   1   4          4.93          4.67         1.66 o                         
  -1   1   4        168.47        173.16         3.11 o                         
   0   1   4          0.00         -0.94         0.94 o                         
   1   1   4        614.35        689.19         8.52 o                         
   2   1   4         74.56         77.97         2.74 o                         
   3   1   4          2.71          8.86         1.56 o                         
   4   1   4          6.27          4.48         0.90 o                         
   5   1   4       3228.05       3213.28        33.03 o                         
   6   1   4          8.36          9.21         2.53 o                         
   7   1   4       1582.39       1604.16        22.96 o                         
   8   1   4         31.56         35.78         4.08 o                         
   9   1   4       1621.49       1664.65        29.65 o                         
  10   1   4         31.55         26.08         7.57 o                         
  11   1   4        884.17        906.51        23.07 o                         
  12   1   4          4.73        -22.86        22.86 o                         
  -9   2   4          0.03         -7.34         7.34 o                         
  -8   2   4        606.78        641.42        18.08 o                         
  -7   2   4         10.83          5.59         5.18 o                         
  -6   2   4       1417.66       1408.91        22.19 o                         
  -5   2   4          0.02          0.06         2.87 o                         
  -4   2   4       1725.66       1703.83        23.97 o                         
  -3   2   4          8.32         11.03         2.26 o                         
  -2   2   4       1183.52       1140.29        12.41 o                         
  -1   2   4         53.43         54.12         2.19 o                         
   0   2   4        437.52        404.29         5.23 o                         
   1   2   4          1.51          1.71         1.42 o                         
   2   2   4       2785.02       3049.03        30.89 o                         
   3   2   4          3.92          5.04         1.04 o                         
   4   2   4        138.82        137.23         2.84 o                         
   5   2   4          2.19          1.14         1.76 o                         
   6   2   4        394.60        394.58         7.27 o                         
   7   2   4          9.66         13.48         3.03 o                         
   8   2   4         90.74         87.56         5.58 o                         
   9   2   4          6.80          9.81         4.88 o                         
  10   2   4         11.76         12.03         5.87 o                         
  11   2   4          1.23         -0.63         6.46 o                         
  12   2   4        206.69        273.63        47.05 o                         
  -9   3   4         18.63         27.42         9.32 o                         
  -8   3   4         88.88         78.19         8.94 o                         
  -7   3   4          3.89          9.98         6.77 o                         
  -6   3   4         37.04         38.77         5.79 o                         
  -5   3   4        151.51        155.92         6.03 o                         
  -4   3   4         30.46         27.69         3.17 o                         
  -3   3   4        310.53        337.71         6.21 o                         
  -2   3   4          4.78          4.17         1.50 o                         
  -1   3   4       2998.48       3191.34        32.68 o                         
   0   3   4          2.74          1.25         1.51 o                         
   1   3   4       1051.99       1070.81        11.52 o                         
   2   3   4         87.71         88.09         2.79 o                         
   3   3   4        326.66        302.56         6.47 o                         
   4   3   4          0.23         -1.46         1.57 o                         
   5   3   4       3636.19       3603.65        38.70 o                         
   6   3   4          0.28          0.52         2.13 o                         
   7   3   4        290.63        269.67        10.18 o                         
   8   3   4          3.93          0.98         3.70 o                         
   9   3   4         12.67          7.90         4.77 o                         
  10   3   4          0.66          0.53         5.73 o                         
  11   3   4         15.52         15.11         7.73 o                         
  -8   4   4        239.55        258.07        20.16 o                         
  -7   4   4          1.37          8.12         5.78 o                         
  -6   4   4          0.85         -2.78         4.56 o                         
  -5   4   4         49.47         53.41         4.72 o                         
  -4   4   4         40.08         35.77         3.54 o                         
  -3   4   4          7.52          9.98         2.48 o                         
  -2   4   4         13.63         13.23         1.69 o                         
  -1   4   4         47.68         51.97         2.56 o                         
   0   4   4        585.86        562.58         7.37 o                         
   1   4   4          4.78          6.69         1.49 o                         
   2   4   4         65.52         80.44         2.48 o                         
   3   4   4          0.19          1.20         1.22 o                         
   4   4   4        365.78        353.59         6.10 o                         
   5   4   4         28.22         26.69         2.69 o                         
   6   4   4        195.47        182.82         5.35 o                         
   7   4   4          9.91          9.00         3.35 o                         
   8   4   4        468.16        484.55        13.48 o                         
   9   4   4          9.78         19.90         4.77 o                         
  10   4   4        460.97        490.89        15.55 o                         
  11   4   4         16.30         23.18         6.99 o                         
  -8   5   4         12.68         13.79         7.52 o                         
  -7   5   4         60.41         63.09         7.36 o                         
  -6   5   4        201.05        207.88         9.96 o                         
  -5   5   4        595.00        635.46        13.04 o                         
  -4   5   4         51.82         53.26         4.05 o                         
  -3   5   4        143.23        144.00         4.70 o                         
  -2   5   4          0.21         -0.02         2.05 o                         
  -1   5   4       1310.56       1267.39        14.18 o                         
   0   5   4         12.30         10.54         1.96 o                         
   1   5   4       1067.07       1053.16        10.94 o                         
   2   5   4          0.39         -1.27         1.27 o                         
   3   5   4         20.15         22.20         2.25 o                         
   4   5   4          0.21          1.62         2.62 o                         
   5   5   4         16.34         15.82         3.58 o                         
   6   5   4          0.09          0.33         2.40 o                         
   7   5   4        422.36        435.19         9.46 o                         
   8   5   4          2.46          2.79         4.23 o                         
   9   5   4        445.26        454.14        12.13 o                         
  10   5   4          2.22          1.17         5.44 o                         
  11   5   4        109.47        112.63        10.33 o                         
  -7   6   4         58.01         66.94         7.66 o                         
  -6   6   4        477.89        495.87        12.95 o                         
  -5   6   4         65.33         67.98         5.52 o                         
  -4   6   4         92.31         89.21         5.36 o                         
  -3   6   4         24.55         22.17         3.42 o                         
  -2   6   4         86.77         98.03         4.33 o                         
  -1   6   4         20.65         22.69         2.36 o                         
   0   6   4        109.36        108.90         3.38 o                         
   1   6   4          8.37          7.93         1.94 o                         
   2   6   4       1848.49       1854.21        17.48 o                         
   3   6   4          0.47          4.43         1.54 o                         
   4   6   4       2301.15       2295.68        27.46 o                         
   5   6   4         24.87         28.66         3.22 o                         
   6   6   4       2231.38       2211.24        31.68 o                         
   7   6   4          7.74          6.48         3.48 o                         
   8   6   4        895.79        901.59        17.22 o                         
   9   6   4          3.90         -3.26         4.89 o                         
  10   6   4        111.50        122.12        10.31 o                         
  11   6   4          0.10         -3.13         6.89 o                         
  -7   7   4        293.03        295.83        17.57 o                         
  -6   7   4         29.51         22.94         6.65 o                         
  -5   7   4        344.14        331.08        12.27 o                         
  -4   7   4          4.08          1.39         4.02 o                         
  -3   7   4         24.97         23.83         4.05 o                         
  -2   7   4         98.81         97.81         4.91 o                         
  -1   7   4         11.49          9.56         2.83 o                         
   0   7   4         14.26         15.90         2.71 o                         
   1   7   4         12.04         10.34         2.83 o                         
   2   7   4          3.72          4.47         2.16 o                         
   3   7   4          1.24          0.76         2.50 o                         
   4   7   4         15.13         17.53         3.05 o                         
   5   7   4         36.06         31.68         3.25 o                         
   6   7   4          9.26          7.52         3.81 o                         
   7   7   4        137.23        137.45         6.31 o                         
   8   7   4          5.38          0.42         4.22 o                         
   9   7   4        984.45        979.47        22.54 o                         
  10   7   4          3.43         14.31         6.34 o                         
  11   7   4        432.63        426.91        16.87 o                         
  -6   8   4        117.66         82.15        10.90 o                         
  -5   8   4         12.78         10.64         5.62 o                         
  -4   8   4        628.00        648.45        18.51 o                         
  -3   8   4         73.55         82.69         5.47 o                         
  -2   8   4        878.71        896.00        16.23 o                         
  -1   8   4         70.02         68.25         5.15 o                         
   0   8   4        505.20        502.14         9.46 o                         
   1   8   4          0.05          0.03         2.85 o                         
   2   8   4        266.67        263.03         7.17 o                         
   3   8   4          1.52         -1.66         3.01 o                         
   4   8   4          2.02          3.95         3.25 o                         
   5   8   4         21.61         19.33         3.50 o                         
   6   8   4         67.01         60.81         4.77 o                         
   7   8   4          0.29         -2.26         4.35 o                         
   8   8   4        103.55        106.71         7.47 o                         
   9   8   4          5.20         -4.95         8.58 o                         
  10   8   4        246.27        249.11        20.65 o                         
  11   8   4          0.58          4.29        15.21 o                         
  -5   9   4          6.95         -1.92         8.69 o                         
  -4   9   4         53.88         50.47         8.00 o                         
  -3   9   4         41.28         43.85         7.02 o                         
  -2   9   4          7.55          3.46         4.16 o                         
  -1   9   4          6.86          4.16         4.08 o                         
   0   9   4          0.67          5.69         3.84 o                         
   1   9   4          0.37          0.82         3.32 o                         
   2   9   4         30.43         30.76         4.51 o                         
   3   9   4        198.65        184.03         7.81 o                         
   4   9   4          4.20          1.65         3.91 o                         
   5   9   4        175.25        168.00         8.01 o                         
   6   9   4          0.30         -0.55         4.59 o                         
   7   9   4         58.93         58.65         6.87 o                         
   8   9   4         10.85          9.68         6.35 o                         
   9   9   4        521.92        538.95        17.22 o                         
  10   9   4         13.63          9.65         7.18 o                         
  -4  10   4        144.41        125.25        24.60 o                         
  -3  10   4          1.05         -7.52         7.52 o                         
  -2  10   4          1.99         -5.34         5.34 o                         
  -1  10   4         20.13         15.25         6.02 o                         
   0  10   4          0.99          6.67         5.61 o                         
   1  10   4          8.47          6.59         4.06 o                         
   2  10   4         18.68         18.88         4.27 o                         
   3  10   4         13.69         16.90         4.96 o                         
   4  10   4        399.27        401.41        14.45 o                         
   5  10   4          5.31          3.40         6.05 o                         
   6  10   4         16.88         21.12         6.37 o                         
   7  10   4          4.20          1.25         5.66 o                         
   8  10   4         13.25         -0.12         6.50 o                         
   9  10   4          6.62          5.01         8.01 o                         
  -3  11   4         92.26         42.56        18.78 o                         
  -2  11   4        146.73        140.21         9.73 o                         
  -1  11   4        693.10        716.69        19.90 o                         
   0  11   4         59.63         59.22         8.00 o                         
   1  11   4        381.72        394.22        16.29 o                         
   2  11   4          8.00         19.54         5.53 o                         
   3  11   4        697.07        723.15        17.37 o                         
   4  11   4         12.99          8.97         6.40 o                         
   5  11   4        323.29        295.92        15.17 o                         
   6  11   4          9.03          6.64         6.70 o                         
   7  11   4          0.22          5.42         6.47 o                         
   8  11   4          0.67         -4.17         7.33 o                         
  -1  12   4         44.42         76.04        27.76 o                         
   0  12   4          2.48         13.70         6.92 o                         
   1  12   4          7.05         18.39         7.87 o                         
   2  12   4        237.37        214.53        20.44 o                         
   3  12   4         38.94         43.58        10.09 o                         
   4  12   4        206.54        208.08        13.33 o                         
   5  12   4          4.63          1.42         6.89 o                         
   6  12   4        631.24        612.43        21.20 o                         
   7  12   4         14.70         12.09        11.37 o                         
   3  13   4         14.15         32.73        14.34 o                         
  -4 -11   5         19.16         66.44        18.37 o                         
  -3 -11   5        336.30        330.52        18.30 o                         
  -2 -11   5        121.36        127.24        10.90 o                         
  -1 -11   5         92.13         96.14        10.13 o                         
   0 -11   5          6.57         10.29         7.25 o                         
   1 -11   5         43.08         43.72         8.80 o                         
   2 -11   5         10.23          6.23         9.03 o                         
  -6 -10   5        244.37        233.82        29.80 o                         
  -5 -10   5         71.03         80.03        14.22 o                         
  -4 -10   5        442.24        425.25        19.66 o                         
  -3 -10   5         59.19         51.78         7.96 o                         
  -2 -10   5        108.90         96.29         9.37 o                         
  -1 -10   5         14.97         22.57         7.33 o                         
   0 -10   5         14.39          7.46         6.91 o                         
   1 -10   5        121.19        110.92        10.38 o                         
   2 -10   5        197.57        194.82        12.88 o                         
   3 -10   5         48.93         48.77         9.90 o                         
   4 -10   5        315.75        334.28        24.64 o                         
   5 -10   5         13.95         -1.12        16.94 o                         
  -7  -9   5        380.27        405.20        41.53 o                         
  -6  -9   5         82.52         90.99         9.07 o                         
  -5  -9   5        128.46        134.31        10.85 o                         
  -4  -9   5          3.55         -4.54         6.41 o                         
  -3  -9   5         10.56         18.26         6.32 o                         
  -2  -9   5         10.88          7.55         6.07 o                         
  -1  -9   5        205.85        205.57        10.36 o                         
   0  -9   5        113.25        130.47         9.40 o                         
   1  -9   5        156.27        168.79         9.79 o                         
   2  -9   5        120.99        123.51         9.12 o                         
   3  -9   5        159.55        165.17        12.22 o                         
   4  -9   5          0.67         12.56         8.52 o                         
   5  -9   5         23.28         22.56        10.17 o                         
   6  -9   5          0.03         -9.81        11.15 o                         
  -7  -8   5          0.00          7.24         8.49 o                         
  -6  -8   5         57.10         67.88         7.21 o                         
  -5  -8   5         66.76         62.65         7.29 o                         
  -4  -8   5        654.22        633.90        20.68 o                         
  -3  -8   5        179.75        183.11         8.98 o                         
  -2  -8   5       1486.85       1549.69        29.74 o                         
  -1  -8   5         81.54         90.37         7.05 o                         
   0  -8   5        383.24        401.95        12.95 o                         
   1  -8   5         61.97         74.74         8.81 o                         
   2  -8   5        155.59        157.21         7.59 o                         
   3  -8   5          1.88         -0.76         4.35 o                         
   4  -8   5         39.78         43.22         7.75 o                         
   5  -8   5         16.25          7.38         7.26 o                         
   6  -8   5         81.15         73.83         9.08 o                         
   7  -8   5         20.45         12.02         8.08 o                         
  -8  -7   5          5.75          8.83        12.60 o                         
  -7  -7   5         10.89          7.24         4.03 o                         
  -6  -7   5         12.93         25.04         5.92 o                         
  -5  -7   5         46.17         48.69         7.08 o                         
  -4  -7   5         25.58         28.56         4.99 o                         
  -3  -7   5        455.52        455.35        15.33 o                         
  -2  -7   5          2.74          4.22         3.63 o                         
  -1  -7   5         55.08         57.79         4.86 o                         
   0  -7   5          0.33          1.94         3.82 o                         
   1  -7   5        320.32        328.81         9.78 o                         
   2  -7   5         40.82         40.48         4.26 o                         
   3  -7   5         18.91         19.46         4.16 o                         
   4  -7   5         41.10         37.77         5.06 o                         
   5  -7   5        128.21        114.84         8.95 o                         
   6  -7   5         19.79         15.88         6.91 o                         
   7  -7   5        118.76        105.84         9.85 o                         
   8  -7   5         37.27         40.01         9.89 o                         
  -9  -6   5          0.33         -8.88        14.90 o                         
  -8  -6   5        207.72        210.06        12.68 o                         
  -7  -6   5          7.02          4.32         4.16 o                         
  -6  -6   5        207.57        208.14         8.16 o                         
  -5  -6   5         29.72         24.35         4.46 o                         
  -4  -6   5        215.25        208.38         7.13 o                         
  -3  -6   5         29.07         27.01         4.25 o                         
  -2  -6   5        411.06        403.24         9.92 o                         
  -1  -6   5          0.17          1.53         3.36 o                         
   0  -6   5        406.34        430.16        10.45 o                         
   1  -6   5         53.16         49.02         4.32 o                         
   2  -6   5        626.91        630.66        11.65 o                         
   3  -6   5        143.35        135.76         5.85 o                         
   4  -6   5        130.95        124.16         5.85 o                         
   5  -6   5          5.75          4.99         6.04 o                         
   6  -6   5        308.98        305.60        13.09 o                         
   7  -6   5         15.38         14.51         7.17 o                         
   8  -6   5         46.08         39.92         9.39 o                         
   9  -6   5          3.56         18.09        12.52 o                         
  -9  -5   5        186.19        182.60        10.97 o                         
  -8  -5   5          0.71          1.00         8.02 o                         
  -7  -5   5        544.43        570.29        15.49 o                         
  -6  -5   5          8.73         13.60         3.74 o                         
  -5  -5   5          1.50          2.95         3.95 o                         
  -4  -5   5         16.60         11.34         2.90 o                         
  -3  -5   5         19.17         15.02         2.75 o                         
  -2  -5   5         54.46         50.40         3.49 o                         
  -1  -5   5        646.32        625.22        11.06 o                         
   0  -5   5         89.73         89.76         4.91 o                         
   1  -5   5       3106.71       3135.83        40.41 o                         
   2  -5   5        240.35        244.78         5.34 o                         
   3  -5   5        605.85        616.84         9.20 o                         
   4  -5   5          9.17         12.11         2.68 o                         
   5  -5   5         82.00         81.36         6.68 o                         
   6  -5   5         36.26         23.06         5.62 o                         
   7  -5   5          0.03          0.57         4.84 o                         
   8  -5   5          0.88         -2.51         6.61 o                         
   9  -5   5         24.21         18.41         8.52 o                         
  -9  -4   5         12.53          9.46         6.71 o                         
  -8  -4   5        121.10        115.89        10.61 o                         
  -7  -4   5          4.49          7.21         4.05 o                         
  -6  -4   5          6.52          3.77         3.66 o                         
  -5  -4   5          5.50          0.60         3.04 o                         
  -4  -4   5        964.29        974.64        15.66 o                         
  -3  -4   5         36.01         39.56         2.81 o                         
  -2  -4   5        442.78        419.15         6.82 o                         
  -1  -4   5         26.43         22.41         2.03 o                         
   0  -4   5        477.89        465.89         7.87 o                         
   1  -4   5          0.02          1.14         1.80 o                         
   2  -4   5         60.61         61.43         2.56 o                         
   3  -4   5          1.53         -0.31         2.07 o                         
   4  -4   5       1265.99       1264.34        16.46 o                         
   5  -4   5        186.66        188.83         5.97 o                         
   6  -4   5       1365.05       1363.89        19.95 o                         
   7  -4   5         52.57         59.62         5.55 o                         
   8  -4   5        825.20        814.92        18.69 o                         
   9  -4   5          1.88         -4.76         6.65 o                         
  10  -4   5        141.57        140.14        11.46 o                         
  -9  -3   5        327.72        326.17        14.39 o                         
  -8  -3   5         58.92         48.99         6.27 o                         
  -7  -3   5        189.74        184.42         8.32 o                         
  -6  -3   5         33.88         31.79         4.38 o                         
  -5  -3   5       1527.88       1544.39        22.65 o                         
  -4  -3   5         11.34         13.84         2.23 o                         
  -3  -3   5       1659.67       1610.56        20.45 o                         
  -2  -3   5         71.09         71.29         3.24 o                         
  -1  -3   5        300.32        296.40         4.77 o                         
   0  -3   5         19.75         20.84         1.74 o                         
   1  -3   5         54.20         44.52         1.80 o                         
   2  -3   5          5.96          5.57         0.90 o                         
   3  -3   5        570.29        581.25         8.33 o                         
   4  -3   5         56.64         49.11         3.90 o                         
   5  -3   5        121.87        126.02         4.64 o                         
   6  -3   5         83.91         73.87         4.91 o                         
   7  -3   5         97.66         93.64         5.75 o                         
   8  -3   5          1.25         -3.05         4.13 o                         
   9  -3   5         57.83         46.82         6.96 o                         
  10  -3   5          0.04         -6.49         6.49 o                         
  -9  -2   5         34.47         35.98         7.09 o                         
  -8  -2   5         16.49         19.37         5.61 o                         
  -7  -2   5          7.17          7.68         4.88 o                         
  -6  -2   5          0.10          1.01         3.79 o                         
  -5  -2   5         91.02         99.22         6.02 o                         
  -4  -2   5         22.29         26.09         2.84 o                         
  -3  -2   5         15.34         16.01         1.96 o                         
  -2  -2   5        141.63        138.55         3.46 o                         
  -1  -2   5         23.59         27.63         2.22 o                         
   0  -2   5        983.07       1004.86        11.38 o                         
   1  -2   5         43.60         45.03         1.98 o                         
   2  -2   5       2320.27       2357.10        22.99 o                         
   3  -2   5          7.36          6.98         1.97 o                         
   4  -2   5         78.09         78.09         3.51 o                         
   5  -2   5         29.71         24.87         2.87 o                         
   6  -2   5          2.55         -2.53         2.81 o                         
   7  -2   5          0.60          2.71         3.61 o                         
   8  -2   5          2.98         -3.95         4.27 o                         
   9  -2   5         16.64         13.27         5.28 o                         
  10  -2   5        234.30        231.51        12.69 o                         
  11  -2   5         20.79         19.01         8.36 o                         
  -9  -1   5         91.39         73.84         8.49 o                         
  -8  -1   5          1.73         -4.87         4.87 o                         
  -7  -1   5          0.26          0.15         4.32 o                         
  -6  -1   5          0.67          2.58         3.72 o                         
  -5  -1   5          0.03          2.14         3.38 o                         
  -4  -1   5          6.04          6.85         2.41 o                         
  -3  -1   5        138.96        128.02         3.15 o                         
  -2  -1   5         24.52         25.01         2.66 o                         
  -1  -1   5        422.90        392.30         8.54 o                         
   0  -1   5         20.31         19.87         1.65 o                         
   1  -1   5       3254.03       3372.48        41.11 o                         
   2  -1   5          0.00          0.37         1.29 o                         
   3  -1   5       1132.98       1207.35        14.91 o                         
   4  -1   5          0.26          0.91         2.15 o                         
   5  -1   5        336.24        346.33         6.94 o                         
   6  -1   5         19.38         16.21         3.05 o                         
   7  -1   5          6.90          5.37         3.43 o                         
   8  -1   5         32.70         32.54         5.03 o                         
   9  -1   5        148.88        146.36        10.22 o                         
  10  -1   5         18.17         13.16         7.06 o                         
  11  -1   5        254.38        256.34        13.57 o                         
  -9   0   5         11.29         16.23         6.74 o                         
  -8   0   5          5.50          1.90         5.82 o                         
  -7   0   5          6.88          4.10         4.70 o                         
  -6   0   5         63.23         59.57         4.95 o                         
  -5   0   5          0.55          3.32         3.55 o                         
  -4   0   5        793.97        791.28        14.11 o                         
  -3   0   5          6.54          5.67         1.94 o                         
  -2   0   5       1211.82       1143.96        15.40 o                         
  -1   0   5         31.33         33.92         2.31 o                         
   0   0   5        867.09        861.71        10.88 o                         
   1   0   5          3.65          3.70         1.48 o                         
   2   0   5       2024.54       2104.20        24.23 o                         
   3   0   5          1.53          2.69         1.59 o                         
   4   0   5        972.18        987.90        12.15 o                         
   5   0   5          6.10          5.94         2.16 o                         
   6   0   5       1249.47       1295.41        16.72 o                         
   7   0   5         47.29         53.34         4.31 o                         
   8   0   5         39.73         42.32         4.42 o                         
   9   0   5          4.33          7.31         5.74 o                         
  10   0   5         80.88         72.52         8.44 o                         
  11   0   5          3.31          0.79         6.77 o                         
  -9   1   5        150.43        141.87        11.36 o                         
  -8   1   5         14.65         16.30         6.74 o                         
  -7   1   5        131.86        149.76         8.82 o                         
  -6   1   5          3.14          6.98         4.30 o                         
  -5   1   5        160.41        154.70         6.35 o                         
  -4   1   5         34.33         31.75         3.89 o                         
  -3   1   5        524.84        507.62         9.23 o                         
  -2   1   5         59.85         60.68         2.22 o                         
  -1   1   5       1010.64       1012.55        12.30 o                         
   0   1   5          3.08          4.08         1.39 o                         
   1   1   5       2398.54       2353.83        25.44 o                         
   2   1   5        100.79        109.97         3.28 o                         
   3   1   5       3530.55       3649.60        38.63 o                         
   4   1   5         13.90         11.82         1.53 o                         
   5   1   5       6380.92       6335.05        66.23 o                         
   6   1   5         21.23         22.68         2.75 o                         
   7   1   5        641.75        607.94        11.33 o                         
   8   1   5          0.24          5.89         4.02 o                         
   9   1   5          2.20          9.22         5.25 o                         
  10   1   5         13.79          6.74         6.37 o                         
  11   1   5          7.67          6.85         6.79 o                         
  12   1   5          3.40         -2.76        25.21 o                         
  -9   2   5          2.22          0.39        16.53 o                         
  -8   2   5        405.19        434.98        19.88 o                         
  -7   2   5         25.46         27.01         6.58 o                         
  -6   2   5          7.50          7.18         4.57 o                         
  -5   2   5         20.50         23.19         3.70 o                         
  -4   2   5        160.22        137.26         5.78 o                         
  -3   2   5         33.60         30.51         3.76 o                         
  -2   2   5          0.32          0.04         1.71 o                         
  -1   2   5         25.03         22.87         1.80 o                         
   0   2   5       1870.08       1934.07        20.35 o                         
   1   2   5         22.30         24.72         1.78 o                         
   2   2   5         63.13         71.76         2.52 o                         
   3   2   5          4.09          4.17         1.30 o                         
   4   2   5         45.29         46.84         2.11 o                         
   5   2   5          7.25          5.25         1.46 o                         
   6   2   5        173.79        176.66         4.98 o                         
   7   2   5          0.31         -0.55         3.44 o                         
   8   2   5        987.86        998.29        17.91 o                         
   9   2   5          9.17          8.86         4.62 o                         
  10   2   5        536.18        553.98        16.52 o                         
  11   2   5          9.81         14.69         7.01 o                         
  -8   3   5         20.05         23.47         7.30 o                         
  -7   3   5        199.24        185.86        10.83 o                         
  -6   3   5         13.27         18.12         4.59 o                         
  -5   3   5        705.98        721.63        12.83 o                         
  -4   3   5         12.87          8.89         3.23 o                         
  -3   3   5         68.88         71.02         3.50 o                         
  -2   3   5          4.67          9.50         2.18 o                         
  -1   3   5       1020.73       1021.77        11.99 o                         
   0   3   5        154.19        158.38         3.94 o                         
   1   3   5        555.85        543.97         6.90 o                         
   2   3   5         34.61         37.15         2.18 o                         
   3   3   5         62.58         61.02         3.02 o                         
   4   3   5          0.25          2.09         1.88 o                         
   5   3   5        259.76        256.78         5.98 o                         
   6   3   5          0.37          0.91         2.79 o                         
   7   3   5        682.66        693.19        12.61 o                         
   8   3   5          6.37          1.48         3.63 o                         
   9   3   5        233.80        234.51         8.45 o                         
  10   3   5         15.26         12.95         6.82 o                         
  11   3   5        146.02        132.68        10.24 o                         
  -8   4   5          6.17         12.82         7.53 o                         
  -7   4   5         54.28         38.00         7.78 o                         
  -6   4   5        389.39        409.39        13.09 o                         
  -5   4   5         76.51         68.03         5.55 o                         
  -4   4   5         83.76         82.76         4.58 o                         
  -3   4   5          0.02         -2.51         2.51 o                         
  -2   4   5         37.11         27.58         2.66 o                         
  -1   4   5         20.74         21.91         2.37 o                         
   0   4   5        544.53        539.67         7.51 o                         
   1   4   5         26.61         29.24         2.34 o                         
   2   4   5          2.02          5.06         1.68 o                         
   3   4   5          3.09          0.12         1.83 o                         
   4   4   5        276.68        269.61         5.17 o                         
   5   4   5         13.75         13.84         2.86 o                         
   6   4   5       1036.61       1028.41        14.88 o                         
   7   4   5          0.01          2.62         3.28 o                         
   8   4   5        135.73        120.50         6.82 o                         
   9   4   5          1.75         -1.79         4.47 o                         
  10   4   5          6.32          2.75         5.32 o                         
  11   4   5          0.87         -4.80         6.70 o                         
  -7   5   5        108.61        100.29         9.39 o                         
  -6   5   5          8.39         14.38         7.21 o                         
  -5   5   5        238.63        248.55         9.65 o                         
  -4   5   5          3.52          3.97         3.39 o                         
  -3   5   5          4.44         -1.70         2.59 o                         
  -2   5   5         18.73         17.04         2.53 o                         
  -1   5   5         17.76         13.36         2.33 o                         
   0   5   5          2.39          2.19         1.98 o                         
   1   5   5        144.34        139.16         3.61 o                         
   2   5   5          5.83          7.31         1.52 o                         
   3   5   5        381.24        357.65         6.23 o                         
   4   5   5         46.63         42.65         2.98 o                         
   5   5   5        857.25        845.78        13.87 o                         
   6   5   5         24.72         20.36         3.75 o                         
   7   5   5        142.91        133.60         7.57 o                         
   8   5   5          1.79         -4.23         4.23 o                         
   9   5   5        528.62        539.90        13.33 o                         
  10   5   5          0.43         -5.39         5.39 o                         
  11   5   5        195.02        206.50        12.93 o                         
  -7   6   5          3.79         -7.30         7.30 o                         
  -6   6   5          0.53          5.39         5.82 o                         
  -5   6   5          2.19          6.64         5.64 o                         
  -4   6   5        285.28        281.66         9.12 o                         
  -3   6   5          0.23         -3.10         3.10 o                         
  -2   6   5        769.16        793.94        11.47 o                         
  -1   6   5          0.03         -1.19         2.18 o                         
   0   6   5       1925.55       1892.29        19.64 o                         
   1   6   5          6.64          3.13         1.89 o                         
   2   6   5       2065.03       2060.57        20.79 o                         
   3   6   5          3.24         -0.09         2.15 o                         
   4   6   5        452.31        463.02         7.82 o                         
   5   6   5         11.45          9.33         3.60 o                         
   6   6   5        291.87        292.24         7.21 o                         
   7   6   5          0.90         -2.85         3.35 o                         
   8   6   5        333.83        370.76        11.00 o                         
   9   6   5          6.92          4.90         5.45 o                         
  10   6   5        507.66        528.89        16.45 o                         
  11   6   5          0.46         -8.68         9.62 o                         
  -6   7   5         85.81         82.89         8.32 o                         
  -5   7   5        117.39        129.85        10.62 o                         
  -4   7   5         36.56         34.76         5.72 o                         
  -3   7   5        117.22        118.05         5.74 o                         
  -2   7   5          6.37          4.52         3.24 o                         
  -1   7   5          0.31          2.21         2.88 o                         
   0   7   5         68.27         62.58         4.43 o                         
   1   7   5         15.79         15.39         2.96 o                         
   2   7   5         29.76         27.78         2.64 o                         
   3   7   5        830.26        812.08        11.66 o                         
   4   7   5          2.61          5.07         3.09 o                         
   5   7   5       1073.60       1046.57        20.30 o                         
   6   7   5          6.87          5.30         3.42 o                         
   7   7   5        577.97        555.51        11.84 o                         
   8   7   5         14.45          4.73         4.56 o                         
   9   7   5        866.97        885.07        22.78 o                         
  10   7   5          1.86         -6.07         6.07 o                         
  11   7   5          9.23          7.72         9.53 o                         
  -5   8   5         24.63         21.42         7.82 o                         
  -4   8   5        167.69        194.71        18.89 o                         
  -3   8   5          6.76          1.19         4.62 o                         
  -2   8   5         45.77         37.13         4.74 o                         
  -1   8   5          6.19          7.40         4.01 o                         
   0   8   5         24.52         28.77         4.27 o                         
   1   8   5          8.61          6.51         3.01 o                         
   2   8   5         90.86         94.32         6.26 o                         
   3   8   5         21.58         19.22         3.31 o                         
   4   8   5        856.36        851.81        16.92 o                         
   5   8   5         58.30         55.75         4.18 o                         
   6   8   5         96.71        100.24         6.68 o                         
   7   8   5          7.63          3.93         4.00 o                         
   8   8   5         54.86         59.39         6.59 o                         
   9   8   5          0.00          6.06         7.25 o                         
  10   8   5          1.16          2.76         8.98 o                         
  -4   9   5          0.75         -7.76         7.76 o                         
  -3   9   5         10.83         13.49         5.63 o                         
  -2   9   5         58.04         66.62         5.82 o                         
  -1   9   5        172.03        185.48         7.90 o                         
   0   9   5          5.82          1.81         4.17 o                         
   1   9   5          0.53         -1.44         3.82 o                         
   2   9   5          0.51          9.73         3.88 o                         
   3   9   5        199.21        195.42         7.55 o                         
   4   9   5         53.38         52.99         5.45 o                         
   5   9   5        134.64        155.98         7.94 o                         
   6   9   5         23.55         25.02         5.33 o                         
   7   9   5         13.41         10.44         5.46 o                         
   8   9   5          5.15         -2.83         8.31 o                         
   9   9   5         36.65         35.65         7.74 o                         
  10   9   5          2.15         -9.69         9.69 o                         
  -3  10   5         56.93         40.29         8.17 o                         
  -2  10   5        212.17        206.08        11.00 o                         
  -1  10   5         56.68         70.12         8.37 o                         
   0  10   5         73.70         75.04         7.19 o                         
   1  10   5          2.56          0.49         4.47 o                         
   2  10   5          9.67          9.42         4.21 o                         
   3  10   5          4.66          2.20         4.81 o                         
   4  10   5         33.37         31.07         5.41 o                         
   5  10   5         22.05         29.32         6.79 o                         
   6  10   5        137.42        147.35         9.81 o                         
   7  10   5          6.29          3.28         5.68 o                         
   8  10   5        350.46        323.22        14.15 o                         
   9  10   5         56.17         32.88         7.87 o                         
  -2  11   5          0.11         -3.01        11.40 o                         
  -1  11   5        369.06        366.39        14.20 o                         
   0  11   5          1.01         -0.08         6.54 o                         
   1  11   5         14.24         18.50         7.41 o                         
   2  11   5         17.08         20.22         5.79 o                         
   3  11   5          0.81          3.65         5.13 o                         
   4  11   5         11.44          9.42         6.61 o                         
   5  11   5         87.60         87.30         8.83 o                         
   6  11   5          7.39         18.10         6.79 o                         
   7  11   5        118.66         98.91         9.36 o                         
   8  11   5         52.85         31.56        11.63 o                         
   0  12   5        311.25        294.92        18.03 o                         
   1  12   5          2.17          7.54         7.24 o                         
   2  12   5        417.69        418.03        22.55 o                         
   3  12   5         21.29         19.38         7.27 o                         
   4  12   5        333.97        319.43        16.52 o                         
   5  12   5         11.91          3.41         9.14 o                         
   6  12   5        185.28        186.97        15.32 o                         
   7  12   5          3.64         -4.49        16.13 o                         
  -2 -11   6          9.56          6.74        11.71 o                         
  -1 -11   6          0.26         -8.40         8.55 o                         
   0 -11   6          0.18          2.14         7.87 o                         
   1 -11   6          2.53          3.16         8.53 o                         
  -5 -10   6         29.54         20.41        19.70 o                         
  -4 -10   6        169.01        165.45        11.50 o                         
  -3 -10   6        120.74        118.11        28.06 o                         
  -2 -10   6        611.06        636.12        24.05 o                         
  -1 -10   6         88.69         96.90        11.46 o                         
   0 -10   6        264.74        286.57        14.72 o                         
   1 -10   6        109.85         76.62         9.33 o                         
   2 -10   6        435.11        410.49        17.02 o                         
   3 -10   6         66.15         84.64        26.74 o                         
   4 -10   6        313.32        272.17        21.69 o                         
  -6  -9   6          0.44         -0.59         6.50 o                         
  -5  -9   6         52.46         56.74         8.24 o                         
  -4  -9   6         56.79         59.71        11.61 o                         
  -3  -9   6        299.69        295.59        16.03 o                         
  -2  -9   6          1.19          0.16         7.01 o                         
  -1  -9   6         12.48          1.88         6.36 o                         
   0  -9   6          9.40          7.21         7.31 o                         
   1  -9   6        238.43        234.15        19.54 o                         
   2  -9   6         71.40         82.45        10.19 o                         
   3  -9   6        119.60        118.16        15.16 o                         
   4  -9   6         31.89         27.52         9.90 o                         
   5  -9   6        431.98        444.21        21.66 o                         
  -7  -8   6         45.15         59.67         7.30 o                         
  -6  -8   6        649.27        663.88        22.30 o                         
  -5  -8   6        127.28        126.21        12.41 o                         
  -4  -8   6        320.90        330.99        12.69 o                         
  -3  -8   6         17.27         17.72         5.44 o                         
  -2  -8   6        223.64        236.72        10.40 o                         
  -1  -8   6          0.25          3.47         5.61 o                         
   0  -8   6        103.04        115.51         8.03 o                         
   1  -8   6         12.73         13.98         5.55 o                         
   2  -8   6         91.64         97.55         7.85 o                         
   3  -8   6         18.01         18.50         4.91 o                         
   4  -8   6          6.40          3.75         8.04 o                         
   5  -8   6          6.12         -2.28         8.51 o                         
   6  -8   6         32.02         28.38         9.16 o                         
  -7  -7   6        215.02        213.61         9.46 o                         
  -6  -7   6          4.45         10.71         5.66 o                         
  -5  -7   6         83.95         93.28         9.89 o                         
  -4  -7   6         21.52         16.83         5.41 o                         
  -3  -7   6        208.90        237.84        10.44 o                         
  -2  -7   6        118.09        106.58        10.21 o                         
  -1  -7   6        310.49        310.42         9.74 o                         
   0  -7   6         28.27         33.09         4.86 o                         
   1  -7   6        484.93        502.90        12.83 o                         
   2  -7   6         97.31        103.13         5.78 o                         
   3  -7   6         59.91         59.30         5.09 o                         
   4  -7   6         16.44         13.41         7.89 o                         
   5  -7   6         29.20         23.32         8.73 o                         
   6  -7   6          4.25         -6.02         7.09 o                         
   7  -7   6          0.05         -2.56        10.36 o                         
  -8  -6   6        244.04        247.42        29.25 o                         
  -7  -6   6          0.48          7.31         8.17 o                         
  -6  -6   6          7.11          8.08         6.07 o                         
  -5  -6   6         29.60         32.86         7.67 o                         
  -4  -6   6        381.75        393.51        12.45 o                         
  -3  -6   6         15.79         17.66         6.47 o                         
  -2  -6   6        195.60        177.88         6.96 o                         
  -1  -6   6          0.01          2.50         3.31 o                         
   0  -6   6        143.99        145.84         6.93 o                         
   1  -6   6          5.34          4.45         3.64 o                         
   2  -6   6          7.59         12.30         3.61 o                         
   3  -6   6          0.70         -3.15         3.15 o                         
   4  -6   6          0.00         -3.54         3.54 o                         
   5  -6   6         56.01         49.18         7.56 o                         
   6  -6   6         70.94         73.61         8.10 o                         
   7  -6   6         26.52         20.61         7.14 o                         
   8  -6   6        194.97        215.98        16.86 o                         
  -8  -5   6          6.75          7.24         4.88 o                         
  -7  -5   6         78.65         72.18         6.59 o                         
  -6  -5   6          3.24          3.22         4.44 o                         
  -5  -5   6       1237.20       1275.13        23.41 o                         
  -4  -5   6         77.34         70.60         8.87 o                         
  -3  -5   6       1725.55       1719.90        28.61 o                         
  -2  -5   6        230.03        227.02         7.06 o                         
  -1  -5   6        812.95        771.49        13.86 o                         
   0  -5   6          8.19         10.19         3.25 o                         
   1  -5   6         59.08         57.68         4.48 o                         
   2  -5   6         22.22         24.19         2.96 o                         
   3  -5   6          2.07         -2.22         2.59 o                         
   4  -5   6          0.01         -1.41         2.97 o                         
   5  -5   6          1.97         -3.73         4.55 o                         
   6  -5   6         14.24         14.96         5.32 o                         
   7  -5   6        187.30        197.40        11.03 o                         
   8  -5   6          5.54          7.55         7.86 o                         
   9  -5   6          3.38         -1.08        13.85 o                         
  -8  -4   6         79.05         79.56        11.00 o                         
  -7  -4   6          0.03         -6.17         6.17 o                         
  -6  -4   6        155.81        157.60         9.18 o                         
  -5  -4   6         21.33         16.63         4.40 o                         
  -4  -4   6         29.26         22.44         4.62 o                         
  -3  -4   6          0.44         -3.49         3.63 o                         
  -2  -4   6        381.57        376.98         7.73 o                         
  -1  -4   6        184.28        183.07         5.24 o                         
   0  -4   6       2446.36       2510.27        32.74 o                         
   1  -4   6        345.18        330.28         6.93 o                         
   2  -4   6       4275.52       4268.91        45.72 o                         
   3  -4   6        137.40        136.89         4.49 o                         
   4  -4   6        977.58        962.14        14.19 o                         
   5  -4   6        100.51         97.20         5.16 o                         
   6  -4   6        637.86        646.16        13.78 o                         
   7  -4   6         31.27         38.63         6.85 o                         
   8  -4   6        350.03        338.84        14.16 o                         
   9  -4   6         16.51          5.91         8.64 o                         
  10  -4   6         26.30         -1.79         9.40 o                         
  -9  -3   6        468.51        424.17        38.38 o                         
  -8  -3   6         14.92          3.83         5.77 o                         
  -7  -3   6        437.05        454.31        15.39 o                         
  -6  -3   6          0.41         -2.28         4.40 o                         
  -5  -3   6         68.75         68.35         4.88 o                         
  -4  -3   6          5.79          6.31         3.40 o                         
  -3  -3   6        215.21        207.14         8.25 o                         
  -2  -3   6          2.64          0.83         3.04 o                         
  -1  -3   6        203.92        186.28         7.00 o                         
   0  -3   6         33.07         27.87         2.49 o                         
   1  -3   6        702.60        699.55         9.82 o                         
   2  -3   6         12.66         10.73         1.82 o                         
   3  -3   6          1.35         -1.65         1.65 o                         
   4  -3   6         21.79         19.94         2.68 o                         
   5  -3   6        989.35        952.29        13.71 o                         
   6  -3   6         52.22         50.89         5.57 o                         
   7  -3   6         97.09         96.99         8.37 o                         
   8  -3   6         21.22         26.13         5.49 o                         
   9  -3   6        193.56        186.06        11.34 o                         
  10  -3   6         29.19         19.54         8.91 o                         
  -9  -2   6         11.56        -10.31        16.02 o                         
  -8  -2   6         29.99         17.83         8.24 o                         
  -7  -2   6         25.45         36.99         6.29 o                         
  -6  -2   6        155.03        157.28         7.31 o                         
  -5  -2   6         12.37         10.36         3.92 o                         
  -4  -2   6       1638.21       1649.88        23.89 o                         
  -3  -2   6         17.86         14.45         3.31 o                         
  -2  -2   6       1059.97       1012.55        19.62 o                         
  -1  -2   6         22.21         23.21         2.35 o                         
   0  -2   6         19.83         24.18         2.03 o                         
   1  -2   6          0.09          0.30         1.72 o                         
   2  -2   6        142.71        162.49         4.41 o                         
   3  -2   6          1.40          2.79         1.94 o                         
   4  -2   6        534.18        495.60         8.21 o                         
   5  -2   6          0.88          3.17         2.61 o                         
   6  -2   6        256.24        240.50         8.13 o                         
   7  -2   6         12.41         10.00         4.26 o                         
   8  -2   6          0.20          1.84         4.73 o                         
   9  -2   6          0.46         -5.30         5.30 o                         
  10  -2   6         61.15         63.04         8.71 o                         
  11  -2   6         10.83         18.58        17.04 o                         
  -9  -1   6         39.70          0.10        20.41 o                         
  -8  -1   6         14.57         14.31         7.38 o                         
  -7  -1   6          7.52          3.84         5.07 o                         
  -6  -1   6          1.42          1.49         4.38 o                         
  -5  -1   6        174.47        163.75         7.03 o                         
  -4  -1   6         90.09         82.04         5.03 o                         
  -3  -1   6        891.78        847.04        13.84 o                         
  -2  -1   6         15.22         14.26         2.68 o                         
  -1  -1   6        240.45        219.89         6.61 o                         
   0  -1   6          8.76          8.48         2.36 o                         
   1  -1   6        449.55        414.22         6.84 o                         
   2  -1   6         59.58         57.14         2.86 o                         
   3  -1   6        420.83        413.05         6.83 o                         
   4  -1   6         16.95         18.77         2.49 o                         
   5  -1   6       1362.88       1376.43        18.69 o                         
   6  -1   6         76.72         79.08         4.94 o                         
   7  -1   6        301.95        302.33         8.38 o                         
   8  -1   6         21.55         16.37         5.71 o                         
   9  -1   6        171.53        162.10         9.27 o                         
  10  -1   6          0.36         -6.48         6.48 o                         
  11  -1   6         64.51         52.70         8.56 o                         
  -8   0   6        420.11        423.29        15.70 o                         
  -7   0   6          2.98          7.21         5.28 o                         
  -6   0   6        198.44        210.85         8.20 o                         
  -5   0   6         12.14         10.71         4.14 o                         
  -4   0   6       1147.21       1092.58        18.53 o                         
  -3   0   6          0.03         -2.84         2.84 o                         
  -2   0   6        324.90        287.65         6.82 o                         
  -1   0   6        210.29        212.90         4.71 o                         
   0   0   6        745.85        743.82        11.54 o                         
   1   0   6         34.60         34.74         2.01 o                         
   2   0   6         65.51         67.04         2.39 o                         
   3   0   6          1.02         -0.33         1.73 o                         
   4   0   6         25.05         33.31         2.69 o                         
   5   0   6          5.38          3.09         2.40 o                         
   6   0   6         64.20         65.01         3.85 o                         
   7   0   6          0.72          0.82         3.49 o                         
   8   0   6        225.21        223.29         8.85 o                         
   9   0   6         32.79         33.55         6.17 o                         
  10   0   6        400.91        401.28        15.55 o                         
  11   0   6         18.47         16.44         8.05 o                         
  -8   1   6         22.77         20.97         7.21 o                         
  -7   1   6         45.14         29.57         6.17 o                         
  -6   1   6          0.13          4.31         4.64 o                         
  -5   1   6        621.19        621.36        13.82 o                         
  -4   1   6         55.53         51.45         5.10 o                         
  -3   1   6       1038.46       1061.87        19.10 o                         
  -2   1   6         37.70         37.24         3.34 o                         
  -1   1   6       6262.74       6283.47        80.58 o                         
   0   1   6         13.57         10.54         2.01 o                         
   1   1   6       5924.48       6096.68        60.65 o                         
   2   1   6        128.37        140.03         4.40 o                         
   3   1   6       1227.56       1334.79        15.64 o                         
   4   1   6         11.54         14.27         1.83 o                         
   5   1   6          3.05          2.39         1.51 o                         
   6   1   6          3.83          0.37         2.43 o                         
   7   1   6         76.17         67.46         4.39 o                         
   8   1   6          1.30         -3.99         3.99 o                         
   9   1   6         13.75         18.89         6.15 o                         
  10   1   6          5.29          6.53         6.52 o                         
  11   1   6        167.07        162.60        11.07 o                         
  -8   2   6         33.00         31.28         7.69 o                         
  -7   2   6          2.31         -5.41         5.41 o                         
  -6   2   6        190.75        194.71         9.63 o                         
  -5   2   6         28.52         21.76         4.07 o                         
  -4   2   6        133.44        136.18         7.05 o                         
  -3   2   6         21.71         24.23         3.88 o                         
  -2   2   6         86.85         72.21         4.26 o                         
  -1   2   6        137.77        134.87         5.72 o                         
   0   2   6          3.11          2.47         1.12 o                         
   1   2   6         40.38         43.71         2.05 o                         
   2   2   6       1355.60       1357.31        15.13 o                         
   3   2   6         22.02         24.98         2.36 o                         
   4   2   6       2700.07       2735.59        28.47 o                         
   5   2   6         14.24         15.28         1.76 o                         
   6   2   6       2625.40       2606.25        32.71 o                         
   7   2   6         17.89         15.30         3.83 o                         
   8   2   6        144.05        137.73         6.53 o                         
   9   2   6         25.35         28.96         4.70 o                         
  10   2   6         17.17         20.03         6.05 o                         
  11   2   6          9.27         15.56         7.34 o                         
  -8   3   6          1.48         -1.79        10.29 o                         
  -7   3   6        261.65        263.87        16.82 o                         
  -6   3   6         20.96         20.42         6.10 o                         
  -5   3   6        376.46        373.68         9.37 o                         
  -4   3   6         40.35         36.87         4.52 o                         
  -3   3   6         82.33         82.56         4.74 o                         
  -2   3   6         42.60         37.83         2.94 o                         
  -1   3   6         10.34         12.48         2.16 o                         
   0   3   6          7.23         11.35         2.00 o                         
   1   3   6        921.68        959.31        11.01 o                         
   2   3   6         51.55         53.22         2.62 o                         
   3   3   6        306.74        312.24         5.36 o                         
   4   3   6          7.35          6.10         2.32 o                         
   5   3   6        427.84        425.86         7.95 o                         
   6   3   6          6.27          4.47         3.00 o                         
   7   3   6         10.85          9.96         3.67 o                         
   8   3   6          0.07          2.87         3.82 o                         
   9   3   6        464.75        483.67        11.60 o                         
  10   3   6          4.92          4.25         6.28 o                         
  11   3   6         14.49         15.61         7.29 o                         
  -7   4   6          1.00          7.01         6.76 o                         
  -6   4   6          0.84          4.39         5.48 o                         
  -5   4   6          2.28          5.54         4.28 o                         
  -4   4   6         61.12         74.44         5.71 o                         
  -3   4   6          2.59         -3.20         3.20 o                         
  -2   4   6        108.54        115.11         3.98 o                         
  -1   4   6         24.91         25.24         2.60 o                         
   0   4   6       1433.10       1460.81        17.44 o                         
   1   4   6        136.27        130.59         3.57 o                         
   2   4   6       1297.14       1326.84        14.63 o                         
   3   4   6          0.47         -1.44         1.69 o                         
   4   4   6        111.91        115.79         4.01 o                         
   5   4   6          4.58          2.16         2.99 o                         
   6   4   6        399.59        377.79         7.76 o                         
   7   4   6          1.93          0.50         4.06 o                         
   8   4   6         41.97         44.11         5.38 o                         
   9   4   6          0.12         -3.00         4.68 o                         
  10   4   6         58.81         66.56         7.14 o                         
  11   4   6          6.58         -0.03         9.34 o                         
  -7   5   6         30.75         25.44         8.07 o                         
  -6   5   6         24.57         34.45         6.83 o                         
  -5   5   6          7.53          8.42         5.49 o                         
  -4   5   6         28.63         29.94         4.37 o                         
  -3   5   6          2.00          3.55         3.39 o                         
  -2   5   6         15.36         16.66         2.76 o                         
  -1   5   6         19.25         20.97         2.73 o                         
   0   5   6        200.87        200.82         4.89 o                         
   1   5   6        426.39        413.34         6.80 o                         
   2   5   6         55.75         57.15         2.98 o                         
   3   5   6        577.85        594.93         8.04 o                         
   4   5   6         20.53         14.54         2.65 o                         
   5   5   6       1141.48       1104.36        16.22 o                         
   6   5   6          0.00          3.27         3.16 o                         
   7   5   6        911.92        915.97        18.53 o                         
   8   5   6          1.22         -3.96         4.88 o                         
   9   5   6       1456.47       1532.06        28.45 o                         
  10   5   6          2.10          5.31         5.82 o                         
  11   5   6        353.74        335.33        16.35 o                         
  -6   6   6        472.59        489.72        19.91 o                         
  -5   6   6         11.84         16.37         5.94 o                         
  -4   6   6       1199.78       1252.89        28.02 o                         
  -3   6   6          1.45         -3.81         3.81 o                         
  -2   6   6        494.09        488.75         9.04 o                         
  -1   6   6          0.50         -0.15         2.70 o                         
   0   6   6        947.32        930.08        12.68 o                         
   1   6   6         11.16         10.94         2.55 o                         
   2   6   6        101.55         94.43         3.49 o                         
   3   6   6         86.22         86.03         4.46 o                         
   4   6   6        769.91        790.13        10.93 o                         
   5   6   6         86.24         70.12         4.76 o                         
   6   6   6        124.35        117.71         5.78 o                         
   7   6   6          1.55          4.40         4.31 o                         
   8   6   6         18.47         14.14         4.95 o                         
   9   6   6          0.19         -5.46         5.46 o                         
  10   6   6         28.26         29.49         7.32 o                         
  11   6   6          0.25          8.50         7.09 o                         
  -6   7   6          3.60        -12.31        12.31 o                         
  -5   7   6         21.97         10.58         7.94 o                         
  -4   7   6         23.97         23.93         6.38 o                         
  -3   7   6        142.27        139.92         6.92 o                         
  -2   7   6          1.65          4.47         3.74 o                         
  -1   7   6        980.25       1017.98        16.27 o                         
   0   7   6          0.01          2.25         3.19 o                         
   1   7   6        708.28        694.85        10.95 o                         
   2   7   6         13.09         14.25         3.27 o                         
   3   7   6       1957.13       1980.33        23.79 o                         
   4   7   6         87.84         90.50         4.58 o                         
   5   7   6        776.74        777.62        13.33 o                         
   6   7   6          3.64          3.69         3.42 o                         
   7   7   6          0.01          4.86         4.91 o                         
   8   7   6         25.44         16.68         5.39 o                         
   9   7   6        151.81        135.60         9.43 o                         
  10   7   6          9.40          6.09         6.44 o                         
  11   7   6        197.86        156.61        17.37 o                         
  -5   8   6          3.17          3.14         8.66 o                         
  -4   8   6          5.89         -0.38         6.68 o                         
  -3   8   6          0.02          9.77         6.31 o                         
  -2   8   6        372.88        369.67        18.05 o                         
  -1   8   6         40.36         37.64         4.90 o                         
   0   8   6        121.48        119.11         5.98 o                         
   1   8   6         33.57         22.84         4.07 o                         
   2   8   6         18.41         17.24         4.16 o                         
   3   8   6         23.01         23.25         3.64 o                         
   4   8   6          0.76         -0.26         3.31 o                         
   5   8   6          1.87         -2.15         3.42 o                         
   6   8   6        314.95        320.52         8.68 o                         
   7   8   6         17.00         12.89         4.39 o                         
   8   8   6        393.43        390.37        14.36 o                         
   9   8   6         16.47         18.49         8.14 o                         
  10   8   6        398.04        403.30        18.72 o                         
  -4   9   6         10.82         29.44         9.71 o                         
  -3   9   6        107.01        111.63         9.82 o                         
  -2   9   6         37.12         27.93         6.66 o                         
  -1   9   6        164.91        181.71         9.72 o                         
   0   9   6         64.04         60.65         6.01 o                         
   1   9   6         16.48         16.14         4.40 o                         
   2   9   6          6.11          9.52         4.11 o                         
   3   9   6         13.47         12.15         4.59 o                         
   4   9   6         17.09         17.74         4.51 o                         
   5   9   6         70.17         74.37         5.27 o                         
   6   9   6         20.72         18.65         5.19 o                         
   7   9   6         15.03          8.82         5.55 o                         
   8   9   6         14.76         16.89         6.94 o                         
   9   9   6         13.03          6.26         6.97 o                         
  -2  10   6          0.75          6.61         7.19 o                         
  -1  10   6          0.15          6.09         5.69 o                         
   0  10   6        164.37        169.49         9.71 o                         
   1  10   6          0.10         -5.65         5.65 o                         
   2  10   6        277.79        260.82        10.33 o                         
   3  10   6         51.76         59.18         5.99 o                         
   4  10   6        829.92        841.95        18.80 o                         
   5  10   6         87.04         78.03        10.46 o                         
   6  10   6        859.95        903.54        21.79 o                         
   7  10   6         11.83         10.60         6.06 o                         
   8  10   6        167.06        152.57        10.87 o                         
   9  10   6          0.65         -2.85        14.84 o                         
  -1  11   6          1.39         -3.66         8.85 o                         
   0  11   6         11.09         15.27         8.28 o                         
   1  11   6         31.03         25.27         6.99 o                         
   2  11   6         15.86         16.20         5.64 o                         
   3  11   6          6.65          2.54         5.46 o                         
   4  11   6         70.64         69.13         8.49 o                         
   5  11   6         60.92         47.49         8.27 o                         
   6  11   6          6.12          6.63         6.79 o                         
   7  11   6        171.61        176.75        16.32 o                         
   1  12   6          6.34         10.26        11.62 o                         
   2  12   6         19.60          2.70         9.25 o                         
   3  12   6          6.06         -0.09         8.12 o                         
   4  12   6          1.09         -1.81         7.17 o                         
   5  12   6          1.73         -4.66         7.05 o                         
   6  12   6         42.65         37.09        21.38 o                         
  -3 -10   7         16.19         18.12        10.41 o                         
  -2 -10   7        342.04        342.94        30.08 o                         
  -1 -10   7         56.36         77.04        10.63 o                         
   0 -10   7         61.83         61.91         9.32 o                         
   1 -10   7         14.93         24.65         8.08 o                         
   2 -10   7          7.54         18.62         8.09 o                         
   3 -10   7         13.29         -4.08        13.88 o                         
  -5  -9   7          9.70          6.53        19.19 o                         
  -4  -9   7          9.77          6.51         7.20 o                         
  -3  -9   7         64.89         78.74        12.34 o                         
  -2  -9   7         54.57         58.09         8.60 o                         
  -1  -9   7        183.36        185.11        19.73 o                         
   0  -9   7          9.30         13.44         7.33 o                         
   1  -9   7        479.17        481.62        17.83 o                         
   2  -9   7        140.48        129.76         9.70 o                         
   3  -9   7        459.91        463.14        21.90 o                         
   4  -9   7         84.51         98.97        12.10 o                         
   5  -9   7        272.96        240.23        21.82 o                         
  -6  -8   7          8.58         18.67         9.06 o                         
  -5  -8   7          4.23         -3.45         7.88 o                         
  -4  -8   7        329.83        318.98        13.14 o                         
  -3  -8   7        116.93        109.13         8.58 o                         
  -2  -8   7        223.72        222.19        11.02 o                         
  -1  -8   7          4.97         24.48         6.53 o                         
   0  -8   7        127.21        123.33        10.13 o                         
   1  -8   7          3.39          3.83         5.91 o                         
   2  -8   7         33.43         33.08         6.02 o                         
   3  -8   7         45.70         60.53        10.83 o                         
   4  -8   7         24.66         36.11         9.72 o                         
   5  -8   7          0.49         -1.68         9.06 o                         
   6  -8   7         56.73         62.33        10.37 o                         
  -7  -7   7         75.54         54.27        14.56 o                         
  -6  -7   7          0.10          7.47         6.16 o                         
  -5  -7   7        307.28        305.73        13.79 o                         
  -4  -7   7         12.40         12.05         5.63 o                         
  -3  -7   7        166.40        157.82        10.16 o                         
  -2  -7   7          4.52         10.42         5.37 o                         
  -1  -7   7         19.03         21.70         5.74 o                         
   0  -7   7         39.11         47.46         5.56 o                         
   1  -7   7         51.52         52.46         5.27 o                         
   2  -7   7          2.70          9.99         4.36 o                         
   3  -7   7         10.55         11.44         4.34 o                         
   4  -7   7          0.35          2.40         6.12 o                         
   5  -7   7          4.88         -1.98         8.60 o                         
   6  -7   7         35.56         33.73        10.96 o                         
   7  -7   7        218.64        193.22        16.59 o                         
  -7  -6   7          0.68          0.92        13.33 o                         
  -6  -6   7        245.30        239.00        11.20 o                         
  -5  -6   7          6.59          6.40         5.78 o                         
  -4  -6   7         31.60         29.64         6.58 o                         
  -3  -6   7         10.68         12.72         5.29 o                         
  -2  -6   7          0.66         -1.17         6.52 o                         
  -1  -6   7         19.71          8.58         5.09 o                         
   0  -6   7         64.17         70.02         5.80 o                         
   1  -6   7         11.18          8.33         3.88 o                         
   2  -6   7        401.02        398.75        10.44 o                         
   3  -6   7          4.19          7.20         3.85 o                         
   4  -6   7         74.28         76.78         6.54 o                         
   5  -6   7         48.79         46.38        10.54 o                         
   6  -6   7        377.98        421.04        17.56 o                         
   7  -6   7         61.22         74.17        11.99 o                         
   8  -6   7        409.28        360.78        24.78 o                         
  -7  -5   7        468.14        497.64        15.15 o                         
  -6  -5   7          7.20          4.83         7.13 o                         
  -5  -5   7         57.31         42.54         6.15 o                         
  -4  -5   7         51.59         64.50         6.41 o                         
  -3  -5   7         45.01         51.37         6.71 o                         
  -2  -5   7          9.70          8.61         4.86 o                         
  -1  -5   7          5.03         -1.13         4.52 o                         
   0  -5   7          9.92          6.56         3.36 o                         
   1  -5   7        199.92        196.97         7.15 o                         
   2  -5   7          0.34         -0.86         3.11 o                         
   3  -5   7        126.61        136.50         5.64 o                         
   4  -5   7         29.65         30.60         4.55 o                         
   5  -5   7         10.92          6.02         5.42 o                         
   6  -5   7          2.75         -2.75         6.36 o                         
   7  -5   7          3.90          7.01         8.98 o                         
   8  -5   7          0.50         -2.64        14.34 o                         
   9  -5   7        156.55        134.66        16.06 o                         
  -8  -4   7         12.86         14.04        17.26 o                         
  -7  -4   7         10.07          7.89         7.01 o                         
  -6  -4   7         78.13         81.12         6.84 o                         
  -5  -4   7         34.26         47.65         5.38 o                         
  -4  -4   7       1814.26       1825.23        30.97 o                         
  -3  -4   7         33.99         24.97         4.97 o                         
  -2  -4   7       1432.24       1387.30        27.50 o                         
  -1  -4   7        196.53        196.06         7.95 o                         
   0  -4   7        467.38        464.24         9.76 o                         
   1  -4   7         23.08         27.85         4.24 o                         
   2  -4   7        801.45        827.47        12.75 o                         
   3  -4   7         11.48         10.69         2.98 o                         
   4  -4   7          0.01         -2.36         3.99 o                         
   5  -4   7          0.17         -3.66         3.66 o                         
   6  -4   7        103.81         99.74         9.29 o                         
   7  -4   7         49.58         48.64        11.65 o                         
   8  -4   7        157.34        142.87        11.45 o                         
   9  -4   7         20.98         15.22         8.50 o                         
  -8  -3   7          3.53          9.95         6.93 o                         
  -7  -3   7        122.00        110.24         9.39 o                         
  -6  -3   7         11.43         19.30         5.76 o                         
  -5  -3   7        625.34        602.86        13.72 o                         
  -4  -3   7          7.58         10.07         4.15 o                         
  -3  -3   7        953.47        895.51        21.20 o                         
  -2  -3   7          0.62          7.29         4.00 o                         
  -1  -3   7        183.87        172.63         7.51 o                         
   0  -3   7          7.16          8.59         3.82 o                         
   1  -3   7        405.54        380.75         8.27 o                         
   2  -3   7         97.06         88.14         4.00 o                         
   3  -3   7        258.29        245.82         7.52 o                         
   4  -3   7          3.33          3.73         3.26 o                         
   5  -3   7        509.90        509.99        10.98 o                         
   6  -3   7         63.67         66.27         7.50 o                         
   7  -3   7        204.78        213.61         9.57 o                         
   8  -3   7         33.97         27.36         6.22 o                         
   9  -3   7         60.83         57.16         8.39 o                         
  10  -3   7          4.51         -8.31        12.47 o                         
  -8  -2   7        338.29        351.04        14.28 o                         
  -7  -2   7          3.41         16.31         5.97 o                         
  -6  -2   7         46.34         44.19         6.50 o                         
  -5  -2   7          8.50         10.86         4.73 o                         
  -4  -2   7         85.60         94.25         6.02 o                         
  -3  -2   7         36.42         37.58         4.51 o                         
  -2  -2   7        240.72        233.72         8.93 o                         
  -1  -2   7          2.63         -2.14         3.64 o                         
   0  -2   7       1537.18       1499.76        26.98 o                         
   1  -2   7         43.18         48.53         3.31 o                         
   2  -2   7        252.22        249.92         6.26 o                         
   3  -2   7          0.08         -2.25         2.25 o                         
   4  -2   7         52.17         56.17         3.27 o                         
   5  -2   7          0.02         -1.81         2.64 o                         
   6  -2   7          5.84          7.88         3.49 o                         
   7  -2   7         24.79         14.83         4.29 o                         
   8  -2   7         18.67         12.96         5.40 o                         
   9  -2   7          0.64         -5.72         6.97 o                         
  10  -2   7         59.82         57.21         9.72 o                         
  -8  -1   7         61.65         53.54         8.58 o                         
  -7  -1   7         30.37         23.28         7.41 o                         
  -6  -1   7          0.28          4.06         5.42 o                         
  -5  -1   7         88.30         83.42         6.71 o                         
  -4  -1   7          2.17          0.62         4.15 o                         
  -3  -1   7        204.08        195.71         7.56 o                         
  -2  -1   7         13.55         15.28         3.59 o                         
  -1  -1   7       1107.32       1076.48        21.93 o                         
   0  -1   7          0.17         -0.18         3.10 o                         
   1  -1   7        620.45        624.97        11.50 o                         
   2  -1   7         41.52         43.82         2.64 o                         
   3  -1   7        242.14        271.52         5.95 o                         
   4  -1   7          0.32          0.75         2.27 o                         
   5  -1   7         26.05         29.21         3.16 o                         
   6  -1   7          8.29          9.46         3.10 o                         
   7  -1   7         64.91         62.90         4.69 o                         
   8  -1   7          1.62         -4.74         4.74 o                         
   9  -1   7         50.15         48.48         8.61 o                         
  10  -1   7         33.05         13.08         7.16 o                         
  11  -1   7        142.88        134.37        13.61 o                         
  -8   0   7         95.63         86.15        13.21 o                         
  -7   0   7         30.90         31.38         9.68 o                         
  -6   0   7         70.64         50.06         7.20 o                         
  -5   0   7         98.33         96.20         7.11 o                         
  -4   0   7        236.16        234.71         8.27 o                         
  -3   0   7         67.33         69.95         4.83 o                         
  -2   0   7        284.56        274.44         8.21 o                         
  -1   0   7         39.50         33.40         3.83 o                         
   0   0   7          0.49          3.26         2.24 o                         
   1   0   7         16.42         15.79         1.73 o                         
   2   0   7        138.28        110.70         3.69 o                         
   3   0   7         14.58         19.19         2.80 o                         
   4   0   7        392.95        362.83         6.82 o                         
   5   0   7         20.79         20.82         3.06 o                         
   6   0   7       1354.83       1331.00        17.72 o                         
   7   0   7         13.19         10.80         3.69 o                         
   8   0   7        340.55        334.14        10.19 o                         
   9   0   7         23.96         13.22         5.36 o                         
  10   0   7        476.13        484.23        14.81 o                         
  11   0   7          9.80         -0.94        10.96 o                         
  -7   1   7        414.91        419.75        15.77 o                         
  -6   1   7          0.40          3.69         5.84 o                         
  -5   1   7       1068.10       1077.30        19.77 o                         
  -4   1   7          5.28         -2.13         3.86 o                         
  -3   1   7       1150.90       1115.82        19.05 o                         
  -2   1   7          8.13         11.68         3.32 o                         
  -1   1   7        119.76        114.08         4.91 o                         
   0   1   7        100.45         95.46         3.22 o                         
   1   1   7        560.02        533.77         6.19 o                         
   2   1   7          7.53          6.64         1.90 o                         
   3   1   7         95.73         91.14         3.39 o                         
   4   1   7         32.05         32.77         2.76 o                         
   5   1   7        695.53        691.00        10.54 o                         
   6   1   7          1.25         -0.57         2.94 o                         
   7   1   7        380.63        396.03         9.71 o                         
   8   1   7          7.82          9.51         4.30 o                         
   9   1   7         12.56          9.74         4.73 o                         
  10   1   7          0.01          1.60         5.80 o                         
  11   1   7          5.99          1.92         6.41 o                         
  -7   2   7         26.18         17.63         7.65 o                         
  -6   2   7        100.94        113.20         8.26 o                         
  -5   2   7         14.49          9.54         4.45 o                         
  -4   2   7          5.24          3.66         4.21 o                         
  -3   2   7         21.59         19.04         4.14 o                         
  -2   2   7        216.11        235.34        10.59 o                         
  -1   2   7          0.84         -2.64         2.64 o                         
   0   2   7       2871.42       2870.51        37.24 o                         
   1   2   7         48.05         51.93         2.46 o                         
   2   2   7       1216.93       1231.25        14.88 o                         
   3   2   7         41.51         45.39         2.90 o                         
   4   2   7          6.58          4.12         1.83 o                         
   5   2   7          2.21          0.49         2.71 o                         
   6   2   7         46.14         43.54         3.91 o                         
   7   2   7          1.04         -3.05         3.05 o                         
   8   2   7        234.81        231.66         8.31 o                         
   9   2   7          0.96          1.48         5.09 o                         
  10   2   7        341.49        371.98        14.28 o                         
  11   2   7         12.29         11.45        10.25 o                         
  -7   3   7          0.11         -7.56         9.40 o                         
  -6   3   7          3.67          5.99         8.81 o                         
  -5   3   7        359.80        365.13        11.20 o                         
  -4   3   7         16.18         17.14         4.41 o                         
  -3   3   7        423.56        450.30        13.86 o                         
  -2   3   7          6.77          1.66         3.34 o                         
  -1   3   7        629.45        631.76        11.53 o                         
   0   3   7        126.56        118.37         4.29 o                         
   1   3   7        915.80        923.99        10.58 o                         
   2   3   7          4.20          5.67         1.93 o                         
   3   3   7        543.59        541.51         9.29 o                         
   4   3   7         23.80         24.04         2.28 o                         
   5   3   7        485.39        475.95         8.90 o                         
   6   3   7          9.44          7.32         3.45 o                         
   7   3   7        110.57        106.66         5.28 o                         
   8   3   7          4.05         -0.06         4.12 o                         
   9   3   7        305.39        308.81        12.87 o                         
  10   3   7          9.50          5.52         7.27 o                         
  11   3   7        111.22        120.35        10.39 o                         
  -7   4   7          2.47          7.45        15.11 o                         
  -6   4   7        141.51        136.98         9.22 o                         
  -5   4   7         87.07         98.38         7.25 o                         
  -4   4   7        534.45        540.97        12.52 o                         
  -3   4   7         41.92         44.51         4.73 o                         
  -2   4   7         47.34         45.10         4.06 o                         
  -1   4   7          2.63          6.30         3.16 o                         
   0   4   7        267.19        254.86         5.85 o                         
   1   4   7          0.87         -0.80         2.12 o                         
   2   4   7          0.31         -0.59         1.94 o                         
   3   4   7        103.05        104.16         3.62 o                         
   4   4   7        416.78        394.05         7.11 o                         
   5   4   7         13.53         15.89         3.49 o                         
   6   4   7          0.11          3.46         3.98 o                         
   7   4   7          5.46          0.12         4.51 o                         
   8   4   7          2.37         -4.39         4.39 o                         
   9   4   7          4.32          1.03         5.58 o                         
  10   4   7          4.01          6.47         6.06 o                         
  11   4   7          1.72          2.16         6.97 o                         
  -6   5   7         59.94         74.98         8.76 o                         
  -5   5   7        148.11        166.78         8.98 o                         
  -4   5   7        152.55        154.58         7.43 o                         
  -3   5   7          0.32          1.46         3.62 o                         
  -2   5   7          0.02         -3.22         3.43 o                         
  -1   5   7        365.38        368.54         7.92 o                         
   0   5   7          9.12         15.10         2.81 o                         
   1   5   7        439.50        451.88         7.51 o                         
   2   5   7         20.67         19.66         2.40 o                         
   3   5   7       1751.01       1760.28        21.04 o                         
   4   5   7          6.24          3.26         2.54 o                         
   5   5   7       1025.21       1013.66        14.70 o                         
   6   5   7          8.23          7.45         3.29 o                         
   7   5   7        339.53        334.95        11.22 o                         
   8   5   7          2.52         -1.91         5.20 o                         
   9   5   7         32.83         38.01         6.88 o                         
  10   5   7          1.10         -5.17         6.18 o                         
  11   5   7          0.76          6.41         8.37 o                         
  -6   6   7         84.09         98.24        24.57 o                         
  -5   6   7          0.01         -0.17         6.00 o                         
  -4   6   7         97.17        102.25         8.25 o                         
  -3   6   7         22.27         14.77         4.43 o                         
  -2   6   7        201.37        207.61         7.57 o                         
  -1   6   7        166.40        170.78         6.43 o                         
   0   6   7        379.18        363.94         8.18 o                         
   1   6   7         91.59         88.75         5.28 o                         
   2   6   7        465.89        465.92         8.95 o                         
   3   6   7          7.54          3.48         2.54 o                         
   4   6   7         64.03         62.29         3.95 o                         
   5   6   7          5.33          4.68         3.26 o                         
   6   6   7         59.28         64.18         4.97 o                         
   7   6   7          0.83          6.29         4.61 o                         
   8   6   7        155.26        145.61         8.77 o                         
   9   6   7          0.14         -6.12         6.12 o                         
  10   6   7        462.35        449.58        15.94 o                         
  11   6   7          1.35          3.90         7.45 o                         
  -5   7   7         85.61         74.97         9.58 o                         
  -4   7   7          0.73         -5.37         9.34 o                         
  -3   7   7        417.12        412.04        13.84 o                         
  -2   7   7         31.04         28.70         5.50 o                         
  -1   7   7        502.51        528.20        13.01 o                         
   0   7   7         55.46         59.01         4.41 o                         
   1   7   7         96.57         91.63         5.62 o                         
   2   7   7          0.96          1.00         3.40 o                         
   3   7   7         70.19         69.57         4.29 o                         
   4   7   7         61.57         70.26         4.59 o                         
   5   7   7        999.34       1001.59        16.18 o                         
   6   7   7         16.63         11.24         4.11 o                         
   7   7   7        382.24        369.95        12.38 o                         
   8   7   7          0.18         -5.64         5.64 o                         
   9   7   7        355.16        370.48        16.46 o                         
  10   7   7          0.00         -6.40         6.40 o                         
  11   7   7        147.30        131.58        42.97 o                         
  -4   8   7         86.87         83.53         9.95 o                         
  -3   8   7         31.29         34.94         7.82 o                         
  -2   8   7         42.89         34.09         5.87 o                         
  -1   8   7         22.09         23.24         5.82 o                         
   0   8   7         84.09         87.59         6.80 o                         
   1   8   7          1.38          3.27         3.88 o                         
   2   8   7        170.23        171.42         6.63 o                         
   3   8   7         56.66         58.56         4.42 o                         
   4   8   7        819.83        830.59        14.08 o                         
   5   8   7         67.83         73.03         4.87 o                         
   6   8   7        330.25        336.21         8.76 o                         
   7   8   7          4.38          2.58         5.04 o                         
   8   8   7         11.47         11.62         6.63 o                         
   9   8   7          6.80         10.77         7.94 o                         
  10   8   7         14.11         15.66         9.13 o                         
  -3   9   7          1.44          0.00        11.64 o                         
  -2   9   7          6.04         -0.72         7.15 o                         
  -1   9   7         84.34         90.79         8.20 o                         
   0   9   7         63.62         71.50         7.24 o                         
   1   9   7         49.80         44.16         5.33 o                         
   2   9   7         68.78         65.90         5.82 o                         
   3   9   7          6.73          8.59         4.71 o                         
   4   9   7         96.91         97.71         6.13 o                         
   5   9   7         64.30         63.74         5.15 o                         
   6   9   7          1.58         -3.00         4.84 o                         
   7   9   7        239.66        240.64        12.43 o                         
   8   9   7         29.88         33.01         7.69 o                         
   9   9   7        235.58        275.15        19.34 o                         
  -2  10   7        142.38        140.17        15.60 o                         
  -1  10   7         55.69         64.47         7.76 o                         
   0  10   7        505.66        538.50        19.13 o                         
   1  10   7         29.59         30.56         6.43 o                         
   2  10   7        108.52        119.51         7.77 o                         
   3  10   7          0.20          2.87         5.67 o                         
   4  10   7        193.13        179.96        10.31 o                         
   5  10   7          2.16          2.95         5.69 o                         
   6  10   7         21.56         25.54         6.41 o                         
   7  10   7         35.51         39.12         8.08 o                         
   8  10   7        122.37        100.49         9.98 o                         
   0  11   7         62.73         54.76        14.36 o                         
   1  11   7          2.65         13.65         6.19 o                         
   2  11   7          0.77          3.02         6.51 o                         
   3  11   7        129.31        118.76         8.67 o                         
   4  11   7         35.28         18.89         6.75 o                         
   5  11   7         98.86        100.62         9.37 o                         
   6  11   7         25.87         12.16         7.16 o                         
   7  11   7        366.09        349.90        26.36 o                         
   2  12   7        382.35        487.86        55.42 o                         
   3  12   7         89.54         85.37        14.76 o                         
   4  12   7        292.22        270.20        24.79 o                         
   5  12   7         63.19          6.94        16.64 o                         
   0 -10   8         16.44          7.18        14.56 o                         
   1 -10   8         15.78         10.11         9.07 o                         
   2 -10   8         44.54         57.92        25.41 o                         
  -3  -9   8        352.55        358.88        16.96 o                         
  -2  -9   8        130.71        128.48        21.61 o                         
  -1  -9   8        530.48        552.75        19.88 o                         
   0  -9   8         68.94         66.33         9.17 o                         
   1  -9   8        130.21        143.88        11.61 o                         
   2  -9   8        108.34        111.61        12.58 o                         
   3  -9   8         20.97         37.97        20.00 o                         
   4  -9   8          0.32         23.47        15.92 o                         
  -4  -8   8          8.86         -0.26         7.59 o                         
  -3  -8   8          4.19         19.31         7.22 o                         
  -2  -8   8         37.94         39.45         8.81 o                         
  -1  -8   8         18.64         13.78         7.91 o                         
   0  -8   8          6.08          7.77         7.27 o                         
   1  -8   8         18.60         21.33         7.43 o                         
   2  -8   8        344.67        373.09        18.58 o                         
   3  -8   8         88.56        104.04        10.20 o                         
   4  -8   8        151.70        176.13        18.40 o                         
   5  -8   8        160.20        149.86        14.21 o                         
  -6  -7   8          4.83         -4.08        16.02 o                         
  -5  -7   8          0.93          4.50         6.54 o                         
  -4  -7   8          0.97         10.03         6.59 o                         
  -3  -7   8         54.08         46.64         7.69 o                         
  -2  -7   8          0.00         -0.27         5.65 o                         
  -1  -7   8         11.64         11.75         6.62 o                         
   0  -7   8          0.53          4.18         5.73 o                         
   1  -7   8        111.56        113.38         8.71 o                         
   2  -7   8          0.19         -4.23         4.72 o                         
   3  -7   8        102.70        146.65        14.57 o                         
   4  -7   8         32.21         31.98         8.07 o                         
   5  -7   8          3.45          3.46         7.60 o                         
   6  -7   8          1.52         14.30         7.51 o                         
   7  -7   8          6.26         -6.63        25.52 o                         
  -6  -6   8         41.00         53.07         7.51 o                         
  -5  -6   8         22.06         37.85         7.27 o                         
  -4  -6   8        608.39        606.38        19.15 o                         
  -3  -6   8         10.97          5.82         6.04 o                         
  -2  -6   8        276.80        261.28        21.51 o                         
  -1  -6   8         73.57         73.06         7.34 o                         
   0  -6   8        207.76        219.56        10.61 o                         
   1  -6   8         33.97         32.51         6.27 o                         
   2  -6   8        894.57        908.95        23.77 o                         
   3  -6   8        182.12        176.70         8.59 o                         
   4  -6   8        305.48        306.52        12.53 o                         
   5  -6   8         57.41         47.74         8.34 o                         
   6  -6   8         52.20         58.62        12.02 o                         
   7  -6   8         13.07        -13.36        13.36 o                         
   8  -6   8          0.05        -31.79        34.96 o                         
  -6  -5   8          9.30         16.55         6.53 o                         
  -5  -5   8         23.44         17.75         7.84 o                         
  -4  -5   8         46.72         54.31         7.60 o                         
  -3  -5   8        108.37        104.99         8.79 o                         
  -2  -5   8          0.11         -5.34         5.34 o                         
  -1  -5   8         44.97         53.92        10.68 o                         
   0  -5   8          5.21          5.09         5.08 o                         
   1  -5   8          6.62          5.24         5.14 o                         
   2  -5   8         17.31         14.69         3.98 o                         
   3  -5   8         47.64         35.12         5.27 o                         
   4  -5   8          3.70         10.68         4.66 o                         
   5  -5   8        471.43        478.49        15.17 o                         
   6  -5   8        225.91        218.17        13.36 o                         
   7  -5   8        744.48        795.60        28.20 o                         
   8  -5   8        171.03        179.38        15.95 o                         
  -7  -4   8         42.98         43.50        11.65 o                         
  -6  -4   8        351.35        354.10        14.85 o                         
  -5  -4   8         58.31         73.41         9.20 o                         
  -4  -4   8        500.72        507.38        13.77 o                         
  -3  -4   8         41.89         33.31         6.64 o                         
  -2  -4   8        118.26        107.06         7.33 o                         
  -1  -4   8         61.05         71.19         7.30 o                         
   0  -4   8         18.11         19.60         5.75 o                         
   1  -4   8         15.40         14.37         5.66 o                         
   2  -4   8        112.78        106.62         6.23 o                         
   3  -4   8          0.33         -3.70         3.93 o                         
   4  -4   8        361.13        345.36        10.06 o                         
   5  -4   8         23.02         21.77         5.78 o                         
   6  -4   8        282.66        302.92        18.61 o                         
   7  -4   8         58.83         64.80         9.14 o                         
   8  -4   8        180.06        175.09        12.66 o                         
   9  -4   8          4.30         -2.09        15.46 o                         
  -7  -3   8         43.74         45.71         8.87 o                         
  -6  -3   8          2.52          7.45         5.91 o                         
  -5  -3   8        130.95        128.60         8.21 o                         
  -4  -3   8         35.58         38.83         5.28 o                         
  -3  -3   8        404.30        407.70        11.85 o                         
  -2  -3   8         20.36         17.74         4.90 o                         
  -1  -3   8        721.88        705.31        16.25 o                         
   0  -3   8        106.61        109.94         6.54 o                         
   1  -3   8        612.17        611.28        13.01 o                         
   2  -3   8        104.62        100.34         5.93 o                         
   3  -3   8        652.23        689.68        14.45 o                         
   4  -3   8         12.52          9.48         3.74 o                         
   5  -3   8         21.65         20.91         4.52 o                         
   6  -3   8         39.36         37.12         6.33 o                         
   7  -3   8         10.93          7.02         6.06 o                         
   8  -3   8          0.28         -6.99         6.99 o                         
   9  -3   8         52.92         64.45        11.50 o                         
  10  -3   8         28.02        -15.51        15.51 o                         
  -7  -2   8          1.46          4.15         6.06 o                         
  -6  -2   8        173.34        156.47        14.21 o                         
  -5  -2   8          0.80         -1.47         5.28 o                         
  -4  -2   8        408.72        392.89        16.24 o                         
  -3  -2   8          4.57         -0.19         4.06 o                         
  -2  -2   8        183.50        188.68        10.75 o                         
  -1  -2   8         27.19         21.45         4.73 o                         
   0  -2   8         83.36         67.67         5.58 o                         
   1  -2   8          2.34          7.18         3.72 o                         
   2  -2   8         33.47         23.93         3.61 o                         
   3  -2   8         84.87         84.30         4.63 o                         
   4  -2   8        116.02        106.19         8.03 o                         
   5  -2   8         40.70         35.20         5.04 o                         
   6  -2   8        970.83        964.29        21.33 o                         
   7  -2   8         60.63         51.12         6.23 o                         
   8  -2   8        312.82        317.75        15.24 o                         
   9  -2   8         98.31         86.81        12.02 o                         
  10  -2   8        327.37        295.09        18.96 o                         
  -7  -1   8        389.52        397.16        15.58 o                         
  -6  -1   8          8.86          8.32         9.04 o                         
  -5  -1   8        612.69        589.77        16.74 o                         
  -4  -1   8          4.46          1.07         4.66 o                         
  -3  -1   8        718.79        713.45        15.18 o                         
  -2  -1   8          2.26          0.34         3.71 o                         
  -1  -1   8        100.03        114.04         6.52 o                         
   0  -1   8        107.88        101.29         6.46 o                         
   1  -1   8          0.33          3.16         2.40 o                         
   2  -1   8         36.72         38.65         3.04 o                         
   3  -1   8        633.35        654.12        11.74 o                         
   4  -1   8          3.85          2.77         2.96 o                         
   5  -1   8          0.55          0.68         3.11 o                         
   6  -1   8          6.82          6.99         3.65 o                         
   7  -1   8         52.13         51.90         7.38 o                         
   8  -1   8         11.47          8.08         4.95 o                         
   9  -1   8         36.35         39.77         8.07 o                         
  10  -1   8          0.70          7.23         9.46 o                         
  -7   0   8        108.24         81.63         8.82 o                         
  -6   0   8          3.86          5.02         6.46 o                         
  -5   0   8          4.33          2.61         5.60 o                         
  -4   0   8         65.12         64.14         6.54 o                         
  -3   0   8         10.57          8.18         4.64 o                         
  -2   0   8        179.23        174.74         9.55 o                         
  -1   0   8          6.52          8.67         3.68 o                         
   0   0   8       1914.31       1890.98        30.27 o                         
   1   0   8          2.59          0.08         2.43 o                         
   2   0   8        998.64       1003.62        14.55 o                         
   3   0   8        166.61        175.88         5.60 o                         
   4   0   8        490.12        524.30         9.17 o                         
   5   0   8         42.44         50.30         4.12 o                         
   6   0   8       1627.29       1722.72        23.43 o                         
   7   0   8         41.98         41.91         4.77 o                         
   8   0   8        262.94        264.98         9.68 o                         
   9   0   8          8.15          4.88         5.79 o                         
  10   0   8          2.73         -1.77         6.03 o                         
  11   0   8         14.10         34.86        11.12 o                         
  -7   1   8        281.28        241.28        12.76 o                         
  -6   1   8         32.27         25.22         7.31 o                         
  -5   1   8         20.73         21.38         6.55 o                         
  -4   1   8        119.37        109.40         7.54 o                         
  -3   1   8         38.22         31.89         5.52 o                         
  -2   1   8          1.53          5.63         4.22 o                         
  -1   1   8        236.09        236.69         7.36 o                         
   0   1   8         18.72         17.23         3.31 o                         
   1   1   8        831.16        861.29        12.97 o                         
   2   1   8          6.34          4.94         2.24 o                         
   3   1   8         10.36          4.86         2.50 o                         
   4   1   8          1.09          1.92         2.49 o                         
   5   1   8          3.49         -2.14         3.34 o                         
   6   1   8         36.23         36.39         4.00 o                         
   7   1   8         40.20         41.89         4.77 o                         
   8   1   8         12.96         15.14         4.54 o                         
   9   1   8        462.20        472.51        12.68 o                         
  10   1   8         59.15         63.03         7.56 o                         
  11   1   8        469.38        471.67        17.57 o                         
  -7   2   8          6.97         18.47        19.19 o                         
  -6   2   8        409.80        410.08        16.02 o                         
  -5   2   8         63.14         68.19         7.08 o                         
  -4   2   8       1325.00       1361.62        28.31 o                         
  -3   2   8          0.03          0.40         4.81 o                         
  -2   2   8        331.18        323.11        10.27 o                         
  -1   2   8         26.35         20.66         4.21 o                         
   0   2   8        299.61        285.62         8.13 o                         
   1   2   8          1.48          2.89         2.62 o                         
   2   2   8          7.95          4.80         1.81 o                         
   3   2   8         15.94         19.12         2.49 o                         
   4   2   8        450.15        426.53         8.08 o                         
   5   2   8          9.15          4.86         3.90 o                         
   6   2   8        258.83        260.29         7.92 o                         
   7   2   8          0.92         -1.22         3.52 o                         
   8   2   8        267.72        263.02         9.28 o                         
   9   2   8          0.30         -4.89         5.67 o                         
  10   2   8         68.09         73.99         8.61 o                         
  11   2   8          2.72          1.10         7.22 o                         
  -6   3   8         38.80         35.09         7.67 o                         
  -5   3   8        336.99        370.35        14.70 o                         
  -4   3   8        105.24         93.84         9.33 o                         
  -3   3   8          2.06          3.10         4.69 o                         
  -2   3   8          0.63          5.57         3.72 o                         
  -1   3   8        712.81        743.50        13.30 o                         
   0   3   8          3.06          5.86         3.18 o                         
   1   3   8        967.46       1015.57        17.79 o                         
   2   3   8         10.45         11.15         2.11 o                         
   3   3   8       1291.64       1282.04        16.04 o                         
   4   3   8         37.38         43.60         3.89 o                         
   5   3   8        635.65        629.22        11.19 o                         
   6   3   8         28.58         32.61         4.19 o                         
   7   3   8        539.34        541.52        11.59 o                         
   8   3   8          3.07          2.33         4.80 o                         
   9   3   8         61.72         54.39         6.83 o                         
  10   3   8          5.75          7.58         5.92 o                         
  11   3   8          5.31         14.08         7.62 o                         
  -6   4   8        104.03         83.74        11.71 o                         
  -5   4   8         21.03         27.91         7.28 o                         
  -4   4   8         95.87         94.25         7.13 o                         
  -3   4   8         33.42         43.13         5.16 o                         
  -2   4   8         50.40         51.92         4.59 o                         
  -1   4   8        172.57        182.55         7.13 o                         
   0   4   8         17.64         17.72         3.41 o                         
   1   4   8        105.46        101.27         4.99 o                         
   2   4   8          7.05          7.79         2.58 o                         
   3   4   8         17.79         18.59         2.52 o                         
   4   4   8        372.14        369.27         8.84 o                         
   5   4   8          0.29         -2.24         3.17 o                         
   6   4   8        196.72        189.59         7.93 o                         
   7   4   8         30.57         29.05         5.16 o                         
   8   4   8        118.68        116.52         8.05 o                         
   9   4   8         12.51         13.90         6.52 o                         
  10   4   8        640.25        659.06        17.49 o                         
  11   4   8         10.91         -5.39         8.17 o                         
  -5   5   8        150.93        143.85        10.52 o                         
  -4   5   8         17.30         27.45         5.63 o                         
  -3   5   8        687.69        713.35        13.80 o                         
  -2   5   8         50.60         46.60         4.66 o                         
  -1   5   8        887.74        896.22        14.04 o                         
   0   5   8          2.11          0.69         3.56 o                         
   1   5   8        855.50        836.48        14.48 o                         
   2   5   8         14.68         17.08         2.85 o                         
   3   5   8        276.76        278.21         7.66 o                         
   4   5   8         92.77         97.14         4.58 o                         
   5   5   8          0.28          1.93         3.38 o                         
   6   5   8          3.03          6.79         4.14 o                         
   7   5   8        110.73        110.39         6.35 o                         
   8   5   8          4.81         -6.13         6.22 o                         
   9   5   8         65.46         66.05         8.23 o                         
  10   5   8          2.05         -3.95         6.87 o                         
  11   5   8        215.54        197.26        15.28 o                         
  -5   6   8         62.96         71.37        11.71 o                         
  -4   6   8        118.44        150.61        15.40 o                         
  -3   6   8         62.97         61.41         6.85 o                         
  -2   6   8         87.59         98.03         7.38 o                         
  -1   6   8          1.25          4.67         4.38 o                         
   0   6   8         17.95         19.81         4.95 o                         
   1   6   8          7.21          1.53         7.05 o                         
   2   6   8         51.09         49.05         4.75 o                         
   3   6   8         16.62          8.11         3.11 o                         
   4   6   8       1010.40       1018.72        17.55 o                         
   5   6   8          8.94          6.40         3.33 o                         
   6   6   8        610.11        594.52        11.71 o                         
   7   6   8         28.68         31.56         5.46 o                         
   8   6   8         99.92        110.73        10.77 o                         
   9   6   8          2.82          2.49         6.75 o                         
  10   6   8        330.49        351.77        19.60 o                         
  11   6   8          0.75        -10.82        13.98 o                         
  -4   7   8         39.63         35.91         9.01 o                         
  -3   7   8         86.47         75.82         8.92 o                         
  -2   7   8          3.69          9.53         5.40 o                         
  -1   7   8        201.48        208.32        10.18 o                         
   0   7   8         75.65         84.26         7.80 o                         
   1   7   8        301.38        298.19        11.18 o                         
   2   7   8          5.44          8.43         4.15 o                         
   3   7   8        296.50        294.26         9.76 o                         
   4   7   8         11.43         12.64         3.79 o                         
   5   7   8        466.70        453.65         9.81 o                         
   6   7   8          0.02         -1.98         3.85 o                         
   7   7   8         38.57         32.49         5.74 o                         
   8   7   8          3.24          5.77         7.07 o                         
   9   7   8         94.48         98.50         9.26 o                         
  10   7   8          6.23          2.08         7.05 o                         
  -3   8   8          0.01         -7.48         7.48 o                         
  -2   8   8        432.30        447.01        15.05 o                         
  -1   8   8        127.33        129.72         8.32 o                         
   0   8   8       1018.45       1029.25        22.14 o                         
   1   8   8         35.35         28.72         5.50 o                         
   2   8   8        147.96        157.54         7.91 o                         
   3   8   8          7.05          8.60         4.64 o                         
   4   8   8        123.15        129.86         6.46 o                         
   5   8   8          2.72         11.26         4.25 o                         
   6   8   8          0.98          3.26         3.85 o                         
   7   8   8          7.42          7.64         6.01 o                         
   8   8   8         72.94         51.95         7.38 o                         
   9   8   8          1.01         -3.04         7.67 o                         
  10   8   8          0.93         19.09        17.96 o                         
  -2   9   8         86.57        104.68         9.21 o                         
  -1   9   8          8.27          4.34         6.35 o                         
   0   9   8        118.23        112.60         9.58 o                         
   1   9   8        134.88        127.01         9.58 o                         
   2   9   8          3.98          5.99         5.16 o                         
   3   9   8        600.42        612.20        15.86 o                         
   4   9   8         30.84         27.37         5.18 o                         
   5   9   8        408.43        409.59        13.04 o                         
   6   9   8          1.17          3.76         5.01 o                         
   7   9   8        527.00        538.40        17.54 o                         
   8   9   8          1.26         -3.44         6.85 o                         
   9   9   8        225.24        191.81        12.57 o                         
  -1  10   8          2.50          4.72         8.61 o                         
   0  10   8        121.28         92.49         8.62 o                         
   1  10   8         24.86         21.95         7.14 o                         
   2  10   8          8.08          6.92         7.45 o                         
   3  10   8        117.38        117.01         9.55 o                         
   4  10   8          2.68          9.76         6.37 o                         
   5  10   8         33.56         46.02         6.74 o                         
   6  10   8         11.63         22.54         9.87 o                         
   7  10   8          2.11          5.05         6.93 o                         
   8  10   8          1.41          4.50         9.63 o                         
   2  11   8         62.43         65.67        11.49 o                         
   3  11   8        261.16        243.71        12.96 o                         
   4  11   8         26.29         43.70         6.91 o                         
   5  11   8        128.19        121.81        11.14 o                         
   6  11   8          1.42          4.35         8.56 o                         
  -1  -9   9         10.19         16.23        14.70 o                         
   0  -9   9         10.41         26.01         8.58 o                         
   1  -9   9        294.61        329.34        25.10 o                         
   2  -9   9        123.94        104.07        15.44 o                         
  -3  -8   9         10.14         20.38         9.35 o                         
  -2  -8   9        122.46        117.80        14.19 o                         
  -1  -8   9         83.04         85.89        11.20 o                         
   0  -8   9        231.68        217.23        13.48 o                         
   1  -8   9         44.83         45.97         8.72 o                         
   2  -8   9        374.99        414.35        20.85 o                         
   3  -8   9        102.67        103.93        15.12 o                         
   4  -8   9         17.32         17.45        18.47 o                         
  -4  -7   9          2.11          2.01         6.93 o                         
  -3  -7   9        173.12        181.37        12.28 o                         
  -2  -7   9         13.77         11.05         7.14 o                         
  -1  -7   9         31.99         36.22         7.99 o                         
   0  -7   9          0.44          1.63         6.66 o                         
   1  -7   9          1.10          2.66         6.07 o                         
   2  -7   9          6.61         13.52         6.07 o                         
   3  -7   9         97.87        111.48        10.19 o                         
   4  -7   9          8.31         25.51        11.30 o                         
   5  -7   9        279.91        275.63        15.93 o                         
   6  -7   9        169.57        147.00        18.58 o                         
  -5  -6   9          0.17         -6.16         8.90 o                         
  -4  -6   9        144.03        122.40        10.50 o                         
  -3  -6   9          8.17          9.35         6.95 o                         
  -2  -6   9        207.27        191.18        11.83 o                         
  -1  -6   9         55.12         60.27        10.97 o                         
   0  -6   9         92.95         85.18         9.12 o                         
   1  -6   9          0.42          8.90         6.72 o                         
   2  -6   9          4.29          6.39         6.47 o                         
   3  -6   9          0.03          5.53         7.97 o                         
   4  -6   9         45.40         47.11         9.44 o                         
   5  -6   9         41.47         35.75         8.78 o                         
   6  -6   9          7.68         14.37        15.04 o                         
   7  -6   9         49.76         49.96        10.22 o                         
  -6  -5   9          0.74         -3.57        17.66 o                         
  -5  -5   9          5.63         15.76         6.52 o                         
  -4  -5   9          6.43          8.95         7.01 o                         
  -3  -5   9          8.08          8.09         7.84 o                         
  -2  -5   9         10.44          7.73         6.36 o                         
  -1  -5   9         29.14         22.46         6.82 o                         
   0  -5   9         20.83         23.08         7.09 o                         
   1  -5   9        340.90        350.83        14.50 o                         
   2  -5   9         82.96         73.95         8.42 o                         
   3  -5   9       1022.92       1003.38        25.54 o                         
   4  -5   9         59.08         63.66         9.70 o                         
   5  -5   9        182.32        173.08        16.97 o                         
   6  -5   9         40.97         43.75         8.90 o                         
   7  -5   9         19.44         14.22         8.73 o                         
   8  -5   9          9.06        -11.24        17.46 o                         
  -6  -4   9         11.36         -2.71         7.90 o                         
  -5  -4   9          0.45          9.78         6.42 o                         
  -4  -4   9        143.17        139.16         9.70 o                         
  -3  -4   9          3.00          5.49         6.19 o                         
  -2  -4   9        328.54        337.75        14.56 o                         
  -1  -4   9         16.93          5.07         6.29 o                         
   0  -4   9        240.86        234.75        12.22 o                         
   1  -4   9        111.22         96.12         8.68 o                         
   2  -4   9        772.61        780.85        30.24 o                         
   3  -4   9         14.40         13.33         5.50 o                         
   4  -4   9        157.43        156.23         8.34 o                         
   5  -4   9          0.37         -2.96         4.98 o                         
   6  -4   9        318.69        341.53        16.22 o                         
   7  -4   9         66.09         66.32         8.76 o                         
   8  -4   9        183.51        180.96        19.48 o                         
  -6  -3   9          5.59         10.99         7.06 o                         
  -5  -3   9        175.33        170.26        10.06 o                         
  -4  -3   9         43.68         45.99         6.42 o                         
  -3  -3   9        440.85        425.57        12.77 o                         
  -2  -3   9          0.26         -1.47         5.05 o                         
  -1  -3   9         87.57         91.30         7.36 o                         
   0  -3   9         19.52         13.88         5.91 o                         
   1  -3   9         11.97         10.41         5.91 o                         
   2  -3   9          5.70          3.83         5.48 o                         
   3  -3   9          0.03          5.36         4.20 o                         
   4  -3   9         35.46         45.03         5.01 o                         
   5  -3   9        693.54        729.76        15.23 o                         
   6  -3   9         54.89         55.39         7.43 o                         
   7  -3   9        622.56        640.80        27.39 o                         
   8  -3   9         93.67         78.82        11.23 o                         
   9  -3   9         10.43          8.04         9.63 o                         
  -6  -2   9         39.82         42.68         9.23 o                         
  -5  -2   9          3.80          3.27         5.97 o                         
  -4  -2   9          3.62         10.96         5.57 o                         
  -3  -2   9         40.59         38.42         5.55 o                         
  -2  -2   9          4.43         -0.21         4.27 o                         
  -1  -2   9         55.39         54.98         6.10 o                         
   0  -2   9        764.95        724.75        17.03 o                         
   1  -2   9         27.29         24.65         4.43 o                         
   2  -2   9        661.20        662.82        15.49 o                         
   3  -2   9        108.16        116.45         6.18 o                         
   4  -2   9        526.32        544.08        12.23 o                         
   5  -2   9         16.51         16.85         4.63 o                         
   6  -2   9        850.82        841.16        18.32 o                         
   7  -2   9         40.10         36.14         6.90 o                         
   8  -2   9         63.26         31.88        13.83 o                         
   9  -2   9          0.00         -8.31         8.31 o                         
  10  -2   9         16.27          4.36        12.29 o                         
  -6  -1   9         16.82         30.85         7.90 o                         
  -5  -1   9         81.87         77.98         8.37 o                         
  -4  -1   9         48.08         47.45         7.29 o                         
  -3  -1   9          0.04          0.46         4.58 o                         
  -2  -1   9          0.01         -3.61         4.23 o                         
  -1  -1   9          1.67         -0.14         3.98 o                         
   0  -1   9         56.94         55.28         5.44 o                         
   1  -1   9        112.51        115.26         5.82 o                         
   2  -1   9          2.47          1.08         3.21 o                         
   3  -1   9          2.61         -0.67         3.45 o                         
   4  -1   9          2.56         -3.40         3.81 o                         
   5  -1   9          0.82          0.81         4.32 o                         
   6  -1   9          7.92         -3.06         5.22 o                         
   7  -1   9         81.99         65.41         7.68 o                         
   8  -1   9          1.10         -5.66         5.66 o                         
   9  -1   9        259.28        274.85        17.73 o                         
  10  -1   9         63.65         32.14        11.38 o                         
  -6   0   9        194.76        206.98        12.14 o                         
  -5   0   9         52.04         48.26         7.62 o                         
  -4   0   9        544.29        548.24        18.74 o                         
  -3   0   9          6.45          1.71         5.07 o                         
  -2   0   9         90.32         88.76         6.23 o                         
  -1   0   9         18.36         15.21         4.49 o                         
   0   0   9        374.63        377.12         9.01 o                         
   1   0   9          4.88          5.66         3.10 o                         
   2   0   9        369.25        392.99         7.77 o                         
   3   0   9         25.18         23.59         3.78 o                         
   4   0   9         43.57         46.60         4.20 o                         
   5   0   9          7.95          0.75         3.87 o                         
   6   0   9        121.17        117.73         6.58 o                         
   7   0   9          4.56         -2.34         4.79 o                         
   8   0   9        400.42        407.11        12.94 o                         
   9   0   9         27.87         25.54         9.64 o                         
  10   0   9        175.52        147.13        14.24 o                         
  -6   1   9         29.60         41.46         8.27 o                         
  -5   1   9        503.07        519.60        17.15 o                         
  -4   1   9          3.09         -0.84         6.30 o                         
  -3   1   9        180.38        163.37         8.78 o                         
  -2   1   9         52.24         45.46         6.02 o                         
  -1   1   9         10.72         12.98         4.85 o                         
   0   1   9          1.10          2.78         3.36 o                         
   1   1   9          0.10         -0.69         3.02 o                         
   2   1   9          0.15          0.46         2.70 o                         
   3   1   9         89.06         96.30         4.59 o                         
   4   1   9         27.06         32.11         3.85 o                         
   5   1   9        453.86        474.04        10.62 o                         
   6   1   9         21.42         20.72         4.34 o                         
   7   1   9       1036.43       1106.47        23.25 o                         
   8   1   9          3.42          0.59         4.79 o                         
   9   1   9         67.66         70.84         7.25 o                         
  10   1   9          4.36          1.44         7.04 o                         
  11   1   9         14.92         17.55        19.90 o                         
  -6   2   9         93.55         88.65        10.28 o                         
  -5   2   9          0.01          5.87         6.57 o                         
  -4   2   9          8.16         14.72         7.24 o                         
  -3   2   9         24.13         19.30         5.57 o                         
  -2   2   9        196.29        201.67         9.34 o                         
  -1   2   9          0.01         -0.88         4.02 o                         
   0   2   9        451.97        465.91        10.97 o                         
   1   2   9          5.87          9.05         4.02 o                         
   2   2   9        690.49        712.60        11.39 o                         
   3   2   9          7.06          8.97         3.03 o                         
   4   2   9        156.63        159.18         8.35 o                         
   5   2   9          9.55          1.88         3.81 o                         
   6   2   9        217.18        229.26         8.69 o                         
   7   2   9         11.96          7.26         4.29 o                         
   8   2   9          0.38         -4.97         4.97 o                         
   9   2   9          1.78          4.71         6.10 o                         
  10   2   9        778.08        835.21        29.43 o                         
  11   2   9          9.06         15.15        15.62 o                         
  -5   3   9        157.62        135.95        11.36 o                         
  -4   3   9          2.41          5.14         5.78 o                         
  -3   3   9        645.69        672.98        16.91 o                         
  -2   3   9          3.03         -0.94         4.48 o                         
  -1   3   9        507.91        546.28        16.00 o                         
   0   3   9         32.35         25.10         4.44 o                         
   1   3   9        673.67        689.06        12.96 o                         
   2   3   9          0.09         -0.72         2.98 o                         
   3   3   9        153.43        164.76         5.53 o                         
   4   3   9          9.98         10.28         3.34 o                         
   5   3   9         18.47         12.42         4.11 o                         
   6   3   9          3.50         -0.06         3.97 o                         
   7   3   9         28.40         26.32         5.26 o                         
   8   3   9          8.97         11.29         6.24 o                         
   9   3   9        172.72        167.46        10.63 o                         
  10   3   9          0.65          8.64         6.68 o                         
  11   3   9        170.31        157.45        17.60 o                         
  -5   4   9        114.84        126.46        11.58 o                         
  -4   4   9        137.55        140.87         8.59 o                         
  -3   4   9        130.21        126.08         9.28 o                         
  -2   4   9          0.43          2.09         4.72 o                         
  -1   4   9          0.62          2.97         4.16 o                         
   0   4   9        185.41        197.62         8.93 o                         
   1   4   9         27.69         25.42         4.15 o                         
   2   4   9         43.68         38.91         3.97 o                         
   3   4   9         25.66         21.21         4.42 o                         
   4   4   9        707.05        681.96        12.24 o                         
   5   4   9          0.07         -0.73         3.26 o                         
   6   4   9        428.67        424.04        10.66 o                         
   7   4   9         16.79         17.67         4.96 o                         
   8   4   9        155.63        147.90        10.00 o                         
   9   4   9          0.04          3.64         6.68 o                         
  10   4   9        366.50        376.80        15.65 o                         
  11   4   9          0.12         37.35        16.53 o                         
  -5   5   9        130.87        107.94        26.94 o                         
  -4   5   9         21.84         30.52        11.58 o                         
  -3   5   9        145.06        145.17         9.19 o                         
  -2   5   9         46.19         44.80         5.75 o                         
  -1   5   9         77.77         70.29         5.23 o                         
   0   5   9        120.61        117.62         6.37 o                         
   1   5   9          5.35          5.76         4.64 o                         
   2   5   9          0.64          1.13         4.03 o                         
   3   5   9         17.33         19.59         4.37 o                         
   4   5   9          5.85          5.71         3.12 o                         
   5   5   9        452.17        450.50         9.48 o                         
   6   5   9          1.56         -1.73         3.86 o                         
   7   5   9         93.19         89.96         6.00 o                         
   8   5   9          0.00         -3.03         5.28 o                         
   9   5   9         65.71         60.06         8.41 o                         
  10   5   9          2.92          0.64         6.91 o                         
  -4   6   9         26.09         43.75        12.26 o                         
  -3   6   9          7.55          7.46         7.70 o                         
  -2   6   9         84.67        107.13         9.27 o                         
  -1   6   9        128.26        125.72        18.05 o                         
   0   6   9        473.91        476.87        13.32 o                         
   1   6   9          1.07          2.21         5.64 o                         
   2   6   9         61.89         54.10         6.30 o                         
   3   6   9         23.72         17.01         5.46 o                         
   4   6   9        217.52        209.15         7.58 o                         
   5   6   9          0.97         -2.80         3.38 o                         
   6   6   9         56.95         56.87         5.12 o                         
   7   6   9          1.76         -4.43         4.74 o                         
   8   6   9         40.09         42.55         7.62 o                         
   9   6   9          1.80         -6.61         6.61 o                         
  10   6   9        204.96        202.71        12.50 o                         
  -3   7   9        125.88        123.34        11.96 o                         
  -2   7   9         29.10         21.01         7.17 o                         
  -1   7   9        565.86        572.44        15.80 o                         
   0   7   9         18.17         16.83         6.56 o                         
   1   7   9         86.69         90.69         7.60 o                         
   2   7   9         18.45         20.37         5.81 o                         
   3   7   9         30.16         32.16         5.61 o                         
   4   7   9          0.79          0.67         4.57 o                         
   5   7   9        118.54        120.41         6.31 o                         
   6   7   9          7.87          8.19         4.68 o                         
   7   7   9        399.96        388.41        16.68 o                         
   8   7   9          4.27          7.01         7.44 o                         
   9   7   9        404.56        386.49        18.10 o                         
  10   7   9          2.61          2.02         8.57 o                         
  -2   8   9         88.01         96.03         9.06 o                         
  -1   8   9          1.11         12.34         6.17 o                         
   0   8   9         11.85         12.55         6.07 o                         
   1   8   9         28.24         34.19         6.02 o                         
   2   8   9        122.53        127.36         8.67 o                         
   3   8   9         27.96         26.49         7.87 o                         
   4   8   9         91.61         94.06         9.36 o                         
   5   8   9          6.01          2.85         5.01 o                         
   6   8   9         96.20         94.28        14.54 o                         
   7   8   9          0.00          4.81         5.64 o                         
   8   8   9          2.45         -0.48         6.20 o                         
   9   8   9          0.85          3.17         6.61 o                         
  -1   9   9        155.50        158.87        11.58 o                         
   0   9   9         16.16         13.12         8.03 o                         
   1   9   9        425.88        447.21        14.87 o                         
   2   9   9          4.47         11.04         6.09 o                         
   3   9   9        194.72        183.61        10.99 o                         
   4   9   9          0.24         -3.85         6.94 o                         
   5   9   9        132.98        122.86         9.46 o                         
   6   9   9          0.06          1.00         6.23 o                         
   7   9   9         29.01         20.40         8.57 o                         
   8   9   9          2.11          1.01         7.18 o                         
   0  10   9         57.12         44.37        13.51 o                         
   1  10   9         51.56         68.80        11.05 o                         
   2  10   9         31.46         47.12         9.02 o                         
   3  10   9          3.49          6.23         6.65 o                         
   4  10   9          3.93         -2.21         6.55 o                         
   5  10   9          0.05          1.79         6.48 o                         
   6  10   9         20.77         32.31        10.47 o                         
   7  10   9          0.60         -4.77        11.29 o                         
   4  11   9         53.44         29.70        17.04 o                         
   0  -8  10         38.11         45.08        11.34 o                         
   1  -8  10         11.95         11.30         9.92 o                         
   2  -8  10        129.72        138.18        14.77 o                         
   3  -8  10         18.99         34.39        25.11 o                         
  -3  -7  10         37.27         63.48        17.86 o                         
  -2  -7  10         19.85         18.01         7.66 o                         
  -1  -7  10        181.25        181.68        12.55 o                         
   0  -7  10        179.82        177.55        12.43 o                         
   1  -7  10        644.03        649.82        21.53 o                         
   2  -7  10        209.48        209.70        13.46 o                         
   3  -7  10        850.89        906.59        29.77 o                         
   4  -7  10         92.79        117.59        21.38 o                         
   5  -7  10         68.71         84.70        14.55 o                         
  -4  -6  10          3.71         -4.18        16.02 o                         
  -3  -6  10         29.03         41.62        13.08 o                         
  -2  -6  10         36.19         39.59         8.33 o                         
  -1  -6  10         11.26         -0.45         7.08 o                         
   0  -6  10          8.00         12.08         7.23 o                         
   1  -6  10          3.10          0.88         7.16 o                         
   2  -6  10         86.93         72.99         9.13 o                         
   3  -6  10          7.41          9.39         7.11 o                         
   4  -6  10          2.19          1.84        10.92 o                         
   5  -6  10         15.55         30.29         9.96 o                         
   6  -6  10        247.31        235.52        15.17 o                         
  -4  -5  10         18.56          7.57         6.87 o                         
  -3  -5  10        514.45        577.18        20.13 o                         
  -2  -5  10          8.57          8.10         7.28 o                         
  -1  -5  10        420.91        425.50        23.81 o                         
   0  -5  10        112.21        123.53        10.72 o                         
   1  -5  10         95.29         92.47         9.66 o                         
   2  -5  10         17.84          4.13         9.52 o                         
   3  -5  10         47.76         34.91         8.30 o                         
   4  -5  10          0.27         -2.02         6.85 o                         
   5  -5  10        167.83        170.38        14.34 o                         
   6  -5  10         16.47         18.28        12.17 o                         
   7  -5  10        208.78        215.85        19.41 o                         
  -5  -4  10         27.33         13.10        14.55 o                         
  -4  -4  10         93.48        100.68         9.36 o                         
  -3  -4  10          0.28          2.69         6.47 o                         
  -2  -4  10        319.18        286.63        14.73 o                         
  -1  -4  10          1.21          4.97         6.72 o                         
   0  -4  10         49.68         35.30        10.60 o                         
   1  -4  10         12.06         17.02         7.17 o                         
   2  -4  10        406.09        404.92        13.81 o                         
   3  -4  10        176.66        192.74        10.36 o                         
   4  -4  10        613.04        639.20        17.69 o                         
   5  -4  10         92.58         92.77        14.41 o                         
   6  -4  10        604.22        609.49        18.37 o                         
   7  -4  10        118.12        127.01        18.08 o                         
   8  -4  10        101.64        111.39        14.67 o                         
  -5  -3  10          1.44         -1.81         7.27 o                         
  -4  -3  10         12.32         18.99         7.16 o                         
  -3  -3  10         38.69         47.43         7.55 o                         
  -2  -3  10          7.06          5.11         6.06 o                         
  -1  -3  10         24.47         25.59         7.33 o                         
   0  -3  10          2.70          7.36         6.67 o                         
   1  -3  10        624.57        639.84        19.52 o                         
   2  -3  10         32.65         32.73         8.44 o                         
   3  -3  10        292.27        307.67        11.17 o                         
   4  -3  10          0.04          6.19         5.66 o                         
   5  -3  10          0.51         -0.14         5.50 o                         
   6  -3  10         30.45         19.66         6.95 o                         
   7  -3  10        281.31        288.55        15.48 o                         
   8  -3  10         35.64         11.20        13.10 o                         
  -5  -2  10         14.56         14.09         8.26 o                         
  -4  -2  10        609.93        621.27        23.35 o                         
  -3  -2  10        141.26        135.35         8.95 o                         
  -2  -2  10        503.02        529.37        14.45 o                         
  -1  -2  10         50.68         55.94         6.17 o                         
   0  -2  10        991.38       1027.36        22.37 o                         
   1  -2  10         38.46         41.93         5.85 o                         
   2  -2  10        672.10        708.45        16.04 o                         
   3  -2  10         47.14         47.06         5.20 o                         
   4  -2  10         67.55         65.53         5.97 o                         
   5  -2  10          3.90         -2.00         5.12 o                         
   6  -2  10        150.34        169.14        15.06 o                         
   7  -2  10          0.46          0.29         6.74 o                         
   8  -2  10         95.67        104.30        12.55 o                         
   9  -2  10          6.65          1.82         9.22 o                         
  -5  -1  10         31.04         28.74         7.50 o                         
  -4  -1  10         30.74         21.17         6.85 o                         
  -3  -1  10          0.15         -4.58         5.72 o                         
  -2  -1  10         34.88         42.30         5.77 o                         
  -1  -1  10         15.12         16.67         4.80 o                         
   0  -1  10        108.13        104.64         7.11 o                         
   1  -1  10        122.99        116.97         7.09 o                         
   2  -1  10         14.08          6.98         4.08 o                         
   3  -1  10        302.88        308.67         8.80 o                         
   4  -1  10         71.85         62.59         5.41 o                         
   5  -1  10        636.85        694.31        18.02 o                         
   6  -1  10         62.36         64.54         9.41 o                         
   7  -1  10        837.38        886.91        20.13 o                         
   8  -1  10         28.44         25.70         9.52 o                         
   9  -1  10         10.77         21.79         9.61 o                         
  10  -1  10         15.02         29.60        26.64 o                         
  -5   0  10          0.91          0.05         7.19 o                         
  -4   0  10         90.58         81.83         8.63 o                         
  -3   0  10         25.20         21.10         6.62 o                         
  -2   0  10         81.40         65.50         6.79 o                         
  -1   0  10          0.04         -2.32         4.26 o                         
   0   0  10          0.25          7.79         4.33 o                         
   1   0  10         23.24         26.31         4.78 o                         
   2   0  10        243.75        243.17         8.66 o                         
   3   0  10          9.99          6.93         3.43 o                         
   4   0  10        125.17        142.89         7.90 o                         
   5   0  10          5.54         -0.88         5.50 o                         
   6   0  10        370.25        369.46        12.50 o                         
   7   0  10          3.94         -1.34         7.02 o                         
   8   0  10         51.07         54.35        10.71 o                         
   9   0  10          2.64          9.09         9.05 o                         
  10   0  10        195.59        175.12        16.27 o                         
  -5   1  10         21.65         22.73         9.84 o                         
  -4   1  10         22.81         16.10         7.79 o                         
  -3   1  10        117.04        114.81         9.11 o                         
  -2   1  10          7.30          0.28         5.43 o                         
  -1   1  10        133.51        134.72         7.90 o                         
   0   1  10         36.52         26.62         4.56 o                         
   1   1  10       1162.37       1207.44        18.15 o                         
   2   1  10          0.17          0.45         3.15 o                         
   3   1  10        883.86        910.21        14.63 o                         
   4   1  10         60.87         57.23         5.61 o                         
   5   1  10         70.74         66.90         5.76 o                         
   6   1  10          7.18         13.85         4.86 o                         
   7   1  10         25.79         25.88         5.59 o                         
   8   1  10          0.14         -4.45         6.71 o                         
   9   1  10        243.38        238.04        13.86 o                         
  10   1  10          1.45          9.56        12.08 o                         
  -5   2  10         13.03          8.41        10.77 o                         
  -4   2  10        240.49        256.07        12.86 o                         
  -3   2  10          7.15          9.60         6.41 o                         
  -2   2  10         48.15         45.97         6.59 o                         
  -1   2  10         21.13         17.78         4.98 o                         
   0   2  10         10.29          5.87         4.29 o                         
   1   2  10         53.13         50.22         4.95 o                         
   2   2  10         57.84         52.22         4.67 o                         
   3   2  10         66.09         71.35         4.79 o                         
   4   2  10        755.73        786.15        16.36 o                         
   5   2  10         20.53         15.07         6.06 o                         
   6   2  10       1423.43       1497.63        27.42 o                         
   7   2  10         80.15         72.86         7.48 o                         
   8   2  10       1013.23       1051.27        31.22 o                         
   9   2  10         24.12         19.14         7.95 o                         
  10   2  10        693.11        698.34        26.84 o                         
  -5   3  10        416.01        485.20        39.80 o                         
  -4   3  10          0.02         10.48         7.65 o                         
  -3   3  10        443.66        447.53        16.47 o                         
  -2   3  10         33.49         24.27         6.01 o                         
  -1   3  10          0.75          0.37         4.51 o                         
   0   3  10         19.88         14.10         4.43 o                         
   1   3  10         38.06         36.40         5.45 o                         
   2   3  10         14.37          6.07         4.39 o                         
   3   3  10          2.24          5.77         3.98 o                         
   4   3  10         27.80         24.88         4.72 o                         
   5   3  10        310.64        316.57        11.95 o                         
   6   3  10         16.05         21.99         5.18 o                         
   7   3  10         13.75         12.70         5.63 o                         
   8   3  10          8.12          7.14         6.22 o                         
   9   3  10         61.43         64.09        10.72 o                         
  10   3  10          8.35         -6.61         8.27 o                         
  -4   4  10         36.01         41.19         7.59 o                         
  -3   4  10         32.65         32.09         6.69 o                         
  -2   4  10        393.63        381.49        18.62 o                         
  -1   4  10          0.86          2.66         4.47 o                         
   0   4  10        781.94        802.90        15.38 o                         
   1   4  10         21.94         15.96         6.47 o                         
   2   4  10        272.97        273.30        11.96 o                         
   3   4  10          3.49         14.02         4.86 o                         
   4   4  10        510.79        523.53        13.98 o                         
   5   4  10          4.32          6.05         4.67 o                         
   6   4  10        201.37        223.56        11.50 o                         
   7   4  10          1.02         -4.37         4.37 o                         
   8   4  10          0.05         -0.28         5.89 o                         
   9   4  10          0.39         -0.07         7.02 o                         
  10   4  10        149.14        153.44        13.78 o                         
  -4   5  10         16.41         30.23        12.00 o                         
  -3   5  10          0.57          2.63         7.39 o                         
  -2   5  10         22.50         32.63         8.04 o                         
  -1   5  10        113.92        130.73        12.28 o                         
   0   5  10         19.94         23.38         5.67 o                         
   1   5  10         23.44         22.28         5.55 o                         
   2   5  10          2.32          4.89         4.58 o                         
   3   5  10         10.99         24.15         5.13 o                         
   4   5  10         16.42         25.55         5.56 o                         
   5   5  10          1.33         -3.48         4.52 o                         
   6   5  10          1.55          5.23         5.44 o                         
   7   5  10         83.75         83.21         6.65 o                         
   8   5  10          3.78         -1.52         6.51 o                         
   9   5  10        192.63        166.11        11.22 o                         
  10   5  10          0.79          3.95         7.43 o                         
  -3   6  10          0.17         16.19         9.58 o                         
  -2   6  10        168.26        172.14        12.60 o                         
  -1   6  10          2.61         13.55         8.01 o                         
   0   6  10        127.06        145.58        10.05 o                         
   1   6  10          9.77         15.05         6.17 o                         
   2   6  10         24.18         23.35         6.51 o                         
   3   6  10          0.03         -4.96         6.03 o                         
   4   6  10          3.61         -4.78         5.49 o                         
   5   6  10          9.38         -5.76         5.76 o                         
   6   6  10        269.27        239.79        16.58 o                         
   7   6  10         10.50          6.96         5.93 o                         
   8   6  10         86.16         80.58        10.14 o                         
   9   6  10          1.92         -5.04         6.79 o                         
  10   6  10         83.93         97.67        19.90 o                         
  -2   7  10          8.51          5.44         7.39 o                         
  -1   7  10         89.17         85.91         9.34 o                         
   0   7  10          6.28         12.59         7.84 o                         
   1   7  10        538.23        582.89        19.63 o                         
   2   7  10         15.68         11.04         6.84 o                         
   3   7  10        532.36        543.83        17.01 o                         
   4   7  10         13.35         16.03         6.70 o                         
   5   7  10       1124.79       1183.32        26.31 o                         
   6   7  10          7.91          1.88         6.25 o                         
   7   7  10        643.71        621.54        18.49 o                         
   8   7  10          2.60          4.46         6.19 o                         
   9   7  10         18.24         17.43         8.84 o                         
  -1   8  10         34.69         43.51         9.38 o                         
   0   8  10         95.85         85.09         8.97 o                         
   1   8  10         20.76         14.70         6.67 o                         
   2   8  10          2.44          7.48         6.63 o                         
   3   8  10          0.88         -6.34         6.34 o                         
   4   8  10         76.45         72.37         7.78 o                         
   5   8  10         39.22         40.06        10.26 o                         
   6   8  10         28.07         20.50        15.86 o                         
   7   8  10         29.69         29.94         8.32 o                         
   8   8  10        564.21        565.52        20.04 o                         
   9   8  10          1.79         -3.19        10.64 o                         
   0   9  10         10.20         14.70        16.53 o                         
   1   9  10        149.88        122.84        10.76 o                         
   2   9  10          3.24          8.03         7.14 o                         
   3   9  10         27.65         19.40         6.88 o                         
   4   9  10          7.11         13.16         7.40 o                         
   5   9  10          3.13          1.54         7.21 o                         
   6   9  10          7.64         16.58         9.09 o                         
   7   9  10         10.80         24.28        11.69 o                         
   8   9  10          8.02         28.07        17.35 o                         
   3  10  10         26.48         27.40        15.67 o                         
   4  10  10        167.79        134.96        13.09 o                         
   5  10  10          2.75         -1.26        11.33 o                         
  -1  -7  11        356.62        269.95        29.29 o                         
   0  -7  11         50.48         44.79        12.25 o                         
   1  -7  11         11.62         28.75         9.78 o                         
   2  -7  11         11.79         19.33         8.25 o                         
   3  -7  11          0.03        -10.03        18.88 o                         
   4  -7  11          9.09         31.64        24.19 o                         
  -2  -6  11        133.91         99.82        22.05 o                         
  -1  -6  11          0.13          1.22         8.69 o                         
   0  -6  11         74.35         80.34        10.19 o                         
   1  -6  11         18.87         11.96         8.09 o                         
   2  -6  11        209.68        210.45        13.86 o                         
   3  -6  11         53.35         57.61        13.55 o                         
   4  -6  11         89.17         67.63        11.38 o                         
   5  -6  11          0.09         13.38        10.08 o                         
  -3  -5  11         24.96         10.00        16.43 o                         
  -2  -5  11          0.05         10.23         7.99 o                         
  -1  -5  11         41.33         42.16         8.82 o                         
   0  -5  11          1.45         -4.47         7.40 o                         
   1  -5  11        395.31        410.87        17.96 o                         
   2  -5  11         69.37         69.13         9.61 o                         
   3  -5  11        264.03        277.08        13.37 o                         
   4  -5  11          7.73          0.21         7.28 o                         
   5  -5  11         45.09         62.39        11.38 o                         
   6  -5  11          0.59         -7.44        12.16 o                         
  -3  -4  11         13.01         24.54         7.67 o                         
  -2  -4  11        230.53        210.17        11.84 o                         
  -1  -4  11          5.41          3.91         7.52 o                         
   0  -4  11        570.35        573.73        19.75 o                         
   1  -4  11         74.52         77.49         9.34 o                         
   2  -4  11        395.37        376.27        16.61 o                         
   3  -4  11         58.95         49.06         6.67 o                         
   4  -4  11         82.56         71.79         8.37 o                         
   5  -4  11          5.41         -1.26        13.36 o                         
   6  -4  11         54.20         63.65        16.48 o                         
   7  -4  11          2.78          9.18        12.97 o                         
  -4  -3  11          6.28          7.65        17.76 o                         
  -3  -3  11        334.99        317.52        14.51 o                         
  -2  -3  11          1.51          1.20         6.59 o                         
  -1  -3  11        247.02        232.65        12.21 o                         
   0  -3  11          5.70          6.45         6.89 o                         
   1  -3  11         24.45         22.42        13.57 o                         
   2  -3  11          0.78          7.62         6.78 o                         
   3  -3  11        312.05        322.38        12.04 o                         
   4  -3  11        114.65        126.40         9.28 o                         
   5  -3  11        702.86        706.49        25.30 o                         
   6  -3  11         90.51         78.83        11.69 o                         
   7  -3  11        907.53        940.56        28.89 o                         
   8  -3  11         36.17         35.16        15.22 o                         
  -4  -2  11        198.80        177.12        12.91 o                         
  -3  -2  11          9.30         17.84         7.39 o                         
  -2  -2  11        183.75        187.86        11.39 o                         
  -1  -2  11         15.62         15.39         6.59 o                         
   0  -2  11         42.13         47.58         7.38 o                         
   1  -2  11          0.19         -1.96         6.45 o                         
   2  -2  11        607.16        624.35        17.48 o                         
   3  -2  11          9.54          4.46         5.39 o                         
   4  -2  11        116.70        116.91        13.26 o                         
   5  -2  11         24.10         21.70         8.18 o                         
   6  -2  11         66.48         75.14        11.35 o                         
   7  -2  11          1.49         -7.62         7.62 o                         
   8  -2  11          3.42         -3.52        10.37 o                         
  -4  -1  11          4.65          9.29         7.00 o                         
  -3  -1  11         51.44         50.90         7.88 o                         
  -2  -1  11         28.43         24.66         6.33 o                         
  -1  -1  11         87.09         92.03         7.56 o                         
   0  -1  11          5.03          5.37         4.71 o                         
   1  -1  11        852.03        826.51        19.85 o                         
   2  -1  11         10.99         12.81         4.74 o                         
   3  -1  11        270.93        303.99        10.70 o                         
   4  -1  11         11.03          9.87         5.78 o                         
   5  -1  11         43.10         42.67         6.72 o                         
   6  -1  11          7.34         11.69         7.44 o                         
   7  -1  11         23.92         21.16         8.56 o                         
   8  -1  11          7.16         -2.99         8.91 o                         
   9  -1  11        121.47        115.06        13.80 o                         
  -4   0  11        185.66        166.45        11.32 o                         
  -3   0  11         19.12         17.96         7.15 o                         
  -2   0  11        112.00        101.90         8.79 o                         
  -1   0  11          2.07         12.76         6.88 o                         
   0   0  11        234.54        236.47         9.53 o                         
   1   0  11         24.05         32.90         5.70 o                         
   2   0  11        444.39        436.39        12.92 o                         
   3   0  11          1.20         -1.76         5.29 o                         
   4   0  11         49.33         46.12         6.06 o                         
   5   0  11          3.26          4.62         5.84 o                         
   6   0  11        203.20        187.18        13.13 o                         
   7   0  11         18.70         28.93         8.45 o                         
   8   0  11         86.69         96.99         9.78 o                         
   9   0  11          2.24         -3.63        21.71 o                         
  -4   1  11         11.16         15.97         7.48 o                         
  -3   1  11        339.04        325.18        14.56 o                         
  -2   1  11          6.98          8.92         6.73 o                         
  -1   1  11         55.60         45.78         6.67 o                         
   0   1  11         11.35          1.45         5.81 o                         
   1   1  11         76.23         82.22         7.15 o                         
   2   1  11          0.02         -1.65         4.38 o                         
   3   1  11         47.43         51.70         6.32 o                         
   4   1  11         18.51         27.31         6.47 o                         
   5   1  11        559.62        580.68        15.44 o                         
   6   1  11         10.52          5.05         6.30 o                         
   7   1  11        222.37        214.79        13.24 o                         
   8   1  11          4.17         -6.20         8.12 o                         
   9   1  11          6.38          4.29        13.86 o                         
  -4   2  11         72.46         71.94        10.12 o                         
  -3   2  11         31.70         23.47         7.48 o                         
  -2   2  11         19.57         16.03         9.07 o                         
  -1   2  11          3.69         -2.51         5.60 o                         
   0   2  11        501.30        515.40        17.11 o                         
   1   2  11         45.15         54.92         6.37 o                         
   2   2  11        898.97        936.31        22.04 o                         
   3   2  11         10.50          7.96         5.89 o                         
   4   2  11       1300.88       1305.22        27.98 o                         
   5   2  11         17.82         17.56         5.73 o                         
   6   2  11        492.06        497.93        16.15 o                         
   7   2  11         17.90          6.32         9.03 o                         
   8   2  11         40.00         34.72        10.57 o                         
   9   2  11          1.63         -2.14         9.12 o                         
  -4   3  11          1.09        -17.35        17.35 o                         
  -3   3  11         12.27          9.92         7.22 o                         
  -2   3  11          0.43         -2.48         6.76 o                         
  -1   3  11        235.28        228.45        10.79 o                         
   0   3  11          8.61          5.57         4.62 o                         
   1   3  11        238.24        205.91         8.87 o                         
   2   3  11         28.43         33.16         5.52 o                         
   3   3  11         82.64         97.18         7.83 o                         
   4   3  11         32.60         33.12         6.10 o                         
   5   3  11        132.85        138.34         9.43 o                         
   6   3  11          0.01         -1.75         5.70 o                         
   7   3  11        390.35        379.68        15.50 o                         
   8   3  11         13.04          7.10         6.85 o                         
   9   3  11        334.63        347.85        29.28 o                         
  10   3  11          6.06         26.43        16.13 o                         
  -3   4  11          1.48         11.51         6.79 o                         
  -2   4  11        118.50        125.00        12.57 o                         
  -1   4  11          7.33          4.85         6.25 o                         
   0   4  11         36.25         40.80         6.40 o                         
   1   4  11         13.04         23.89         5.87 o                         
   2   4  11          2.08          2.05         7.51 o                         
   3   4  11         30.13         34.11         6.04 o                         
   4   4  11        153.49        185.53        10.86 o                         
   5   4  11         10.54         21.59         8.35 o                         
   6   4  11        713.52        770.25        20.01 o                         
   7   4  11          2.67         -5.38         5.38 o                         
   8   4  11        109.36        111.54        10.24 o                         
   9   4  11          7.72         -7.96        11.05 o                         
  10   4  11         59.92         20.11        18.68 o                         
  -3   5  11         31.00         27.45        29.60 o                         
  -2   5  11          9.09         15.10         9.73 o                         
  -1   5  11          1.43          0.29        11.42 o                         
   0   5  11          1.05          2.53         6.18 o                         
   1   5  11         33.50         31.83         6.03 o                         
   2   5  11          0.81          3.69         5.83 o                         
   3   5  11         15.30         20.67         5.84 o                         
   4   5  11          7.16         10.21         6.08 o                         
   5   5  11        418.93        437.37        29.08 o                         
   6   5  11         49.86         44.42         8.07 o                         
   7   5  11        170.29        145.90         9.19 o                         
   8   5  11          4.56         -6.69         7.83 o                         
   9   5  11         21.11         17.15        11.33 o                         
  -2   6  11          0.15         -8.99        15.85 o                         
  -1   6  11         14.50         34.77         8.84 o                         
   0   6  11        160.09        166.25        12.79 o                         
   1   6  11         41.73         48.71         8.74 o                         
   2   6  11        102.57        100.53        10.13 o                         
   3   6  11          1.25          6.57         6.57 o                         
   4   6  11         81.08         76.81         7.81 o                         
   5   6  11         39.45         37.19         8.44 o                         
   6   6  11        157.33        153.53        12.13 o                         
   7   6  11          3.38          7.66         7.72 o                         
   8   6  11        148.41        133.38        12.22 o                         
   9   6  11         10.05         13.29        11.05 o                         
  -1   7  11        313.84        285.64        23.72 o                         
   0   7  11          0.69         -8.00         8.00 o                         
   1   7  11        595.69        662.63        25.77 o                         
   2   7  11          2.34          3.64         8.84 o                         
   3   7  11         62.00         59.31         9.68 o                         
   4   7  11          8.33          4.58         6.15 o                         
   5   7  11         26.72         26.05        11.57 o                         
   6   7  11          0.00         16.09         8.00 o                         
   7   7  11         42.17         44.02         9.38 o                         
   8   7  11         20.23         31.38        10.85 o                         
   0   8  11          4.38        -15.51        15.51 o                         
   1   8  11         49.18         51.71         9.18 o                         
   2   8  11        117.82        123.70        10.31 o                         
   3   8  11          1.35          8.83         7.50 o                         
   4   8  11        475.35        470.10        17.47 o                         
   5   8  11          0.04          3.90         8.22 o                         
   6   8  11        309.04        298.22        36.13 o                         
   7   8  11          4.42         11.95        11.36 o                         
   3   9  11        244.25        295.72        21.90 o                         
   4   9  11         22.54         26.53        10.33 o                         
   5   9  11         93.05        123.70        23.17 o                         
   6   9  11         25.75         19.19        15.11 o                         
   1  -6  12         27.33         46.03        24.70 o                         
   2  -6  12         26.31         48.58        19.29 o                         
   3  -6  12          6.77         -3.95        12.95 o                         
   0  -5  12          7.66          2.66         8.30 o                         
   1  -5  12         24.89         47.18        13.89 o                         
   2  -5  12          0.06          6.92         8.49 o                         
   3  -5  12         10.30          9.11         8.22 o                         
   4  -5  12         32.79         24.88         9.41 o                         
  -1  -4  12         22.25         14.98         7.49 o                         
   0  -4  12          3.46          0.23         7.43 o                         
   1  -4  12         53.57         48.11         9.47 o                         
   2  -4  12         93.88         86.46        13.99 o                         
   3  -4  12          0.64          4.54         9.04 o                         
   4  -4  12          0.90          0.27         8.07 o                         
   5  -4  12          0.38         -7.53        13.63 o                         
   6  -4  12         22.77          6.02        16.02 o                         
  -2  -3  12         54.02         48.46         8.66 o                         
  -1  -3  12        305.05        325.65        14.98 o                         
   0  -3  12         93.60        100.93         9.59 o                         
   1  -3  12       1328.81       1408.88        34.54 o                         
   2  -3  12         97.67         75.31         9.93 o                         
   3  -3  12        693.30        666.83        24.70 o                         
   4  -3  12        162.21        146.97        11.41 o                         
   5  -3  12         96.10        113.32        15.34 o                         
   6  -3  12         11.21          8.87         9.61 o                         
   7  -3  12         92.37         60.95        28.92 o                         
  -2  -2  12        162.99        149.45        11.20 o                         
  -1  -2  12          4.42          8.40         7.23 o                         
   0  -2  12        145.57        151.37        10.57 o                         
   1  -2  12         18.70         23.96         6.80 o                         
   2  -2  12         57.39         58.58         8.20 o                         
   3  -2  12          3.71         13.46         7.06 o                         
   4  -2  12        204.93        229.19        16.28 o                         
   5  -2  12         42.75         33.63        12.58 o                         
   6  -2  12        290.83        279.65        17.27 o                         
   7  -2  12         78.33         71.39        10.09 o                         
  -3  -1  12        479.86        499.90        68.48 o                         
  -2  -1  12          0.06         -7.01         7.45 o                         
  -1  -1  12         47.89         39.36         8.15 o                         
   0  -1  12          0.21          5.54         6.70 o                         
   1  -1  12          2.93          5.36         8.87 o                         
   2  -1  12          0.78          0.30         6.98 o                         
   3  -1  12        140.75        144.79        13.38 o                         
   4  -1  12          4.67          3.25        10.73 o                         
   5  -1  12        208.95        190.36        14.02 o                         
   6  -1  12         10.38         15.02         9.59 o                         
   7  -1  12         64.75         65.49        10.09 o                         
   8  -1  12          1.91         12.23         9.73 o                         
  -3   0  12         43.75         36.39        10.85 o                         
  -2   0  12          0.06         -6.55         6.55 o                         
  -1   0  12          0.00          4.28         6.39 o                         
   0   0  12        229.63        202.17        10.10 o                         
   1   0  12          5.16          8.80         5.98 o                         
   2   0  12        448.65        440.41        13.23 o                         
   3   0  12          0.02         -6.20         6.20 o                         
   4   0  12        310.38        325.42        21.42 o                         
   5   0  12         37.76         43.22        10.37 o                         
   6   0  12         98.43         99.82         9.18 o                         
   7   0  12         35.75         26.19         9.05 o                         
   8   0  12        114.12        100.50        20.98 o                         
  -3   1  12         25.60          3.82        10.44 o                         
  -2   1  12         59.30         53.16         8.32 o                         
  -1   1  12         43.98         34.41         7.72 o                         
   0   1  12         42.85         54.52         7.64 o                         
   1   1  12        176.17        186.45         9.79 o                         
   2   1  12         32.95         30.11         7.49 o                         
   3   1  12         86.49         88.14         9.49 o                         
   4   1  12          8.07         -0.15         6.94 o                         
   5   1  12        115.46        124.64         9.90 o                         
   6   1  12          0.37          3.76         6.66 o                         
   7   1  12        133.91        128.88        11.75 o                         
   8   1  12         44.00         45.80         9.55 o                         
   9   1  12        125.96        124.82        24.49 o                         
  -2   2  12        697.17        707.61        27.18 o                         
  -1   2  12         12.02         26.60         7.54 o                         
   0   2  12        660.93        687.04        19.50 o                         
   1   2  12         46.25         50.55         8.06 o                         
   2   2  12        489.61        494.94        17.77 o                         
   3   2  12         10.76         -2.19         6.38 o                         
   4   2  12          0.92         -4.00         6.38 o                         
   5   2  12         53.67         56.56         9.50 o                         
   6   2  12        264.10        276.03        15.28 o                         
   7   2  12          0.31          1.36         7.48 o                         
   8   2  12          9.86         10.40         8.39 o                         
   9   2  12          7.93          5.57        20.11 o                         
  -2   3  12         63.07         58.55        10.84 o                         
  -1   3  12          3.23         -6.75        13.95 o                         
   0   3  12          3.19          1.54         6.96 o                         
   1   3  12        270.37        267.16        12.94 o                         
   2   3  12         23.95         12.30         7.44 o                         
   3   3  12        390.05        390.44        15.35 o                         
   4   3  12         12.64         22.11         7.21 o                         
   5   3  12       1086.47       1122.63        29.47 o                         
   6   3  12          0.71         10.11         7.72 o                         
   7   3  12        294.58        284.03        16.80 o                         
   8   3  12         42.86         53.81         9.56 o                         
   9   3  12          9.77         10.40        11.50 o                         
  -2   4  12          0.28         13.88        15.31 o                         
  -1   4  12          0.49         -7.85         7.85 o                         
   0   4  12        312.56        342.16        17.50 o                         
   1   4  12         44.24         44.22         7.79 o                         
   2   4  12        202.93        175.26        12.43 o                         
   3   4  12          2.88          1.74         5.85 o                         
   4   4  12         65.47         78.88         7.63 o                         
   5   4  12         29.28         28.98         7.26 o                         
   6   4  12         31.92         26.90         7.29 o                         
   7   4  12          1.46          1.99         7.60 o                         
   8   4  12        173.09        152.98        15.28 o                         
   9   4  12          0.30         42.25        19.60 o                         
  -1   5  12        188.68        199.15        21.89 o                         
   0   5  12         73.65         69.24         9.84 o                         
   1   5  12        429.62        456.50        19.00 o                         
   2   5  12         10.96          8.77         7.54 o                         
   3   5  12         33.20         45.20         7.17 o                         
   4   5  12          8.54          5.59         8.72 o                         
   5   5  12         12.69         20.48         7.12 o                         
   6   5  12         11.73          5.22         6.67 o                         
   7   5  12          5.74          5.12         6.85 o                         
   8   5  12         25.21         14.57         8.76 o                         
   0   6  12         26.77         30.90        15.88 o                         
   1   6  12         63.99         68.63         9.72 o                         
   2   6  12         35.44         47.29         8.89 o                         
   3   6  12          0.88          5.32         7.58 o                         
   4   6  12        371.12        377.27        14.13 o                         
   5   6  12          1.87         -5.30         6.83 o                         
   6   6  12        515.15        514.35        19.59 o                         
   7   6  12          0.00         -3.67         7.45 o                         
   8   6  12        484.66        481.63        37.46 o                         
   1   7  12         13.74         47.36        18.06 o                         
   2   7  12         28.23         26.63         8.11 o                         
   3   7  12         83.68         74.35        10.79 o                         
   4   7  12         48.82         63.33         8.05 o                         
   5   7  12        109.15        115.65        10.24 o                         
   6   7  12         27.01         29.24         9.39 o                         
   7   7  12         55.59         53.54        12.45 o                         
   3   8  12          7.56         16.08        15.25 o                         
   4   8  12        148.37         99.42        16.39 o                         
   5   8  12          0.74         17.86        15.82 o                         
   1  -4  13          2.56         19.51        11.86 o                         
   2  -4  13         40.34         63.69        18.68 o                         
   3  -4  13         15.85         -9.29        19.90 o                         
   4  -4  13          1.46        -14.80        14.80 o                         
   0  -3  13         26.49         33.15        10.21 o                         
   1  -3  13         23.30         23.28         7.88 o                         
   2  -3  13          7.89         13.87        10.17 o                         
   3  -3  13          0.09         -5.71        24.39 o                         
   4  -3  13          0.47         -0.92        12.68 o                         
  -1  -2  13          0.53        -16.53        16.53 o                         
   0  -2  13        128.37        133.86        18.58 o                         
   1  -2  13         28.41         36.44         8.81 o                         
   2  -2  13        286.49        312.31        18.67 o                         
   3  -2  13          7.53         11.97        15.51 o                         
   4  -2  13        104.41         97.08        15.83 o                         
   5  -2  13         36.91         19.25         9.69 o                         
   6  -2  13         48.75         45.83        18.27 o                         
  -1  -1  13        242.83        251.73        20.70 o                         
   0  -1  13          9.55         20.66        13.71 o                         
   1  -1  13        308.10        300.76        16.08 o                         
   2  -1  13          0.03         19.53        12.49 o                         
   3  -1  13        116.54        105.41        20.37 o                         
   4  -1  13          0.17          9.42        12.55 o                         
   5  -1  13         28.90         15.18        16.89 o                         
   6  -1  13          0.86         -6.55        16.80 o                         
   7  -1  13          0.45         32.25        17.76 o                         
  -1   0  13          1.77         20.09         9.23 o                         
   0   0  13         79.95         97.64        14.76 o                         
   1   0  13         10.68         19.26         8.52 o                         
   2   0  13         89.03         73.63        21.99 o                         
   3   0  13          0.02         10.08         9.32 o                         
   4   0  13          0.15         -8.89         8.89 o                         
   5   0  13         20.04         22.57        11.02 o                         
   6   0  13         25.42         14.31        14.09 o                         
   7   0  13          0.20          8.61        12.84 o                         
  -1   1  13          3.13         -7.57         7.57 o                         
   0   1  13         12.63         13.94         7.36 o                         
   1   1  13         84.20         91.90        17.41 o                         
   2   1  13          1.08          2.52        10.59 o                         
   3   1  13         59.15         70.01         9.28 o                         
   4   1  13          5.73          4.72         7.66 o                         
   5   1  13        383.86        398.65        18.65 o                         
   6   1  13          6.62          1.82        10.06 o                         
   7   1  13        252.25        263.32        29.85 o                         
  -1   2  13         37.35         10.58        14.08 o                         
   0   2  13        192.24        173.40        13.19 o                         
   1   2  13         48.49         37.76         7.95 o                         
   2   2  13        194.85        178.55        14.20 o                         
   3   2  13         12.48         27.15        11.25 o                         
   4   2  13        123.87        140.95        15.55 o                         
   5   2  13          2.77          6.29         7.42 o                         
   6   2  13        163.85        178.01        12.09 o                         
   7   2  13         13.14         12.76        10.69 o                         
   0   3  13         25.35         24.08         9.75 o                         
   1   3  13        508.01        547.02        20.48 o                         
   2   3  13          3.85         -2.28         7.63 o                         
   3   3  13         22.36         18.47         7.33 o                         
   4   3  13          7.36          9.64         7.37 o                         
   5   3  13         16.29         20.16         7.85 o                         
   6   3  13          0.64         -4.44         7.98 o                         
   7   3  13        102.60         80.20        12.25 o                         
   0   4  13        144.76        162.87        21.13 o                         
   1   4  13         19.35         19.74        12.32 o                         
   2   4  13          4.52         16.36         8.26 o                         
   3   4  13          2.12         17.85         8.13 o                         
   4   4  13        197.79        203.73        14.91 o                         
   5   4  13          0.95          8.29         6.91 o                         
   6   4  13        247.92        227.50        14.80 o                         
   7   4  13          0.82         14.03        17.91 o                         
   1   5  13         14.22          2.14        16.64 o                         
   2   5  13         50.76         47.15        11.36 o                         
   3   5  13         75.68         54.99        11.29 o                         
   4   5  13         22.90         25.36        13.83 o                         
   5   5  13         36.30         38.87         9.35 o                         
   6   5  13         11.76          8.49        10.45 o                         
   7   5  13          9.08         16.84        17.15 o                         
   2   6  13        334.80        272.61        36.13 o                         
   3   6  13          2.18          6.62        11.41 o                         
   4   6  13        135.69        148.65        19.10 o                         
   5   6  13         18.10         63.99        18.17 o                         
   6   6  13        132.54        126.66        24.70 o                         
   3   0  14          1.89        -23.68        27.76 o                         
   4   0  14         15.57         14.29        20.62 o                         
   5   0  14         30.13         50.11        21.64 o                         
   3   1  14        137.19        131.48        18.17 o                         
   4   1  14         29.02         27.03        14.43 o                         
   5   1  14        132.30        112.78        22.76 o                         
   2   2  14         12.38         -2.35        14.59 o                         
   3   2  14          4.74          7.12        10.64 o                         
   4   2  14          2.71         -0.67        13.46 o                         
   5   2  14         11.48          3.88        17.04 o                         
   6   2  14         72.06         61.14        23.98 o                         
   3   3  14         66.02         80.35        13.82 o                         
   4   3  14         14.22         20.63        11.77 o                         
   5   3  14        124.07        111.66        22.76 o                         
   3   4  14         26.48         62.16        28.07 o                         
   4   4  14        106.08        152.79        33.78 o                         
                                                                                
