# Supplementary material for: (NH4)Mg(HSO4)(SO4)(H2O)2 and NaSc(CrO4)2(H2O)2, two crystal structures com­prising kröhnkite-type chains, and the temperature-induced phase transition (NH4)Mg(HSO4)(SO4)(H2O)2 [image] (NH4)MgH(SO4)2(H2O)2
Source: Acta Crystallogr C Struct Chem. 2021 Feb 22;77(Pt 3):144–51. doi: 10.1107/S2053229621001650 (PMC7941265; doi:10.1107/S2053229621001650)
Supplement: Supplementary file 3 [file c-77-00144-NH4MgHSO42H2O_296Ksup3.hkl]

data_NH4MgHSO42H2O_296K                                                         
_shelx_title ' (NH4)MgH(SO4)2(H2O)2'                                            
_shelx_refln_list_code          4                                               
_shelx_F_calc_maximum       51.15                                               
_exptl_crystal_F_000       140.00                                               
_reflns_d_resolution_high  0.6156                                               
                                                                                
loop_                                                                           
 _space_group_symop_operation_xyz                                               
 'x, y, z'                                                                      
 '-x, -y, -z'                                                                   
                                                                                
_cell_length_a     4.6771                                                       
_cell_length_b     5.7697                                                       
_cell_length_c     8.3697                                                       
_cell_angle_alpha 104.208                                                       
_cell_angle_beta   98.189                                                       
_cell_angle_gamma  94.508                                                       
                                                                                
_shelx_F_squared_multiplier     1.000                                           
                                                                                
loop_                                                                           
 _refln_index_h                                                                 
 _refln_index_k                                                                 
 _refln_index_l                                                                 
 _refln_F_squared_calc                                                          
 _refln_F_squared_meas                                                          
 _refln_F_squared_sigma                                                         
 _refln_observed_status                                                         
   1   0   0        330.47        348.05         2.15 o                         
   2   0   0          0.61          3.67         0.18 o                         
   3   0   0         19.23         21.62         0.25 o                         
   4   0   0         30.55         27.52         0.32 o                         
   5   0   0        180.09        181.75         1.66 o                         
   6   0   0          6.03          5.60         0.29 o                         
   7   0   0         17.32         17.15         0.76 o                         
  -7   1   0         16.16         16.30         1.51 o                         
  -6   1   0          2.51          2.13         0.23 o                         
  -5   1   0          1.19          0.90         0.12 o                         
  -4   1   0        731.26        729.09         5.50 o                         
  -3   1   0         54.28         57.62         0.50 o                         
  -2   1   0         59.45         49.98         0.42 o                         
  -1   1   0        167.09        174.27         1.19 o                         
   0   1   0          0.79          2.45         0.07 o                         
   1   1   0       2615.83       2298.33        31.76 o                         
   2   1   0         32.84         43.83         0.36 o                         
   3   1   0        295.94        297.21         2.09 o                         
   4   1   0        112.16        109.38         0.93 o                         
   5   1   0         51.32         47.02         0.57 o                         
   6   1   0         89.38         90.37         1.09 o                         
   7   1   0         17.00         17.80         0.62 o                         
  -7   2   0          4.20          4.15         0.39 o                         
  -6   2   0          8.04          7.45         0.49 o                         
  -5   2   0          1.60          1.21         0.20 o                         
  -4   2   0         76.00         78.04         0.71 o                         
  -3   2   0        959.76        950.48         7.50 o                         
  -2   2   0        134.12        141.25         0.98 o                         
  -1   2   0        430.66        378.51         4.83 o                         
   0   2   0        541.38        556.23         3.73 o                         
   1   2   0       1937.59       1992.35        18.16 o                         
   2   2   0        199.32        198.79         1.58 o                         
   3   2   0         97.00         95.34         0.85 o                         
   4   2   0        338.44        343.51         2.71 o                         
   5   2   0          4.16          3.27         0.23 o                         
   6   2   0          3.95          2.92         0.27 o                         
   7   2   0          6.84          6.24         0.41 o                         
  -7   3   0         21.06         20.99         0.68 o                         
  -6   3   0          1.02          0.89         0.23 o                         
  -5   3   0         84.51         86.14         1.08 o                         
  -4   3   0        114.64        111.01         1.22 o                         
  -3   3   0        277.61        273.09         2.65 o                         
  -2   3   0        860.12        865.48         9.25 o                         
  -1   3   0         88.28         95.83         0.75 o                         
   0   3   0        625.70        593.87         4.72 o                         
   1   3   0        288.06        300.90         2.31 o                         
   2   3   0        535.66        568.94         4.07 o                         
   3   3   0         33.09         31.43         0.39 o                         
   4   3   0          8.55          8.86         0.25 o                         
   5   3   0         30.83         31.49         0.67 o                         
   6   3   0          4.80          5.12         0.33 o                         
  -7   4   0         66.69         69.56         2.01 o                         
  -6   4   0         31.39         31.34         0.80 o                         
  -5   4   0         21.25         21.41         0.47 o                         
  -4   4   0         96.94        101.79         1.16 o                         
  -3   4   0         13.45         13.75         0.30 o                         
  -2   4   0        425.88        415.91         3.90 o                         
  -1   4   0          7.69          7.27         0.22 o                         
   0   4   0        203.15        208.37         2.04 o                         
   1   4   0        197.28        187.10         1.62 o                         
   2   4   0         53.77         52.39         0.53 o                         
   3   4   0        201.98        204.98         1.63 o                         
   4   4   0         19.32         18.71         0.41 o                         
   5   4   0         47.56         47.02         0.88 o                         
   6   4   0         27.01         28.20         0.65 o                         
  -6   5   0         72.22         75.04         1.35 o                         
  -5   5   0          2.11          1.99         0.30 o                         
  -4   5   0         29.12         27.72         0.57 o                         
  -3   5   0         13.35         15.14         0.35 o                         
  -2   5   0         61.72         63.27         0.88 o                         
  -1   5   0        942.98        936.87         7.98 o                         
   0   5   0        151.50        152.98         1.60 o                         
   1   5   0        130.69        136.86         1.46 o                         
   2   5   0         48.25         43.01         0.59 o                         
   3   5   0          1.34          1.32         0.16 o                         
   4   5   0         35.45         33.80         0.57 o                         
   5   5   0         15.91         14.74         1.16 o                         
  -6   6   0          0.60          1.14         0.30 o                         
  -5   6   0        118.89        121.39         2.17 o                         
  -4   6   0         33.52         34.32         0.69 o                         
  -3   6   0        110.50        112.65         1.63 o                         
  -2   6   0         33.84         36.72         0.66 o                         
  -1   6   0          9.12          9.47         0.31 o                         
   0   6   0         80.85         81.37         0.99 o                         
   1   6   0          4.45          4.39         0.28 o                         
   2   6   0        230.56        241.07         2.31 o                         
   3   6   0         21.49         21.55         0.52 o                         
   4   6   0         11.42         10.23         0.39 o                         
   5   6   0         16.86         18.26         1.14 o                         
  -5   7   0          3.15          3.12         0.56 o                         
  -4   7   0         41.53         42.19         0.91 o                         
  -3   7   0         25.83         26.39         0.73 o                         
  -2   7   0        180.42        184.82         2.22 o                         
  -1   7   0         15.04         13.82         0.40 o                         
   0   7   0        102.27         99.07         1.56 o                         
   1   7   0          0.36          0.52         0.20 o                         
   2   7   0         24.29         23.68         0.85 o                         
   3   7   0        169.02        170.91         2.41 o                         
   4   7   0          0.85          1.02         0.34 o                         
  -4   8   0         20.62         20.49         0.67 o                         
  -3   8   0          3.45          2.65         0.37 o                         
  -2   8   0          7.01          6.64         0.42 o                         
  -1   8   0        165.10        169.87         2.79 o                         
   0   8   0         31.55         30.88         1.89 o                         
   1   8   0         53.14         55.18         1.26 o                         
   2   8   0          0.53          0.13         0.30 o                         
  -1   9   0         16.54         16.38         0.91 o                         
   0   9   0         40.22         41.29         1.13 o                         
   0  -9   1         16.32         18.49         0.79 o                         
   1  -9   1        100.23        100.12         1.94 o                         
   2  -9   1         35.86         35.24         1.24 o                         
  -3  -8   1         25.51         26.76         0.89 o                         
  -2  -8   1         45.10         44.55         0.96 o                         
  -1  -8   1         10.82         11.00         0.61 o                         
   0  -8   1         32.80         31.74         0.92 o                         
   1  -8   1          1.85          2.04         0.34 o                         
   2  -8   1         46.52         45.74         1.02 o                         
   3  -8   1         55.90         56.88         1.48 o                         
   4  -8   1         32.22         33.20         0.85 o                         
  -4  -7   1          2.14          2.97         0.34 o                         
  -3  -7   1         14.96         15.39         0.64 o                         
  -2  -7   1         36.97         38.88         0.84 o                         
  -1  -7   1         88.36         92.84         1.31 o                         
   0  -7   1         47.38         46.22         0.93 o                         
   1  -7   1          2.26          2.31         0.22 o                         
   2  -7   1         80.35         80.68         1.16 o                         
   3  -7   1         22.28         21.96         0.71 o                         
   4  -7   1        101.62        104.33         1.62 o                         
   5  -7   1         55.08         57.79         1.36 o                         
  -5  -6   1         11.13         10.35         0.55 o                         
  -4  -6   1         89.57         89.48         1.29 o                         
  -3  -6   1         21.21         22.20         0.43 o                         
  -2  -6   1         38.29         38.11         0.64 o                         
  -1  -6   1         46.55         49.75         0.81 o                         
   0  -6   1        142.49        147.33         1.59 o                         
   1  -6   1        166.79        170.43         1.82 o                         
   2  -6   1         26.54         26.86         0.50 o                         
   3  -6   1        143.38        143.98         2.08 o                         
   4  -6   1          0.74          1.06         0.20 o                         
   5  -6   1          1.85          2.21         0.37 o                         
   6  -6   1         12.66         12.38         0.61 o                         
  -5  -5   1          0.04         -0.03         0.24 o                         
  -4  -5   1         57.00         57.20         0.72 o                         
  -3  -5   1         49.35         50.59         0.59 o                         
  -2  -5   1         18.92         16.80         0.32 o                         
  -1  -5   1        174.72        174.13         2.10 o                         
   0  -5   1         55.54         54.74         0.69 o                         
   1  -5   1          9.61          8.67         0.23 o                         
   2  -5   1        159.94        158.19         1.67 o                         
   3  -5   1         43.02         43.24         0.56 o                         
   4  -5   1        235.07        234.86         2.66 o                         
   5  -5   1         43.21         43.01         0.82 o                         
   6  -5   1         10.40          9.11         0.52 o                         
  -6  -4   1          3.41          4.60         0.33 o                         
  -5  -4   1         64.71         67.06         0.91 o                         
  -4  -4   1         15.59         14.58         0.38 o                         
  -3  -4   1         16.90         14.28         0.27 o                         
  -2  -4   1          0.84          1.66         0.13 o                         
  -1  -4   1         36.17         43.72         0.44 o                         
   0  -4   1       1370.36       1371.10        10.78 o                         
   1  -4   1        288.98        303.10         2.68 o                         
   2  -4   1          1.64          2.42         0.11 o                         
   3  -4   1         47.70         44.38         0.54 o                         
   4  -4   1          1.53          1.72         0.15 o                         
   5  -4   1         70.37         70.42         1.07 o                         
   6  -4   1         11.09         10.51         0.49 o                         
   7  -4   1         28.95         29.10         1.61 o                         
  -6  -3   1          0.58          0.34         0.24 o                         
  -5  -3   1          4.70          4.81         0.26 o                         
  -4  -3   1        188.43        191.86         1.87 o                         
  -3  -3   1        204.73        200.38         2.82 o                         
  -2  -3   1         19.40         18.58         0.24 o                         
  -1  -3   1        387.46        421.68         3.38 o                         
   0  -3   1         96.69        116.03         0.89 o                         
   1  -3   1        282.47        267.95         2.06 o                         
   2  -3   1         64.75         63.47         0.64 o                         
   3  -3   1        456.59        459.20         3.69 o                         
   4  -3   1        111.78        110.70         1.13 o                         
   5  -3   1         14.05         13.69         0.39 o                         
   6  -3   1         26.21         25.88         0.63 o                         
   7  -3   1          6.00          5.93         0.44 o                         
  -7  -2   1         20.22         21.22         0.64 o                         
  -6  -2   1         16.12         17.25         0.45 o                         
  -5  -2   1          4.74          5.36         0.30 o                         
  -4  -2   1         78.89         80.66         0.78 o                         
  -3  -2   1        163.80        168.91         1.59 o                         
  -2  -2   1        152.31        154.81         1.24 o                         
  -1  -2   1         83.58         78.06         0.62 o                         
   0  -2   1        223.96        211.55         1.71 o                         
   1  -2   1        567.07        556.28        10.54 o                         
   2  -2   1         72.53         63.98         0.55 o                         
   3  -2   1        189.01        195.13         1.65 o                         
   4  -2   1        564.45        569.73         4.93 o                         
   5  -2   1         44.92         42.99         0.74 o                         
   6  -2   1          1.38          1.43         0.24 o                         
   7  -2   1          1.91          1.86         0.42 o                         
  -7  -1   1          0.25          0.59         0.27 o                         
  -6  -1   1          8.75          8.17         0.32 o                         
  -5  -1   1        135.39        134.22         1.22 o                         
  -4  -1   1         67.15         66.59         0.63 o                         
  -3  -1   1         84.38         87.18         0.77 o                         
  -2  -1   1        270.35        285.54         2.07 o                         
  -1  -1   1        399.91        392.87         2.64 o                         
   0  -1   1       1881.67       1713.35        36.74 o                         
   1  -1   1       1943.82       1697.27        18.49 o                         
   2  -1   1        123.00        100.50         0.73 o                         
   3  -1   1         10.54         11.13         0.25 o                         
   4  -1   1         92.55         89.55         0.96 o                         
   5  -1   1         40.70         41.79         0.59 o                         
   6  -1   1         36.47         35.97         0.65 o                         
   7  -1   1         33.28         32.28         1.26 o                         
  -7   0   1         86.58         89.53         1.37 o                         
  -6   0   1          0.11          0.07         0.17 o                         
  -5   0   1         19.36         18.64         0.32 o                         
  -4   0   1        119.96        120.05         1.11 o                         
  -3   0   1         10.87         12.00         0.19 o                         
  -2   0   1         11.36          6.83         0.12 o                         
  -1   0   1        114.78        118.11         0.70 o                         
   1   0   1       1063.61       1072.89        10.00 o                         
   2   0   1        930.19        936.59         6.27 o                         
   3   0   1        245.89        242.64         1.79 o                         
   4   0   1        105.83        103.09         0.97 o                         
   5   0   1        197.89        193.64         1.88 o                         
   6   0   1         24.37         24.25         0.50 o                         
   7   0   1         33.99         33.26         0.80 o                         
  -7   1   1          4.49          4.76         0.53 o                         
  -6   1   1         49.16         49.36         0.86 o                         
  -5   1   1          7.23          6.75         0.27 o                         
  -4   1   1        193.89        194.27         1.51 o                         
  -3   1   1          2.26          2.27         0.09 o                         
  -2   1   1        635.10        652.23         4.19 o                         
  -1   1   1       1507.67       1408.82        12.95 o                         
   0   1   1        577.99        566.17         3.55 o                         
   1   1   1        692.80        665.88         4.98 o                         
   2   1   1        115.65        132.77         0.88 o                         
   3   1   1         82.42         86.59         0.66 o                         
   4   1   1         64.00         65.06         0.66 o                         
   5   1   1         17.77         16.88         0.35 o                         
   6   1   1         84.41         82.72         1.12 o                         
   7   1   1          0.34          0.18         0.25 o                         
  -7   2   1          0.01         -0.15         0.24 o                         
  -6   2   1          0.32         -0.20         0.20 o                         
  -5   2   1         81.34         81.67         0.87 o                         
  -4   2   1         78.51         78.56         0.90 o                         
  -3   2   1        413.57        406.07         3.08 o                         
  -2   2   1        397.47        432.48         2.95 o                         
  -1   2   1       1419.59       1334.72        31.05 o                         
   0   2   1          2.01          1.06         0.05 o                         
   1   2   1          4.73          8.14         0.22 o                         
   2   2   1       1428.66       1417.75        10.62 o                         
   3   2   1        241.91        245.08         2.07 o                         
   4   2   1         10.45          9.88         0.28 o                         
   5   2   1         14.90         15.43         0.43 o                         
   6   2   1          8.41          8.66         0.39 o                         
  -7   3   1         49.53         47.01         1.55 o                         
  -6   3   1          2.09          1.93         0.26 o                         
  -5   3   1          0.25         -0.03         0.14 o                         
  -4   3   1         15.76         19.26         0.34 o                         
  -3   3   1          0.64          0.12         0.06 o                         
  -2   3   1        568.78        570.41         4.28 o                         
  -1   3   1        101.34         94.66         0.71 o                         
   0   3   1         66.88         65.96         0.60 o                         
   1   3   1          5.54          6.38         0.16 o                         
   2   3   1        103.28         99.06         0.86 o                         
   3   3   1        723.85        719.90         6.13 o                         
   4   3   1         46.74         45.85         0.62 o                         
   5   3   1          4.26          3.96         0.28 o                         
   6   3   1          0.11          0.38         0.22 o                         
  -7   4   1          0.63          0.38         0.35 o                         
  -6   4   1        118.15        119.53         1.82 o                         
  -5   4   1         43.75         43.06         0.88 o                         
  -4   4   1          5.39          4.68         0.21 o                         
  -3   4   1          1.71          3.01         0.13 o                         
  -2   4   1          1.83          0.77         0.16 o                         
  -1   4   1        984.65        989.34         7.82 o                         
   0   4   1        447.32        451.68         3.64 o                         
   1   4   1         64.41         66.89         0.62 o                         
   2   4   1          0.04          0.05         0.09 o                         
   3   4   1         30.54         32.57         0.50 o                         
   4   4   1         13.13         11.85         0.33 o                         
   5   4   1          9.80          9.59         0.40 o                         
   6   4   1         51.23         52.17         0.99 o                         
  -6   5   1          4.69          4.32         0.39 o                         
  -5   5   1        104.55        105.84         1.65 o                         
  -4   5   1         18.63         21.01         0.54 o                         
  -3   5   1          7.48          7.74         0.28 o                         
  -2   5   1         30.85         28.23         0.60 o                         
  -1   5   1         94.54         89.79         0.95 o                         
   0   5   1        215.05        213.20         2.15 o                         
   1   5   1        103.08        102.55         0.99 o                         
   2   5   1        116.84        117.86         1.34 o                         
   3   5   1        110.26        110.61         1.21 o                         
   4   5   1         94.18         94.05         1.28 o                         
   5   5   1          5.00          4.59         0.36 o                         
  -6   6   1          7.07          6.42         0.48 o                         
  -5   6   1         82.19         81.82         1.65 o                         
  -4   6   1         11.23         11.59         0.44 o                         
  -3   6   1         47.52         47.45         0.88 o                         
  -2   6   1        151.58        153.26         1.94 o                         
  -1   6   1        104.88        104.22         1.24 o                         
   0   6   1        117.55        117.45         1.48 o                         
   1   6   1          2.72          2.29         0.23 o                         
   2   6   1          0.73          0.84         0.19 o                         
   3   6   1         52.90         50.80         0.75 o                         
   4   6   1         36.74         35.70         0.79 o                         
  -5   7   1         19.57         21.05         0.83 o                         
  -4   7   1         90.84         93.33         1.51 o                         
  -3   7   1          9.69          8.87         0.52 o                         
  -2   7   1         22.01         22.08         0.55 o                         
  -1   7   1         28.97         29.36         0.58 o                         
   0   7   1         22.12         22.23         0.89 o                         
   1   7   1        146.61        143.49         2.24 o                         
   2   7   1         60.74         62.14         1.12 o                         
   3   7   1         21.18         21.01         0.85 o                         
  -4   8   1          1.74          2.08         0.32 o                         
  -3   8   1         50.99         47.68         1.00 o                         
  -2   8   1         19.57         18.55         0.69 o                         
  -1   8   1         48.67         48.05         1.42 o                         
   0   8   1          0.05          0.36         0.29 o                         
   1   8   1         34.56         34.67         0.98 o                         
   2   8   1         77.94         73.38         1.63 o                         
  -1  -9   2         34.36         34.10         1.58 o                         
   0  -9   2          5.72          6.28         0.52 o                         
   1  -9   2          3.77          3.18         0.43 o                         
   2  -9   2         26.04         28.58         1.14 o                         
  -3  -8   2         43.71         44.69         1.15 o                         
  -2  -8   2          0.01          0.34         0.25 o                         
  -1  -8   2          5.40          4.95         0.45 o                         
   0  -8   2        144.53        146.83         2.46 o                         
   1  -8   2          5.35          6.14         0.59 o                         
   2  -8   2         16.40         14.67         1.04 o                         
   3  -8   2          5.58          5.79         0.46 o                         
   4  -8   2          7.05          7.02         0.55 o                         
  -4  -7   2         52.44         52.59         1.07 o                         
  -3  -7   2         50.24         53.41         0.93 o                         
  -2  -7   2         72.84         72.26         1.02 o                         
  -1  -7   2         14.10         14.57         0.53 o                         
   0  -7   2          1.50          1.77         0.23 o                         
   1  -7   2         71.06         72.30         0.98 o                         
   2  -7   2          0.55          0.06         0.16 o                         
   3  -7   2        119.71        118.92         1.75 o                         
   4  -7   2         43.41         39.98         1.06 o                         
   5  -7   2          4.26          4.43         0.47 o                         
  -5  -6   2         11.02         12.01         0.62 o                         
  -4  -6   2         25.20         24.09         0.59 o                         
  -3  -6   2         45.32         46.54         0.68 o                         
  -2  -6   2          0.93          0.63         0.17 o                         
  -1  -6   2         73.98         74.08         0.96 o                         
   0  -6   2         49.75         48.98         0.64 o                         
   1  -6   2         89.86         91.09         1.00 o                         
   2  -6   2        127.81        125.56         1.62 o                         
   3  -6   2          9.82          9.11         0.36 o                         
   4  -6   2        162.61        161.53         2.27 o                         
   5  -6   2         50.78         50.94         1.06 o                         
   6  -6   2         10.53         10.56         0.58 o                         
  -6  -5   2          1.17          2.41         0.34 o                         
  -5  -5   2        110.17        116.14         1.47 o                         
  -4  -5   2         64.64         64.02         0.78 o                         
  -3  -5   2         88.21         85.35         0.91 o                         
  -2  -5   2         36.62         40.50         0.52 o                         
  -1  -5   2         47.83         43.70         0.50 o                         
   0  -5   2        255.81        259.61         3.29 o                         
   1  -5   2        205.43        208.59         1.92 o                         
   2  -5   2         79.95         82.43         0.94 o                         
   3  -5   2        109.00        106.06         1.10 o                         
   4  -5   2         53.30         53.85         0.78 o                         
   5  -5   2         11.54         11.56         0.40 o                         
   6  -5   2         34.15         33.22         0.99 o                         
  -6  -4   2          0.71          1.37         0.25 o                         
  -5  -4   2          0.57          0.78         0.19 o                         
  -4  -4   2         41.65         43.74         0.58 o                         
  -3  -4   2          6.14          6.79         0.22 o                         
  -2  -4   2        151.34        146.25         1.41 o                         
  -1  -4   2         40.55         47.11         0.53 o                         
   0  -4   2        261.74        254.55         2.27 o                         
   1  -4   2        117.10        111.34         1.01 o                         
   2  -4   2        207.41        194.07         1.79 o                         
   3  -4   2        383.46        380.23         3.52 o                         
   4  -4   2          7.06          6.88         0.28 o                         
   5  -4   2        128.25        128.62         1.51 o                         
   6  -4   2          5.65          5.40         0.40 o                         
  -6  -3   2         44.28         45.75         1.21 o                         
  -5  -3   2          0.87          0.96         0.22 o                         
  -4  -3   2        375.83        373.35         3.37 o                         
  -3  -3   2         37.07         33.81         0.44 o                         
  -2  -3   2        132.45        147.72         1.21 o                         
  -1  -3   2       1066.91       1082.59         8.01 o                         
   0  -3   2        184.79        204.31         1.81 o                         
   1  -3   2        286.34        291.82         2.55 o                         
   2  -3   2         22.58         20.31         0.28 o                         
   3  -3   2         72.27         69.36         0.67 o                         
   4  -3   2        272.25        269.62         2.47 o                         
   5  -3   2          2.08          2.24         0.23 o                         
   6  -3   2         71.10         74.24         1.16 o                         
   7  -3   2          3.46          2.54         0.37 o                         
  -7  -2   2          2.91          2.45         0.31 o                         
  -6  -2   2          0.15          0.12         0.21 o                         
  -5  -2   2        143.11        146.08         1.41 o                         
  -4  -2   2         20.20         20.42         0.36 o                         
  -3  -2   2        552.03        556.26         4.47 o                         
  -2  -2   2         71.31         78.19         0.67 o                         
  -1  -2   2        380.31        435.87         2.95 o                         
   0  -2   2        466.34        431.59         3.66 o                         
   1  -2   2        614.56        676.00         5.70 o                         
   2  -2   2       1088.55       1057.91         8.31 o                         
   3  -2   2        204.15        198.82         1.48 o                         
   4  -2   2         57.70         56.35         0.76 o                         
   5  -2   2         56.68         57.34         0.89 o                         
   6  -2   2          6.28          6.10         0.37 o                         
   7  -2   2         65.41         64.91         1.24 o                         
  -7  -1   2         75.06         77.06         1.46 o                         
  -6  -1   2         37.71         37.72         0.67 o                         
  -5  -1   2         11.53         11.75         0.30 o                         
  -4  -1   2         92.87         95.92         0.88 o                         
  -3  -1   2        319.05        332.50         2.57 o                         
  -2  -1   2        207.72        194.49         1.37 o                         
  -1  -1   2        295.28        303.72         2.06 o                         
   0  -1   2        644.96        627.04         5.67 o                         
   1  -1   2        756.37        741.40         5.81 o                         
   2  -1   2        142.56        159.45         1.17 o                         
   3  -1   2       1064.11       1072.40         8.45 o                         
   4  -1   2         50.15         48.67         0.61 o                         
   5  -1   2         77.57         76.87         1.01 o                         
   6  -1   2          0.47          0.21         0.22 o                         
   7  -1   2          0.69         -0.47         0.50 o                         
  -7   0   2          7.47          6.93         0.42 o                         
  -6   0   2        150.19        151.99         1.60 o                         
  -5   0   2        148.09        151.22         1.32 o                         
  -4   0   2        130.01        133.70         1.14 o                         
  -3   0   2         49.55         52.04         0.47 o                         
  -2   0   2        543.78        565.62         3.82 o                         
  -1   0   2       1879.96       1554.68        46.45 o                         
   0   0   2        763.78        730.33        10.32 o                         
   1   0   2        164.08        152.30         1.10 o                         
   2   0   2        376.53        424.75         3.04 o                         
   3   0   2         47.55         40.93         0.40 o                         
   4   0   2         38.99         40.54         0.61 o                         
   5   0   2          3.75          3.93         0.22 o                         
   6   0   2        153.18        150.74         1.49 o                         
   7   0   2         24.39         23.40         0.88 o                         
  -7   1   2          0.10         -0.31         0.42 o                         
  -6   1   2         27.78         27.32         0.70 o                         
  -5   1   2         68.06         67.90         0.76 o                         
  -4   1   2         16.22         17.28         0.23 o                         
  -3   1   2        152.38        150.96         1.04 o                         
  -2   1   2         45.15         54.66         0.43 o                         
  -1   1   2        390.91        368.17         2.29 o                         
   0   1   2        891.15        848.40         7.31 o                         
   1   1   2          1.36          1.18         0.06 o                         
   2   1   2        774.33        812.54         5.46 o                         
   3   1   2        263.19        256.75         1.92 o                         
   4   1   2        216.38        214.86         1.98 o                         
   5   1   2         29.41         29.23         0.56 o                         
   6   1   2          2.87          2.61         0.26 o                         
   7   1   2         39.48         38.77         1.13 o                         
  -7   2   2         26.67         27.32         0.74 o                         
  -6   2   2          1.69          1.32         0.20 o                         
  -5   2   2        294.61        294.85         2.73 o                         
  -4   2   2         14.04         13.35         0.23 o                         
  -3   2   2          2.53          3.72         0.14 o                         
  -2   2   2        803.56        811.71         7.76 o                         
  -1   2   2         12.71         10.56         0.14 o                         
   0   2   2        135.58        120.81         0.97 o                         
   1   2   2        193.29        194.14         1.82 o                         
   2   2   2         18.98         18.71         0.34 o                         
   3   2   2        426.64        436.15         3.57 o                         
   4   2   2         98.96         98.38         1.08 o                         
   5   2   2         55.26         57.04         0.85 o                         
   6   2   2          0.00         -0.07         0.21 o                         
  -7   3   2          0.10         -0.15         0.33 o                         
  -6   3   2         65.60         66.15         0.94 o                         
  -5   3   2         34.95         35.12         0.50 o                         
  -4   3   2        252.25        254.83         2.34 o                         
  -3   3   2         42.03         44.73         0.44 o                         
  -2   3   2          8.08          4.75         0.15 o                         
  -1   3   2        168.20        176.81         1.49 o                         
   0   3   2          7.72          6.31         0.13 o                         
   1   3   2        449.31        456.98         3.69 o                         
   2   3   2         33.73         35.92         0.46 o                         
   3   3   2        203.44        209.22         1.83 o                         
   4   3   2         27.05         25.12         0.47 o                         
   5   3   2         20.13         19.63         0.59 o                         
   6   3   2         53.42         54.69         0.99 o                         
  -7   4   2          9.66          9.10         0.61 o                         
  -6   4   2         22.04         22.52         0.68 o                         
  -5   4   2         18.99         19.55         0.49 o                         
  -4   4   2          1.90          1.23         0.19 o                         
  -3   4   2         55.23         57.48         0.74 o                         
  -2   4   2          1.47          1.52         0.12 o                         
  -1   4   2        641.09        628.62         5.40 o                         
   0   4   2         41.90         40.02         0.44 o                         
   1   4   2        248.72        238.98         1.90 o                         
   2   4   2        428.88        431.58         3.55 o                         
   3   4   2          9.50          9.34         0.29 o                         
   4   4   2        126.24        128.13         1.51 o                         
   5   4   2          2.10          3.15         0.31 o                         
  -6   5   2         18.27         18.54         0.77 o                         
  -5   5   2        130.69        131.71         1.89 o                         
  -4   5   2          1.56          1.04         0.20 o                         
  -3   5   2          0.04          0.11         0.13 o                         
  -2   5   2        165.88        166.89         1.60 o                         
  -1   5   2         23.24         23.58         0.39 o                         
   0   5   2        288.42        287.31         2.60 o                         
   1   5   2         10.01          8.61         0.24 o                         
   2   5   2          0.22          0.45         0.14 o                         
   3   5   2          6.00          6.25         0.27 o                         
   4   5   2          0.26          0.09         0.19 o                         
   5   5   2        116.97        116.15         1.64 o                         
  -6   6   2          7.76          8.17         1.54 o                         
  -5   6   2          0.14          0.03         0.28 o                         
  -4   6   2        122.61        123.84         1.66 o                         
  -3   6   2         10.72         10.71         0.38 o                         
  -2   6   2          1.41          1.08         0.19 o                         
  -1   6   2         41.37         41.42         0.67 o                         
   0   6   2          4.74          5.37         0.26 o                         
   1   6   2        221.46        215.97         2.50 o                         
   2   6   2        113.61        116.84         1.41 o                         
   3   6   2         87.14         89.81         1.44 o                         
   4   6   2          1.79          1.68         0.32 o                         
  -5   7   2          3.10          3.28         0.44 o                         
  -4   7   2         13.57         13.65         0.77 o                         
  -3   7   2        126.34        130.67         1.93 o                         
  -2   7   2         37.09         37.53         0.74 o                         
  -1   7   2         23.28         23.63         0.58 o                         
   0   7   2          0.35          0.08         0.19 o                         
   1   7   2          8.29          8.32         0.52 o                         
   2   7   2        113.02        111.28         1.96 o                         
   3   7   2         36.79         37.19         0.87 o                         
  -3   8   2         17.49         16.58         0.79 o                         
  -2   8   2         27.78         28.19         0.85 o                         
  -1   8   2         12.61         11.89         0.77 o                         
   0   8   2         58.07         56.35         1.11 o                         
   1   8   2         18.79         15.77         0.69 o                         
  -1  -9   3          1.06          0.98         0.44 o                         
   0  -9   3         10.06          9.41         0.87 o                         
   1  -9   3         30.87         30.55         1.11 o                         
   2  -9   3         23.71         25.78         1.06 o                         
  -3  -8   3         12.50         13.93         0.68 o                         
  -2  -8   3         87.98         88.94         1.73 o                         
  -1  -8   3          9.27          8.18         0.45 o                         
   0  -8   3         17.29         17.04         0.73 o                         
   1  -8   3          0.36          0.24         0.24 o                         
   2  -8   3          8.14          8.73         0.46 o                         
   3  -8   3         70.01         69.87         1.25 o                         
   4  -8   3         13.71         12.98         0.73 o                         
  -4  -7   3         67.27         68.09         1.28 o                         
  -3  -7   3         28.04         28.44         0.76 o                         
  -2  -7   3         15.76         15.68         0.62 o                         
  -1  -7   3        164.96        166.93         1.87 o                         
   0  -7   3          9.45          9.18         0.38 o                         
   1  -7   3         32.38         31.71         0.58 o                         
   2  -7   3          0.47          0.58         0.17 o                         
   3  -7   3          3.36          3.13         0.27 o                         
   4  -7   3         48.19         46.82         1.16 o                         
   5  -7   3         11.39         10.28         0.55 o                         
  -5  -6   3         68.76         69.17         1.56 o                         
  -4  -6   3         67.47         68.89         1.00 o                         
  -3  -6   3        106.39        109.09         1.48 o                         
  -2  -6   3         10.54         10.38         0.34 o                         
  -1  -6   3          5.30          3.44         0.23 o                         
   0  -6   3          7.74          9.10         0.31 o                         
   1  -6   3          0.19          0.19         0.11 o                         
   2  -6   3        111.53        109.67         1.28 o                         
   3  -6   3         20.63         21.16         0.44 o                         
   4  -6   3         19.67         19.79         0.61 o                         
   5  -6   3          2.17          2.12         0.35 o                         
   6  -6   3         13.71         14.85         0.89 o                         
  -6  -5   3         29.72         30.84         0.79 o                         
  -5  -5   3          8.88          7.49         0.36 o                         
  -4  -5   3         30.78         32.37         0.60 o                         
  -3  -5   3          1.77          1.19         0.15 o                         
  -2  -5   3         49.19         50.90         0.71 o                         
  -1  -5   3        137.52        130.23         1.41 o                         
   0  -5   3        323.17        321.72         2.67 o                         
   1  -5   3          0.30          0.27         0.10 o                         
   2  -5   3         70.89         66.83         0.70 o                         
   3  -5   3        264.85        263.91         2.42 o                         
   4  -5   3          8.46          7.64         0.34 o                         
   5  -5   3         23.49         22.01         0.66 o                         
   6  -5   3          5.36          4.30         0.46 o                         
  -6  -4   3         56.47         56.83         0.96 o                         
  -5  -4   3         82.06         84.36         1.05 o                         
  -4  -4   3        144.36        141.32         1.48 o                         
  -3  -4   3         40.19         38.69         0.50 o                         
  -2  -4   3         45.38         40.77         0.55 o                         
  -1  -4   3        260.00        278.24         2.47 o                         
   0  -4   3         50.72         51.58         0.58 o                         
   1  -4   3         22.08         21.06         0.30 o                         
   2  -4   3          0.20          0.34         0.08 o                         
   3  -4   3          5.79          5.40         0.17 o                         
   4  -4   3         60.85         60.15         0.74 o                         
   5  -4   3          1.31          1.33         0.23 o                         
   6  -4   3         55.07         55.25         1.09 o                         
  -6  -3   3          0.91          0.44         0.21 o                         
  -5  -3   3         25.50         25.57         0.48 o                         
  -4  -3   3         15.11         16.27         0.36 o                         
  -3  -3   3        240.58        244.42         2.09 o                         
  -2  -3   3        205.04        205.26         1.63 o                         
  -1  -3   3        108.56         95.13         0.92 o                         
   0  -3   3         91.36        101.07         0.90 o                         
   1  -3   3         98.67        109.87         1.13 o                         
   2  -3   3         90.85         86.26         0.93 o                         
   3  -3   3        415.36        412.34         3.17 o                         
   4  -3   3        133.71        130.07         2.07 o                         
   5  -3   3         62.00         62.19         0.96 o                         
   6  -3   3          3.41          2.96         0.44 o                         
  -7  -2   3         24.20         24.85         0.69 o                         
  -6  -2   3         27.39         26.90         0.68 o                         
  -5  -2   3        202.32        204.41         1.77 o                         
  -4  -2   3         19.35         18.22         0.30 o                         
  -3  -2   3          8.47          8.70         0.18 o                         
  -2  -2   3        209.42        207.65         1.54 o                         
  -1  -2   3        392.48        402.77         2.87 o                         
   0  -2   3        172.70        164.42         1.46 o                         
   1  -2   3        283.11        305.68         2.64 o                         
   2  -2   3          2.11          1.33         0.10 o                         
   3  -2   3        114.80        121.44         1.24 o                         
   4  -2   3        160.89        163.21         1.89 o                         
   5  -2   3         77.68         77.73         1.13 o                         
   6  -2   3          0.29          0.19         0.26 o                         
   7  -2   3         21.82         19.93         0.70 o                         
  -7  -1   3          4.68          4.13         0.33 o                         
  -6  -1   3         63.17         63.10         0.88 o                         
  -5  -1   3        219.92        221.55         1.87 o                         
  -4  -1   3        341.97        352.67         2.91 o                         
  -3  -1   3         47.80         52.20         0.49 o                         
  -2  -1   3        171.18        181.63         1.29 o                         
  -1  -1   3        565.56        613.45         4.56 o                         
   0  -1   3        105.51        101.16         0.98 o                         
   1  -1   3        531.74        498.99         4.22 o                         
   2  -1   3         40.70         43.68         0.41 o                         
   3  -1   3        119.97        115.95         1.33 o                         
   4  -1   3          0.66          0.14         0.13 o                         
   5  -1   3         42.21         44.39         0.68 o                         
   6  -1   3        117.98        115.81         1.76 o                         
   7  -1   3         13.08         12.10         0.69 o                         
  -7   0   3          6.55          5.25         0.41 o                         
  -6   0   3         37.02         35.14         0.54 o                         
  -5   0   3          0.29          0.26         0.13 o                         
  -4   0   3          8.84          8.37         0.20 o                         
  -3   0   3        108.26        110.52         0.94 o                         
  -2   0   3          0.06          0.96         0.06 o                         
  -1   0   3       1773.60       1609.65        40.39 o                         
   0   0   3        658.36        664.99         6.44 o                         
   1   0   3        963.19       1015.52         7.50 o                         
   2   0   3        924.39        948.02         6.35 o                         
   3   0   3          0.03          0.19         0.08 o                         
   4   0   3        109.26        110.23         1.15 o                         
   5   0   3         13.31         12.44         0.35 o                         
   6   0   3          0.03          0.04         0.25 o                         
  -7   1   3         55.85         56.79         1.20 o                         
  -6   1   3         13.78         14.07         0.38 o                         
  -5   1   3        250.25        249.02         2.19 o                         
  -4   1   3        261.92        261.80         1.80 o                         
  -3   1   3          8.15          7.74         0.16 o                         
  -2   1   3        629.91        635.57         4.29 o                         
  -1   1   3         12.20         17.36         0.20 o                         
   0   1   3         19.93         12.24         0.16 o                         
   1   1   3          0.28          0.13         0.05 o                         
   2   1   3          0.15          0.52         0.07 o                         
   3   1   3         34.05         37.64         0.41 o                         
   4   1   3          4.48          5.27         0.23 o                         
   5   1   3        156.59        160.32         1.79 o                         
   6   1   3         46.58         48.07         0.89 o                         
  -7   2   3          0.02         -0.22         0.23 o                         
  -6   2   3         46.40         45.93         0.70 o                         
  -5   2   3          1.78          1.49         0.14 o                         
  -4   2   3        212.66        210.25         1.71 o                         
  -3   2   3        338.73        332.77         2.44 o                         
  -2   2   3         29.51         24.99         0.25 o                         
  -1   2   3         78.00         83.97         0.67 o                         
   0   2   3        338.87        360.44         2.74 o                         
   1   2   3        116.19        111.80         1.06 o                         
   2   2   3        435.12        434.29         3.32 o                         
   3   2   3        226.77        229.07         1.98 o                         
   4   2   3         11.90         11.64         0.32 o                         
   5   2   3         17.28         16.79         0.61 o                         
   6   2   3         42.37         42.20         0.85 o                         
  -7   3   3         44.67         43.53         1.14 o                         
  -6   3   3         66.95         66.97         0.98 o                         
  -5   3   3          0.45          0.14         0.12 o                         
  -4   3   3         57.30         53.75         0.62 o                         
  -3   3   3         98.73        104.34         0.98 o                         
  -2   3   3        197.71        195.84         1.66 o                         
  -1   3   3        135.66        130.33         1.14 o                         
   0   3   3          1.87          2.38         0.09 o                         
   1   3   3          1.32          1.63         0.11 o                         
   2   3   3        249.45        253.37         2.15 o                         
   3   3   3         78.35         80.84         0.79 o                         
   4   3   3         48.39         49.49         0.69 o                         
   5   3   3         10.91         11.89         0.92 o                         
   6   3   3         21.18         23.17         0.65 o                         
  -6   4   3        103.86        105.67         1.66 o                         
  -5   4   3        130.53        134.15         1.70 o                         
  -4   4   3          0.11          0.07         0.13 o                         
  -3   4   3         87.03         80.04         0.82 o                         
  -2   4   3          3.42          1.83         0.11 o                         
  -1   4   3          3.38          3.13         0.16 o                         
   0   4   3        168.56        166.54         1.30 o                         
   1   4   3         34.58         32.29         0.40 o                         
   2   4   3         35.46         35.93         0.44 o                         
   3   4   3          4.83          4.39         0.21 o                         
   4   4   3          0.56          0.67         0.22 o                         
   5   4   3         59.88         60.73         1.18 o                         
  -6   5   3          0.30          0.19         0.25 o                         
  -5   5   3          2.80          2.89         0.30 o                         
  -4   5   3         42.69         42.69         0.76 o                         
  -3   5   3         26.74         26.37         0.61 o                         
  -2   5   3        241.06        233.13         2.37 o                         
  -1   5   3          7.61          7.65         0.25 o                         
   0   5   3         13.96         12.77         0.25 o                         
   1   5   3        146.17        140.64         1.34 o                         
   2   5   3         59.57         59.50         0.78 o                         
   3   5   3         65.14         68.41         0.89 o                         
   4   5   3          3.62          3.03         0.35 o                         
  -5   6   3         37.45         37.60         1.23 o                         
  -4   6   3         16.49         17.61         0.65 o                         
  -3   6   3         44.42         43.98         0.80 o                         
  -2   6   3         42.75         45.84         0.80 o                         
  -1   6   3         39.92         40.61         0.65 o                         
   0   6   3          3.44          3.27         0.21 o                         
   1   6   3         20.99         20.76         0.48 o                         
   2   6   3          0.04          0.39         0.23 o                         
   3   6   3         25.27         25.85         0.63 o                         
   4   6   3         65.86         68.98         1.32 o                         
  -4   7   3         18.15         18.03         0.63 o                         
  -3   7   3         39.14         39.87         1.68 o                         
  -2   7   3          0.35          0.24         0.23 o                         
  -1   7   3          0.01         -0.12         0.19 o                         
   0   7   3         29.37         29.19         0.66 o                         
   1   7   3         39.27         38.39         0.86 o                         
   2   7   3         91.36         90.42         2.10 o                         
  -3   8   3          4.59          3.83         0.37 o                         
  -2   8   3         56.14         59.37         1.33 o                         
  -1   8   3         15.71         17.16         0.90 o                         
   0   8   3          1.21          1.30         0.43 o                         
  -1  -9   4         36.52         37.06         1.30 o                         
   0  -9   4         64.63         66.02         1.45 o                         
   1  -9   4          3.52          3.52         0.44 o                         
   2  -9   4          0.94          0.35         0.76 o                         
  -3  -8   4         14.44         15.82         0.63 o                         
  -2  -8   4         16.96         15.39         0.78 o                         
  -1  -8   4        116.88        114.68         1.58 o                         
   0  -8   4         24.98         24.17         0.78 o                         
   1  -8   4         14.35         14.16         0.55 o                         
   2  -8   4          3.27          2.84         0.31 o                         
   3  -8   4         45.08         45.49         0.95 o                         
   4  -8   4         20.45         20.65         0.81 o                         
  -4  -7   4         10.42         10.02         0.53 o                         
  -3  -7   4         84.71         87.84         1.48 o                         
  -2  -7   4         51.89         50.77         0.91 o                         
  -1  -7   4        132.86        127.66         2.06 o                         
   0  -7   4         16.20         16.69         0.44 o                         
   1  -7   4          8.02          7.72         0.31 o                         
   2  -7   4         20.52         20.11         0.47 o                         
   3  -7   4         46.42         45.84         0.81 o                         
   4  -7   4        101.41        108.83         2.01 o                         
   5  -7   4         17.04         16.20         0.65 o                         
  -5  -6   4        103.76         99.91         1.66 o                         
  -4  -6   4          0.42          0.76         0.32 o                         
  -3  -6   4          4.21          3.94         0.31 o                         
  -2  -6   4         75.62         75.36         1.10 o                         
  -1  -6   4         63.26         64.34         1.00 o                         
   0  -6   4        416.66        410.35         3.62 o                         
   1  -6   4          2.15          2.02         0.15 o                         
   2  -6   4          2.90          3.26         0.20 o                         
   3  -6   4         22.59         20.97         0.44 o                         
   4  -6   4          3.23          3.25         0.28 o                         
   5  -6   4         54.60         56.40         1.14 o                         
  -6  -5   4         21.98         22.56         0.74 o                         
  -5  -5   4         74.27         76.75         1.12 o                         
  -4  -5   4        247.70        244.44         2.57 o                         
  -3  -5   4          5.06          5.04         0.26 o                         
  -2  -5   4         44.52         41.53         0.71 o                         
  -1  -5   4         24.59         22.92         0.42 o                         
   0  -5   4          5.33          5.37         0.20 o                         
   1  -5   4        422.27        420.36         3.71 o                         
   2  -5   4          0.44          0.62         0.11 o                         
   3  -5   4         62.34         63.40         0.71 o                         
   4  -5   4          0.03         -0.16         0.16 o                         
   5  -5   4          0.21          0.28         0.21 o                         
   6  -5   4         69.20         69.94         1.30 o                         
  -6  -4   4          4.24          4.12         0.37 o                         
  -5  -4   4          1.68          2.60         0.45 o                         
  -4  -4   4          1.88          1.29         0.17 o                         
  -3  -4   4        288.91        291.07         2.68 o                         
  -2  -4   4         83.36         82.04         0.95 o                         
  -1  -4   4        695.81        688.53         5.89 o                         
   0  -4   4         89.88         88.20         0.83 o                         
   1  -4   4         11.43         13.40         0.31 o                         
   2  -4   4        345.39        349.78         2.73 o                         
   3  -4   4          2.95          2.65         0.13 o                         
   4  -4   4         89.36         90.08         1.01 o                         
   5  -4   4          0.88          0.86         0.22 o                         
   6  -4   4          1.71          2.04         0.33 o                         
  -6  -3   4          8.53          7.54         0.44 o                         
  -5  -3   4        114.84        112.37         1.25 o                         
  -4  -3   4        126.90        124.50         1.31 o                         
  -3  -3   4        107.76        107.27         1.03 o                         
  -2  -3   4        725.34        726.81         5.30 o                         
  -1  -3   4         44.67         47.24         0.56 o                         
   0  -3   4         93.37         90.15         0.86 o                         
   1  -3   4         18.10         21.60         0.38 o                         
   2  -3   4        196.52        197.90         1.69 o                         
   3  -3   4          5.87          5.83         0.18 o                         
   4  -3   4          0.02          0.08         0.13 o                         
   5  -3   4        160.50        158.65         2.97 o                         
   6  -3   4         10.63         11.53         0.56 o                         
  -7  -2   4          8.45          7.78         0.46 o                         
  -6  -2   4         55.03         56.23         1.07 o                         
  -5  -2   4          8.85          8.45         0.28 o                         
  -4  -2   4        272.09        274.97         2.10 o                         
  -3  -2   4        149.16        151.42         1.26 o                         
  -2  -2   4        470.93        470.97         4.05 o                         
  -1  -2   4          0.11          0.13         0.05 o                         
   0  -2   4        643.39        669.52        11.06 o                         
   1  -2   4        209.62        213.20         1.76 o                         
   2  -2   4         92.98         91.11         0.89 o                         
   3  -2   4        281.96        284.58         2.76 o                         
   4  -2   4          3.16          2.93         0.19 o                         
   5  -2   4          2.58          2.95         0.30 o                         
   6  -2   4         92.87         94.32         1.54 o                         
  -7  -1   4         20.16         19.35         0.71 o                         
  -6  -1   4        149.06        146.24         1.48 o                         
  -5  -1   4          0.08          0.18         0.17 o                         
  -4  -1   4          5.18          4.93         0.17 o                         
  -3  -1   4        299.60        300.15         2.22 o                         
  -2  -1   4         69.10         69.07         0.61 o                         
  -1  -1   4       1259.74       1183.75        19.97 o                         
   0  -1   4        169.06        189.85         1.55 o                         
   1  -1   4        143.32        135.35         1.22 o                         
   2  -1   4        624.52        662.02         5.25 o                         
   3  -1   4          2.61          2.28         0.23 o                         
   4  -1   4         28.03         30.22         0.51 o                         
   5  -1   4         16.63         16.02         0.47 o                         
   6  -1   4         53.73         52.46         1.25 o                         
  -7   0   4         21.35         20.37         0.72 o                         
  -6   0   4         67.99         67.16         0.78 o                         
  -5   0   4        300.16        306.49         2.64 o                         
  -4   0   4          7.32          7.12         0.22 o                         
  -3   0   4        209.27        220.05         1.66 o                         
  -2   0   4         12.66         11.30         0.17 o                         
  -1   0   4        169.15        199.06         1.45 o                         
   0   0   4        234.62        221.58         2.57 o                         
   1   0   4         59.10         60.01         0.71 o                         
   2   0   4        303.69        285.66         5.19 o                         
   3   0   4         59.81         66.04         0.93 o                         
   4   0   4         10.93          8.64         0.29 o                         
   5   0   4         81.51         82.22         1.32 o                         
   6   0   4         62.89         62.97         1.17 o                         
  -7   1   4         14.60         13.99         0.69 o                         
  -6   1   4          9.00          9.26         0.34 o                         
  -5   1   4          7.86          7.02         0.22 o                         
  -4   1   4        129.25        129.88         1.07 o                         
  -3   1   4        280.43        279.55         2.19 o                         
  -2   1   4       1633.97       1581.41        10.56 o                         
  -1   1   4          8.60          7.90         0.23 o                         
   0   1   4         94.17        103.70         0.95 o                         
   1   1   4         47.04         51.80         0.55 o                         
   2   1   4         48.59         51.77         0.47 o                         
   3   1   4        309.66        307.86         2.57 o                         
   4   1   4         13.70         13.57         0.33 o                         
   5   1   4          4.20          4.22         0.35 o                         
   6   1   4          7.67          6.92         0.44 o                         
  -7   2   4         15.79         14.79         0.86 o                         
  -6   2   4        138.00        139.49         1.78 o                         
  -5   2   4         21.55         20.26         0.35 o                         
  -4   2   4        115.26        111.58         1.60 o                         
  -3   2   4        108.33        113.42         1.04 o                         
  -2   2   4        199.30        208.60         1.75 o                         
  -1   2   4        450.84        442.91         3.81 o                         
   0   2   4        272.33        282.15         2.32 o                         
   1   2   4        228.80        224.69         2.01 o                         
   2   2   4         28.35         24.94         0.32 o                         
   3   2   4          5.54          6.19         0.18 o                         
   4   2   4        223.01        228.24         2.19 o                         
   5   2   4          7.19          8.60         0.42 o                         
   6   2   4         36.47         36.67         0.89 o                         
  -7   3   4          4.39          4.07         0.40 o                         
  -6   3   4         21.21         21.06         0.63 o                         
  -5   3   4        234.15        241.67         2.50 o                         
  -4   3   4          6.14          6.48         0.25 o                         
  -3   3   4        203.99        199.51         1.87 o                         
  -2   3   4        114.74        109.65         0.95 o                         
  -1   3   4        132.68        128.60         1.15 o                         
   0   3   4        256.71        249.49         1.97 o                         
   1   3   4         13.66         13.39         0.24 o                         
   2   3   4        272.41        270.77         2.30 o                         
   3   3   4          0.71          0.32         0.13 o                         
   4   3   4          4.23          4.00         0.27 o                         
   5   3   4         63.31         67.33         1.21 o                         
  -6   4   4         22.77         23.44         0.68 o                         
  -5   4   4          1.34          1.01         0.19 o                         
  -4   4   4        169.04        173.21         1.72 o                         
  -3   4   4          0.93          1.26         0.13 o                         
  -2   4   4        331.61        327.40         2.94 o                         
  -1   4   4        211.43        211.82         1.97 o                         
   0   4   4         41.96         42.34         0.51 o                         
   1   4   4        257.55        259.22         2.23 o                         
   2   4   4          0.02          0.33         0.11 o                         
   3   4   4         30.85         31.45         0.54 o                         
   4   4   4          8.52          8.08         0.40 o                         
   5   4   4         37.81         38.89         0.93 o                         
  -6   5   4         66.09         67.89         1.26 o                         
  -5   5   4         60.78         62.71         1.14 o                         
  -4   5   4         59.15         56.24         0.92 o                         
  -3   5   4         24.43         25.94         0.47 o                         
  -2   5   4         22.78         20.61         0.80 o                         
  -1   5   4         88.79         90.67         1.03 o                         
   0   5   4         36.46         35.49         0.50 o                         
   1   5   4         71.17         71.51         0.81 o                         
   2   5   4          1.20          1.14         0.20 o                         
   3   5   4         11.49          9.26         0.41 o                         
   4   5   4         59.29         60.68         1.20 o                         
  -5   6   4         15.69         14.19         0.65 o                         
  -4   6   4         84.48         82.13         1.47 o                         
  -3   6   4        214.19        209.72         2.49 o                         
  -2   6   4          1.92          2.29         0.21 o                         
  -1   6   4         29.16         28.35         0.59 o                         
   0   6   4         22.23         21.68         0.48 o                         
   1   6   4         11.99         11.96         0.47 o                         
   2   6   4         86.98         87.78         1.31 o                         
   3   6   4          4.15          4.93         0.42 o                         
  -4   7   4          5.45          4.73         0.39 o                         
  -3   7   4         25.55         26.61         0.73 o                         
  -2   7   4         70.54         70.39         1.44 o                         
  -1   7   4          0.18          0.68         0.29 o                         
   0   7   4         47.51         46.09         1.12 o                         
   1   7   4          0.03          0.06         0.28 o                         
   2   7   4          0.76          0.65         0.33 o                         
  -1   8   4         14.55         12.06         1.28 o                         
  -1  -9   5          0.00          0.35         0.38 o                         
   0  -9   5          4.89          4.73         1.08 o                         
   1  -9   5         48.78         50.75         1.41 o                         
   2  -9   5         14.69         14.76         1.03 o                         
  -3  -8   5         30.67         30.89         0.85 o                         
  -2  -8   5         60.65         60.92         1.21 o                         
  -1  -8   5        117.50        116.47         1.82 o                         
   0  -8   5         14.18         13.81         0.55 o                         
   1  -8   5          0.31          0.43         0.25 o                         
   2  -8   5         20.75         23.37         0.67 o                         
   3  -8   5          6.54          5.88         0.44 o                         
  -4  -7   5         28.79         27.33         0.79 o                         
  -3  -7   5          3.21          3.25         0.54 o                         
  -2  -7   5         90.12         90.20         1.53 o                         
  -1  -7   5         52.92         55.01         0.85 o                         
   0  -7   5        107.29        103.44         1.61 o                         
   1  -7   5         23.43         23.36         0.47 o                         
   2  -7   5         21.28         22.57         0.50 o                         
   3  -7   5          6.15          6.19         0.34 o                         
   4  -7   5          3.96          4.23         0.38 o                         
  -5  -6   5          7.60          7.74         0.68 o                         
  -4  -6   5         93.97         91.12         1.60 o                         
  -3  -6   5         41.21         41.18         0.87 o                         
  -2  -6   5         25.18         24.57         0.58 o                         
  -1  -6   5         12.68         11.84         0.34 o                         
   0  -6   5         56.82         57.08         0.71 o                         
   1  -6   5        156.20        152.24         1.54 o                         
   2  -6   5        137.95        139.59         1.34 o                         
   3  -6   5         43.30         45.44         0.69 o                         
   4  -6   5          3.55          4.31         0.29 o                         
   5  -6   5          5.55          5.88         0.49 o                         
  -6  -5   5         41.21         40.35         0.92 o                         
  -5  -5   5          2.75          2.11         0.30 o                         
  -4  -5   5          0.24          0.45         0.22 o                         
  -3  -5   5        128.54        130.88         1.91 o                         
  -2  -5   5        129.88        129.49         1.62 o                         
  -1  -5   5        229.29        228.58         2.32 o                         
   0  -5   5        156.97        154.33         1.39 o                         
   1  -5   5        123.94        127.77         1.14 o                         
   2  -5   5        124.48        123.39         1.11 o                         
   3  -5   5         18.12         18.91         0.34 o                         
   4  -5   5          0.35          0.31         0.16 o                         
   5  -5   5          7.14          6.50         0.45 o                         
   6  -5   5         47.55         47.79         1.27 o                         
  -6  -4   5         36.68         34.25         0.82 o                         
  -5  -4   5         49.93         49.06         0.82 o                         
  -4  -4   5         10.93         10.35         0.37 o                         
  -3  -4   5        132.53        132.12         1.50 o                         
  -2  -4   5         34.86         36.17         0.47 o                         
  -1  -4   5         73.91         72.71         0.79 o                         
   0  -4   5         65.48         64.85         0.67 o                         
   1  -4   5         70.20         63.73         0.78 o                         
   2  -4   5        427.62        430.69         3.34 o                         
   3  -4   5          3.88          3.81         0.16 o                         
   4  -4   5          0.46          0.44         0.15 o                         
   5  -4   5         23.04         21.46         0.64 o                         
   6  -4   5         23.23         22.66         0.73 o                         
  -6  -3   5          6.12          6.67         0.41 o                         
  -5  -3   5          0.04          0.07         0.17 o                         
  -4  -3   5         17.81         17.15         0.33 o                         
  -3  -3   5        215.36        215.28         1.88 o                         
  -2  -3   5       1261.04       1247.01        11.38 o                         
  -1  -3   5         19.82         21.70         0.36 o                         
   0  -3   5         10.15          8.60         0.20 o                         
   1  -3   5          0.03          0.05         0.07 o                         
   2  -3   5         20.01         19.97         0.32 o                         
   3  -3   5        330.73        327.90         3.17 o                         
   4  -3   5          1.33          1.36         0.17 o                         
   5  -3   5          0.04          0.06         0.18 o                         
   6  -3   5          2.24          1.14         0.34 o                         
  -7  -2   5          4.16          4.09         0.37 o                         
  -6  -2   5        141.23        137.16         1.68 o                         
  -5  -2   5         30.23         29.79         0.53 o                         
  -4  -2   5          0.67          0.81         0.16 o                         
  -3  -2   5         98.98         98.72         0.93 o                         
  -2  -2   5        196.55        189.86         1.75 o                         
  -1  -2   5        889.54        878.10        11.33 o                         
   0  -2   5         23.09         25.12         0.35 o                         
   1  -2   5        112.22        108.60         1.02 o                         
   2  -2   5        116.87        110.76         1.07 o                         
   3  -2   5         12.25         10.66         0.62 o                         
   4  -2   5        120.52        126.12         1.41 o                         
   5  -2   5         23.87         23.75         0.57 o                         
   6  -2   5         36.77         36.07         1.08 o                         
  -7  -1   5          0.35          0.34         0.30 o                         
  -6  -1   5          4.56          3.46         0.29 o                         
  -5  -1   5        306.53        305.72         2.37 o                         
  -4  -1   5         31.33         31.89         0.41 o                         
  -3  -1   5         12.57         14.25         0.24 o                         
  -2  -1   5        193.19        210.53         1.66 o                         
  -1  -1   5        460.09        479.92         4.10 o                         
   0  -1   5        489.12        464.05         3.95 o                         
   1  -1   5        400.35        410.75         3.81 o                         
   2  -1   5        305.64        318.26         2.99 o                         
   3  -1   5         11.66         10.49         0.29 o                         
   4  -1   5          0.66          0.18         0.19 o                         
   5  -1   5         34.33         35.05         0.78 o                         
   6  -1   5          7.91          7.71         0.51 o                         
  -7   0   5         19.80         19.68         0.79 o                         
  -6   0   5         22.38         21.58         0.48 o                         
  -5   0   5         17.35         17.23         0.35 o                         
  -4   0   5        255.93        259.58         2.23 o                         
  -3   0   5        149.89        149.12         1.17 o                         
  -2   0   5        563.84        573.33         4.32 o                         
  -1   0   5        721.50        722.38        10.32 o                         
   0   0   5        221.43        233.07         2.22 o                         
   1   0   5        207.14        214.35         1.90 o                         
   2   0   5          0.54          1.67         0.23 o                         
   3   0   5         25.75         27.84         0.51 o                         
   4   0   5          9.78          9.72         0.60 o                         
   5   0   5         44.17         43.07         0.88 o                         
   6   0   5          2.58          2.80         0.53 o                         
  -7   1   5         15.75         16.47         0.59 o                         
  -6   1   5         36.79         36.40         0.73 o                         
  -5   1   5         40.04         40.42         0.52 o                         
  -4   1   5        168.29        171.12         1.37 o                         
  -3   1   5         36.98         35.52         0.38 o                         
  -2   1   5         40.15         36.15         0.41 o                         
  -1   1   5        248.48        250.51         2.54 o                         
   0   1   5         84.88         81.88         0.77 o                         
   1   1   5        255.80        260.66         2.32 o                         
   2   1   5        111.44        106.60         0.98 o                         
   3   1   5         46.93         42.02         0.61 o                         
   4   1   5        109.37        109.79         1.60 o                         
   5   1   5         56.62         57.53         1.07 o                         
   6   1   5         22.53         24.39         0.84 o                         
  -7   2   5          5.26          4.96         0.42 o                         
  -6   2   5          0.13         -0.03         0.21 o                         
  -5   2   5         21.55         21.88         0.35 o                         
  -4   2   5        124.19        126.27         1.29 o                         
  -3   2   5        645.04        648.82         5.21 o                         
  -2   2   5         94.07         96.38         1.05 o                         
  -1   2   5         63.34         68.98         1.02 o                         
   0   2   5         49.24         48.46         0.49 o                         
   1   2   5         28.81         26.65         0.34 o                         
   2   2   5        160.61        164.04         1.70 o                         
   3   2   5         41.40         39.60         0.61 o                         
   4   2   5          8.47          8.36         0.33 o                         
   5   2   5         22.81         21.95         0.63 o                         
  -6   3   5         21.80         21.32         0.59 o                         
  -5   3   5         16.01         15.98         0.40 o                         
  -4   3   5         68.61         66.92         0.81 o                         
  -3   3   5         75.55         76.96         0.92 o                         
  -2   3   5        197.93        200.16         1.64 o                         
  -1   3   5        109.75        109.69         1.03 o                         
   0   3   5        318.16        319.05         2.50 o                         
   1   3   5          2.99          2.76         0.15 o                         
   2   3   5          0.40          0.59         0.13 o                         
   3   3   5         20.13         20.51         0.45 o                         
   4   3   5         26.48         26.99         0.71 o                         
   5   3   5         56.64         56.73         1.32 o                         
  -6   4   5         66.33         66.29         1.25 o                         
  -5   4   5         35.89         37.59         0.80 o                         
  -4   4   5         74.78         75.11         0.99 o                         
  -3   4   5          6.34          5.54         0.26 o                         
  -2   4   5         67.29         62.84         0.79 o                         
  -1   4   5         12.46         11.86         0.29 o                         
   0   4   5        185.40        183.68         1.77 o                         
   1   4   5        313.22        316.22         2.89 o                         
   2   4   5          0.70          0.92         0.18 o                         
   3   4   5          0.49          0.18         0.18 o                         
   4   4   5          2.17          2.63         0.36 o                         
  -5   5   5         10.70         10.00         0.86 o                         
  -4   5   5         54.45         53.47         0.82 o                         
  -3   5   5        295.29        293.82         2.76 o                         
  -2   5   5         77.41         78.12         1.01 o                         
  -1   5   5         46.20         44.73         0.62 o                         
   0   5   5          0.39          0.28         0.13 o                         
   1   5   5          3.49          3.30         0.24 o                         
   2   5   5         33.78         35.33         0.82 o                         
   3   5   5          3.60          3.69         0.43 o                         
   4   5   5         25.88         24.23         0.89 o                         
  -5   6   5         24.91         24.28         0.74 o                         
  -4   6   5          5.43          5.01         0.38 o                         
  -3   6   5          6.30          6.29         0.32 o                         
  -2   6   5        125.11        129.94         1.71 o                         
  -1   6   5         11.31         11.92         0.44 o                         
   0   6   5         46.74         44.69         0.89 o                         
   1   6   5         67.17         64.98         1.69 o                         
   2   6   5         19.40         19.93         0.73 o                         
   3   6   5         33.02         35.69         1.97 o                         
  -3   7   5         56.81         57.41         1.13 o                         
  -2   7   5         21.37         21.41         0.85 o                         
  -1   7   5         12.50         12.47         0.60 o                         
   0   7   5          4.11          5.24         0.58 o                         
   1   7   5         43.78         43.74         1.11 o                         
  -1  -9   6         56.79         56.27         1.40 o                         
   0  -9   6          3.83          2.89         0.52 o                         
   1  -9   6         24.30         23.31         1.32 o                         
  -3  -8   6         40.08         39.24         0.97 o                         
  -2  -8   6          2.95          2.81         0.36 o                         
  -1  -8   6         23.32         23.42         0.71 o                         
   0  -8   6         61.74         61.29         1.16 o                         
   1  -8   6          4.77          5.06         0.44 o                         
   2  -8   6        112.01        114.48         1.75 o                         
   3  -8   6          8.71          9.51         0.59 o                         
  -4  -7   6          9.06          8.53         0.64 o                         
  -3  -7   6         12.22         11.39         0.78 o                         
  -2  -7   6        189.06        190.80         3.55 o                         
  -1  -7   6          5.30          5.10         0.40 o                         
   0  -7   6          0.34          0.09         0.18 o                         
   1  -7   6         45.00         45.06         0.62 o                         
   2  -7   6         11.80         11.01         0.37 o                         
   3  -7   6        111.57        112.23         1.52 o                         
   4  -7   6          2.59          3.22         0.36 o                         
  -5  -6   6         30.01         29.21         0.99 o                         
  -4  -6   6          3.30          3.45         0.71 o                         
  -3  -6   6         71.37         70.34         1.14 o                         
  -2  -6   6         10.56         10.97         0.43 o                         
  -1  -6   6        176.94        181.55         1.96 o                         
   0  -6   6         24.22         23.33         0.47 o                         
   1  -6   6        128.03        129.07         1.19 o                         
   2  -6   6          0.49          0.37         0.12 o                         
   3  -6   6          2.93          3.09         0.21 o                         
   4  -6   6         36.50         36.83         0.82 o                         
   5  -6   6          3.31          3.71         0.37 o                         
  -5  -5   6         78.34         78.57         1.43 o                         
  -4  -5   6          6.83          6.26         0.38 o                         
  -3  -5   6         22.23         21.60         0.56 o                         
  -2  -5   6          0.87          1.03         0.19 o                         
  -1  -5   6         65.78         65.54         0.76 o                         
   0  -5   6        193.45        190.55         1.71 o                         
   1  -5   6        114.30        114.70         1.11 o                         
   2  -5   6        379.74        389.11         3.08 o                         
   3  -5   6         13.07         13.44         0.36 o                         
   4  -5   6          2.64          2.66         0.24 o                         
   5  -5   6         16.64         17.01         0.62 o                         
  -6  -4   6          2.72          3.39         0.35 o                         
  -5  -4   6         23.28         23.69         0.66 o                         
  -4  -4   6         36.86         36.38         0.66 o                         
  -3  -4   6         22.52         21.34         0.47 o                         
  -2  -4   6        504.74        512.52         4.88 o                         
  -1  -4   6        106.07        107.87         1.20 o                         
   0  -4   6         34.49         36.66         0.53 o                         
   1  -4   6        117.01        121.99         1.14 o                         
   2  -4   6         16.92         14.60         0.30 o                         
   3  -4   6        124.06        127.67         1.41 o                         
   4  -4   6         20.95         20.64         0.51 o                         
   5  -4   6         27.53         27.18         0.74 o                         
   6  -4   6          0.45          0.61         0.36 o                         
  -6  -3   6         36.53         35.94         0.81 o                         
  -5  -3   6          4.80          4.59         0.29 o                         
  -4  -3   6         79.54         77.57         1.32 o                         
  -3  -3   6         26.50         25.37         0.54 o                         
  -2  -3   6          2.22          1.86         0.17 o                         
  -1  -3   6        561.99        551.38         4.75 o                         
   0  -3   6         75.48         76.07         0.80 o                         
   1  -3   6        245.26        249.02         2.09 o                         
   2  -3   6         67.45         62.39         0.70 o                         
   3  -3   6        207.78        205.13         2.09 o                         
   4  -3   6        119.68        122.54         1.61 o                         
   5  -3   6         52.77         55.48         1.24 o                         
   6  -3   6         20.16         19.67         0.98 o                         
  -7  -2   6          0.39          0.71         0.28 o                         
  -6  -2   6         21.15         21.75         0.64 o                         
  -5  -2   6         36.99         34.66         0.58 o                         
  -4  -2   6         54.75         54.23         0.65 o                         
  -3  -2   6        264.17        264.65         2.42 o                         
  -2  -2   6          2.47          3.51         0.16 o                         
  -1  -2   6        276.60        299.59         2.87 o                         
   0  -2   6        277.21        266.46         2.32 o                         
   1  -2   6        196.58        203.13         1.70 o                         
   2  -2   6        285.59        290.09         3.39 o                         
   3  -2   6          7.78          8.44         0.42 o                         
   4  -2   6        101.09        101.37         1.48 o                         
   5  -2   6         13.47         13.35         0.52 o                         
   6  -2   6          0.06         -0.66         0.66 o                         
  -7  -1   6         45.93         46.47         1.78 o                         
  -6  -1   6         30.90         30.99         0.72 o                         
  -5  -1   6         82.55         82.16         0.89 o                         
  -4  -1   6        174.56        171.72         1.58 o                         
  -3  -1   6        118.46        115.24         1.10 o                         
  -2  -1   6        153.64        154.94         1.27 o                         
  -1  -1   6         14.42         16.76         0.25 o                         
   0  -1   6       1210.51       1175.37         9.87 o                         
   1  -1   6          0.17          0.32         0.06 o                         
   2  -1   6          0.51          0.88         0.11 o                         
   3  -1   6         30.61         33.94         0.66 o                         
   4  -1   6          2.16          2.94         0.28 o                         
   5  -1   6        158.29        155.34         2.99 o                         
   6  -1   6          4.63          4.42         0.46 o                         
  -7   0   6          0.85          0.52         0.29 o                         
  -6   0   6         34.36         34.03         0.77 o                         
  -5   0   6          0.72          0.43         0.15 o                         
  -4   0   6        188.94        195.39         1.74 o                         
  -3   0   6          1.00          0.68         0.08 o                         
  -2   0   6         14.66         18.36         0.26 o                         
  -1   0   6        118.18        109.53         0.98 o                         
   0   0   6        131.15        134.86         1.37 o                         
   1   0   6       1329.52       1315.58        11.95 o                         
   2   0   6         26.06         24.28         0.38 o                         
   3   0   6         18.77         17.18         0.41 o                         
   4   0   6         11.87         13.03         0.47 o                         
   5   0   6          0.77          0.79         0.33 o                         
   6   0   6         44.49         43.32         1.28 o                         
  -7   1   6          2.19          1.85         0.45 o                         
  -6   1   6          4.85          5.70         0.42 o                         
  -5   1   6          1.98          2.36         0.23 o                         
  -4   1   6          0.67          0.74         0.17 o                         
  -3   1   6        923.13        911.96         6.49 o                         
  -2   1   6        162.21        165.14         1.44 o                         
  -1   1   6          7.93          9.45         0.19 o                         
   0   1   6         74.69         70.90         0.61 o                         
   1   1   6         40.30         37.10         0.50 o                         
   2   1   6        183.57        185.71         2.45 o                         
   3   1   6         18.81         18.30         0.44 o                         
   4   1   6         87.60         87.44         1.64 o                         
   5   1   6          2.93          2.81         0.32 o                         
  -6   2   6          9.46          8.41         0.48 o                         
  -5   2   6         17.06         17.24         0.38 o                         
  -4   2   6          1.04          1.07         0.15 o                         
  -3   2   6          3.66          3.64         0.16 o                         
  -2   2   6        542.22        551.72         4.45 o                         
  -1   2   6         52.72         51.95         0.59 o                         
   0   2   6        220.61        221.92         1.79 o                         
   1   2   6        137.64        136.69         1.53 o                         
   2   2   6        202.02        199.27         2.05 o                         
   3   2   6         82.26         82.13         1.15 o                         
   4   2   6         34.29         33.96         0.77 o                         
   5   2   6         54.62         54.84         1.29 o                         
  -6   3   6         41.99         40.76         0.95 o                         
  -5   3   6         28.52         28.61         0.54 o                         
  -4   3   6         82.19         82.44         0.96 o                         
  -3   3   6         20.05         19.66         0.39 o                         
  -2   3   6        171.60        170.43         1.52 o                         
  -1   3   6         79.31         79.44         0.94 o                         
   0   3   6         50.14         48.99         0.53 o                         
   1   3   6        336.71        341.94         3.10 o                         
   2   3   6         38.20         37.01         0.66 o                         
   3   3   6         32.47         31.33         0.64 o                         
   4   3   6          4.97          5.99         0.88 o                         
  -6   4   6         59.52         63.31         1.47 o                         
  -5   4   6         38.19         37.23         0.74 o                         
  -4   4   6         30.61         31.91         0.59 o                         
  -3   4   6         95.43         96.65         1.17 o                         
  -2   4   6         44.64         45.46         0.63 o                         
  -1   4   6        305.49        300.21         2.76 o                         
   0   4   6          4.53          3.74         0.22 o                         
   1   4   6          9.26          8.90         0.33 o                         
   2   4   6         39.42         38.18         0.74 o                         
   3   4   6          3.78          3.39         0.57 o                         
   4   4   6         55.32         54.96         1.35 o                         
  -5   5   6         60.74         62.79         1.17 o                         
  -4   5   6          1.90          1.64         0.24 o                         
  -3   5   6         15.17         14.59         0.41 o                         
  -2   5   6         54.70         54.60         0.74 o                         
  -1   5   6         61.57         61.18         0.79 o                         
   0   5   6        216.29        215.44         2.28 o                         
   1   5   6         29.67         29.22         0.63 o                         
   2   5   6         56.00         57.11         1.35 o                         
   3   5   6          4.69          4.54         0.49 o                         
  -4   6   6        113.56        112.04         1.76 o                         
  -3   6   6         53.11         51.74         0.91 o                         
  -2   6   6         48.02         49.35         1.19 o                         
  -1   6   6         15.60         17.32         0.68 o                         
   0   6   6          0.05         -0.21         0.22 o                         
   1   6   6         17.47         17.95         0.71 o                         
   2   6   6         13.22         11.69         1.10 o                         
  -2   7   6         16.39         15.44         0.69 o                         
  -1   7   6         92.94         95.10         1.83 o                         
  -2  -8   7         55.67         56.69         1.40 o                         
  -1  -8   7         48.26         46.01         1.02 o                         
   0  -8   7          0.25          0.31         0.26 o                         
   1  -8   7         35.20         38.01         0.97 o                         
   2  -8   7          0.76          0.56         0.25 o                         
   3  -8   7         13.73         14.51         0.59 o                         
  -4  -7   7         28.57         29.22         1.57 o                         
  -3  -7   7          2.03          1.94         0.42 o                         
  -2  -7   7          0.31          0.35         0.31 o                         
  -1  -7   7         25.04         26.87         0.77 o                         
   0  -7   7         53.93         53.12         1.64 o                         
   1  -7   7         53.25         52.44         0.83 o                         
   2  -7   7          5.53          4.19         0.29 o                         
   3  -7   7         31.55         31.37         0.85 o                         
   4  -7   7         10.18         10.05         0.72 o                         
  -5  -6   7          0.69          0.82         0.32 o                         
  -4  -6   7         41.59         40.23         0.96 o                         
  -3  -6   7         54.90         53.80         0.99 o                         
  -2  -6   7          0.45          0.45         0.21 o                         
  -1  -6   7         50.15         50.40         0.87 o                         
   0  -6   7          6.96          6.46         0.30 o                         
   1  -6   7        136.25        134.22         1.32 o                         
   2  -6   7        138.83        141.59         1.24 o                         
   3  -6   7          4.24          4.22         0.28 o                         
   4  -6   7         23.61         25.08         0.70 o                         
  -5  -5   7         47.23         46.28         1.06 o                         
  -4  -5   7          1.75          1.52         0.27 o                         
  -3  -5   7         33.69         34.96         0.74 o                         
  -2  -5   7         46.33         45.88         0.82 o                         
  -1  -5   7          0.33          0.58         0.15 o                         
   0  -5   7        161.10        162.30         1.63 o                         
   1  -5   7         11.30         11.37         0.26 o                         
   2  -5   7          6.01          6.07         0.22 o                         
   3  -5   7         32.04         33.85         0.64 o                         
   4  -5   7         10.14          9.72         0.41 o                         
   5  -5   7         64.68         65.35         1.43 o                         
  -6  -4   7         22.67         22.62         0.68 o                         
  -5  -4   7          1.67          1.76         0.25 o                         
  -4  -4   7         55.10         55.41         0.87 o                         
  -3  -4   7         53.56         53.60         0.78 o                         
  -2  -4   7          5.60          6.01         0.33 o                         
  -1  -4   7        103.03        101.16         1.17 o                         
   0  -4   7         65.58         63.88         0.79 o                         
   1  -4   7        330.14        329.11         2.95 o                         
   2  -4   7         81.27         79.87         0.95 o                         
   3  -4   7         24.04         21.90         0.55 o                         
   4  -4   7          8.21          8.55         0.39 o                         
   5  -4   7          7.96          8.96         1.03 o                         
  -6  -3   7         11.64         12.33         0.53 o                         
  -5  -3   7          0.14         -0.04         0.18 o                         
  -4  -3   7          5.70          5.79         0.27 o                         
  -3  -3   7        261.58        258.53         2.42 o                         
  -2  -3   7        148.37        148.14         1.59 o                         
  -1  -3   7          0.15          0.56         0.13 o                         
   0  -3   7        120.80        119.34         1.10 o                         
   1  -3   7          1.76          1.68         0.11 o                         
   2  -3   7         83.98         85.59         1.08 o                         
   3  -3   7         41.48         40.93         0.76 o                         
   4  -3   7         98.42         97.02         1.71 o                         
   5  -3   7         14.44         14.56         0.65 o                         
  -6  -2   7         43.01         43.40         1.36 o                         
  -5  -2   7         52.54         54.80         0.78 o                         
  -4  -2   7          1.44          0.65         0.15 o                         
  -3  -2   7          0.80          1.10         0.14 o                         
  -2  -2   7         99.16         93.71         1.68 o                         
  -1  -2   7         22.12         20.87         0.57 o                         
   0  -2   7        224.59        229.28         1.94 o                         
   1  -2   7        151.91        151.57         1.54 o                         
   2  -2   7         56.98         55.23         0.80 o                         
   3  -2   7         52.33         55.00         1.10 o                         
   4  -2   7         26.03         27.49         0.79 o                         
   5  -2   7         72.87         74.73         1.50 o                         
  -6  -1   7          2.17          1.99         0.29 o                         
  -5  -1   7         27.18         26.48         0.51 o                         
  -4  -1   7         93.51         94.95         1.32 o                         
  -3  -1   7          3.92          4.47         0.18 o                         
  -2  -1   7         58.78         66.07         0.67 o                         
  -1  -1   7         28.66         24.36         0.38 o                         
   0  -1   7         96.86         94.94         1.27 o                         
   1  -1   7        578.62        583.64         6.17 o                         
   2  -1   7        138.86        137.72         1.83 o                         
   3  -1   7         12.64         12.51         0.44 o                         
   4  -1   7          0.65          0.76         0.30 o                         
   5  -1   7         16.16         15.03         0.69 o                         
  -7   0   7         19.87         18.77         2.00 o                         
  -6   0   7         62.09         61.18         1.06 o                         
  -5   0   7          0.72          0.39         0.15 o                         
  -4   0   7          0.74          0.52         0.14 o                         
  -3   0   7        102.63        100.28         0.88 o                         
  -2   0   7         63.28         65.22         0.63 o                         
  -1   0   7        118.72        122.89         1.13 o                         
   0   0   7          1.30          1.13         0.12 o                         
   1   0   7         25.40         24.95         0.40 o                         
   2   0   7         50.01         53.27         0.90 o                         
   3   0   7         66.36         67.94         1.12 o                         
   4   0   7         85.66         86.29         1.40 o                         
   5   0   7         23.36         23.12         0.68 o                         
  -6   1   7          1.64          1.56         0.39 o                         
  -5   1   7         30.47         28.99         0.58 o                         
  -4   1   7         18.55         19.46         0.36 o                         
  -3   1   7        104.23        106.94         0.92 o                         
  -2   1   7        106.51        105.39         1.06 o                         
  -1   1   7        277.38        272.34         2.29 o                         
   0   1   7        233.51        231.33         2.12 o                         
   1   1   7         49.46         49.76         0.80 o                         
   2   1   7        189.19        186.83         2.12 o                         
   3   1   7          1.28          1.30         0.24 o                         
   4   1   7         35.54         34.41         0.83 o                         
   5   1   7         24.58         24.42         0.72 o                         
  -6   2   7          0.12          0.29         0.24 o                         
  -5   2   7          2.88          3.10         0.26 o                         
  -4   2   7         92.76         92.59         1.36 o                         
  -3   2   7         39.84         40.33         0.49 o                         
  -2   2   7        106.32        109.93         1.05 o                         
  -1   2   7         40.94         41.48         0.58 o                         
   0   2   7         53.06         52.76         0.63 o                         
   1   2   7         48.15         49.41         0.67 o                         
   2   2   7         32.04         33.77         0.60 o                         
   3   2   7        165.65        164.01         2.23 o                         
   4   2   7         17.33         17.38         0.59 o                         
  -6   3   7         77.07         75.73         1.25 o                         
  -5   3   7          0.60          0.67         0.21 o                         
  -4   3   7         11.40         11.70         0.34 o                         
  -3   3   7         26.69         27.35         0.61 o                         
  -2   3   7          0.04         -0.01         0.10 o                         
  -1   3   7        265.05        270.16         2.67 o                         
   0   3   7        141.97        141.78         1.44 o                         
   1   3   7         23.35         22.39         0.43 o                         
   2   3   7         16.66         17.51         0.42 o                         
   3   3   7         18.34         16.85         0.55 o                         
   4   3   7         63.01         61.87         1.37 o                         
  -5   4   7         78.02         77.92         1.22 o                         
  -4   4   7         18.61         18.54         0.47 o                         
  -3   4   7          5.54          4.87         0.27 o                         
  -2   4   7          1.17          0.94         0.19 o                         
  -1   4   7         10.03          9.38         0.34 o                         
   0   4   7        305.95        307.11         3.41 o                         
   1   4   7         98.98        101.03         1.26 o                         
   2   4   7         12.80         12.38         0.60 o                         
   3   4   7          1.04          0.76         0.35 o                         
  -5   5   7          7.62          7.01         0.51 o                         
  -4   5   7         52.31         52.80         1.05 o                         
  -3   5   7         48.55         48.74         0.98 o                         
  -2   5   7         34.13         32.94         0.76 o                         
  -1   5   7          1.72          1.35         0.25 o                         
   0   5   7          6.43          6.17         0.47 o                         
   1   5   7         15.65         14.40         0.56 o                         
   2   5   7         13.88         13.31         0.68 o                         
  -3   6   7         16.34         15.44         0.74 o                         
  -2   6   7         47.54         47.81         1.18 o                         
  -1   6   7         60.77         59.78         1.33 o                         
   0   6   7         31.83         30.21         0.78 o                         
   1   6   7         53.37         54.50         1.62 o                         
  -2  -8   8         27.60         26.77         1.45 o                         
  -1  -8   8          9.27          9.95         0.78 o                         
   0  -8   8          5.47          5.30         0.50 o                         
   1  -8   8         70.06         73.15         1.55 o                         
   2  -8   8          1.95          2.33         0.59 o                         
  -3  -7   8         82.65         79.53         1.72 o                         
  -2  -7   8         15.72         15.36         0.73 o                         
  -1  -7   8         16.02         14.60         0.61 o                         
   0  -7   8          4.40          5.32         0.40 o                         
   1  -7   8          0.03          0.15         0.18 o                         
   2  -7   8         61.80         60.16         2.80 o                         
   3  -7   8          0.31          0.37         0.27 o                         
  -4  -6   8          4.15          3.20         0.40 o                         
  -3  -6   8          5.71          6.31         0.45 o                         
  -2  -6   8         26.25         25.42         0.64 o                         
  -1  -6   8          9.06          8.97         0.42 o                         
   0  -6   8         68.18         69.41         1.09 o                         
   1  -6   8         57.73         56.75         0.72 o                         
   2  -6   8         27.22         28.11         0.51 o                         
   3  -6   8         70.93         71.93         1.40 o                         
   4  -6   8          1.83          2.44         0.46 o                         
  -5  -5   8          3.37          3.88         0.43 o                         
  -4  -5   8         55.37         56.43         1.15 o                         
  -3  -5   8         31.44         30.96         0.88 o                         
  -2  -5   8        100.88        100.02         1.41 o                         
  -1  -5   8         29.39         29.73         0.55 o                         
   0  -5   8          0.03          0.14         0.15 o                         
   1  -5   8        146.55        147.53         1.41 o                         
   2  -5   8         55.67         54.56         0.85 o                         
   3  -5   8         31.87         31.15         0.83 o                         
   4  -5   8         16.82         17.19         0.67 o                         
  -6  -4   8         44.57         43.00         1.57 o                         
  -5  -4   8          1.21          0.97         0.24 o                         
  -4  -4   8         25.54         25.73         0.65 o                         
  -3  -4   8         16.27         15.60         0.42 o                         
  -2  -4   8         51.19         50.38         0.81 o                         
  -1  -4   8        128.06        129.28         1.45 o                         
   0  -4   8         70.15         69.34         0.98 o                         
   1  -4   8         35.70         34.82         0.62 o                         
   2  -4   8          9.75         10.02         0.35 o                         
   3  -4   8         36.27         35.26         0.87 o                         
   4  -4   8        132.85        131.06         2.20 o                         
   5  -4   8          4.29          3.74         0.58 o                         
  -6  -3   8          9.41          9.18         0.49 o                         
  -5  -3   8         70.28         72.68         1.07 o                         
  -4  -3   8          8.14          8.18         0.32 o                         
  -3  -3   8        201.24        200.76         3.43 o                         
  -2  -3   8          0.89          0.66         0.15 o                         
  -1  -3   8         60.05         57.81         0.84 o                         
   0  -3   8        259.92        261.50         2.61 o                         
   1  -3   8          1.21          1.41         0.15 o                         
   2  -3   8        129.12        126.17         1.78 o                         
   3  -3   8          2.17          2.25         0.27 o                         
   4  -3   8         16.14         16.83         0.66 o                         
   5  -3   8         51.39         51.90         1.23 o                         
  -6  -2   8         15.87         14.66         0.54 o                         
  -5  -2   8          1.98          2.04         0.22 o                         
  -4  -2   8        186.82        183.54         1.99 o                         
  -3  -2   8          0.20          0.13         0.11 o                         
  -2  -2   8         98.44        102.47         1.19 o                         
  -1  -2   8          1.35          0.66         0.14 o                         
   0  -2   8          1.83          1.28         0.20 o                         
   1  -2   8        187.40        187.68         2.11 o                         
   2  -2   8          2.06          1.92         0.23 o                         
   3  -2   8        139.57        140.99         1.96 o                         
   4  -2   8         13.25         13.17         0.56 o                         
   5  -2   8         16.26         13.98         0.58 o                         
  -6  -1   8        113.43        115.37         1.64 o                         
  -5  -1   8         36.92         37.49         0.63 o                         
  -4  -1   8          2.95          3.62         0.20 o                         
  -3  -1   8         47.69         44.34         0.52 o                         
  -2  -1   8         92.94         91.69         1.33 o                         
  -1  -1   8        162.49        165.42         1.88 o                         
   0  -1   8        123.28        126.24         1.36 o                         
   1  -1   8         79.38         78.05         1.27 o                         
   2  -1   8         98.69         97.84         1.61 o                         
   3  -1   8         13.37         13.90         0.50 o                         
   4  -1   8        107.76        110.41         1.69 o                         
   5  -1   8         10.68         11.33         0.56 o                         
  -6   0   8          2.81          1.99         0.30 o                         
  -5   0   8         68.37         68.44         0.84 o                         
  -4   0   8         68.47         69.54         0.81 o                         
  -3   0   8        141.54        145.83         1.22 o                         
  -2   0   8         13.90         11.70         0.34 o                         
  -1   0   8          0.10          0.25         0.13 o                         
   0   0   8        352.90        347.62         3.10 o                         
   1   0   8         44.79         45.39         0.62 o                         
   2   0   8         66.48         65.53         1.07 o                         
   3   0   8          0.75          0.80         0.24 o                         
   4   0   8         11.06         11.10         0.51 o                         
   5   0   8         13.42         13.33         0.58 o                         
  -6   1   8          0.08         -0.28         0.28 o                         
  -5   1   8         42.92         42.07         0.69 o                         
  -4   1   8         18.48         17.42         0.40 o                         
  -3   1   8         37.49         35.99         0.49 o                         
  -2   1   8        142.54        141.57         1.31 o                         
  -1   1   8         21.82         19.93         0.40 o                         
   0   1   8         12.61         12.77         0.30 o                         
   1   1   8         36.13         36.05         0.55 o                         
   2   1   8          2.01          1.89         0.21 o                         
   3   1   8        180.47        182.75         2.46 o                         
   4   1   8         52.84         54.08         1.07 o                         
  -6   2   8         50.63         51.52         1.09 o                         
  -5   2   8         10.02         10.22         0.41 o                         
  -4   2   8        109.67        110.66         1.91 o                         
  -3   2   8          1.99          1.64         0.18 o                         
  -2   2   8          2.16          1.63         0.15 o                         
  -1   2   8        160.29        157.84         1.93 o                         
   0   2   8         33.27         32.62         0.48 o                         
   1   2   8        113.28        114.72         1.88 o                         
   2   2   8          8.20          7.99         0.34 o                         
   3   2   8          1.39          1.19         0.29 o                         
   4   2   8         55.43         53.77         1.07 o                         
  -5   3   8         69.57         69.88         1.28 o                         
  -4   3   8         14.71         14.78         0.60 o                         
  -3   3   8         44.99         46.18         0.75 o                         
  -2   3   8          4.45          4.51         0.28 o                         
  -1   3   8         15.74         15.81         0.42 o                         
   0   3   8         82.59         83.69         1.05 o                         
   1   3   8         56.64         57.82         0.84 o                         
   2   3   8         91.27         93.40         1.49 o                         
   3   3   8          1.34          1.75         0.43 o                         
  -5   4   8         19.47         17.83         0.65 o                         
  -4   4   8          7.59          7.86         0.51 o                         
  -3   4   8          0.03         -0.08         0.23 o                         
  -2   4   8         50.55         50.62         0.98 o                         
  -1   4   8         15.27         14.68         0.45 o                         
   0   4   8         82.01         79.94         1.52 o                         
   1   4   8         17.37         16.65         0.49 o                         
   2   4   8         22.70         21.50         0.79 o                         
  -4   5   8         81.23         83.67         1.84 o                         
  -3   5   8          1.30          1.63         0.29 o                         
  -2   5   8          8.32          8.72         0.47 o                         
  -1   5   8         93.09         99.30         1.68 o                         
   0   5   8          7.26          7.53         0.50 o                         
   1   5   8         47.46         48.08         1.17 o                         
  -1  -8   9         53.25         54.29         1.48 o                         
   0  -8   9          0.06          0.51         0.33 o                         
   1  -8   9          3.09          3.02         0.41 o                         
  -3  -7   9         32.53         30.84         1.03 o                         
  -2  -7   9          5.21          4.27         0.41 o                         
  -1  -7   9          2.17          2.08         0.34 o                         
   0  -7   9         50.26         52.10         1.07 o                         
   1  -7   9         10.40         10.60         0.51 o                         
   2  -7   9         19.68         18.99         0.72 o                         
   3  -7   9          0.44          0.19         0.29 o                         
  -4  -6   9         95.04         94.29         1.67 o                         
  -3  -6   9         26.97         24.63         0.77 o                         
  -2  -6   9         32.24         31.37         0.82 o                         
  -1  -6   9         13.09         13.10         0.48 o                         
   0  -6   9          7.03          7.14         0.35 o                         
   1  -6   9         15.44         14.70         0.41 o                         
   2  -6   9          7.93          6.37         0.36 o                         
   3  -6   9         32.03         31.12         1.11 o                         
  -5  -5   9         18.68         18.19         0.73 o                         
  -4  -5   9          9.26         10.19         0.57 o                         
  -3  -5   9          2.84          2.34         0.32 o                         
  -2  -5   9          1.93          1.81         0.26 o                         
  -1  -5   9         61.74         62.05         0.89 o                         
   0  -5   9         52.68         53.07         0.87 o                         
   1  -5   9         37.11         37.24         0.64 o                         
   2  -5   9          1.32          1.62         0.29 o                         
   3  -5   9         12.10         12.46         0.51 o                         
   4  -5   9         63.20         63.86         1.19 o                         
  -5  -4   9         33.37         34.36         0.92 o                         
  -4  -4   9         57.29         58.45         1.05 o                         
  -3  -4   9        172.22        174.66         2.14 o                         
  -2  -4   9         30.77         31.62         0.58 o                         
  -1  -4   9          0.31          0.35         0.17 o                         
   0  -4   9        122.06        121.86         1.53 o                         
   1  -4   9          5.58          5.25         0.46 o                         
   2  -4   9          9.55          8.96         0.37 o                         
   3  -4   9          8.28          7.36         0.42 o                         
   4  -4   9          3.24          2.45         0.32 o                         
  -6  -3   9          3.05          2.84         0.40 o                         
  -5  -3   9          9.87          8.39         0.51 o                         
  -4  -3   9         23.59         22.24         0.63 o                         
  -3  -3   9         33.39         32.28         0.66 o                         
  -2  -3   9         95.16         94.40         1.16 o                         
  -1  -3   9         22.25         24.06         0.51 o                         
   0  -3   9         26.77         28.80         0.51 o                         
   1  -3   9         12.73         10.89         0.41 o                         
   2  -3   9          0.03          0.25         0.20 o                         
   3  -3   9         53.01         51.13         0.98 o                         
   4  -3   9         69.52         71.03         1.27 o                         
  -6  -2   9         55.20         55.53         1.04 o                         
  -5  -2   9         75.58         77.52         1.22 o                         
  -4  -2   9        109.38        113.12         1.64 o                         
  -3  -2   9          0.83          0.74         0.17 o                         
  -2  -2   9          8.56          8.86         0.31 o                         
  -1  -2   9         18.16         17.92         0.42 o                         
   0  -2   9        107.13        104.59         1.76 o                         
   1  -2   9        129.13        128.87         2.43 o                         
   2  -2   9         21.99         20.95         0.62 o                         
   3  -2   9          7.04          6.44         0.40 o                         
   4  -2   9         15.65         15.22         0.59 o                         
  -6  -1   9          1.05          0.89         0.32 o                         
  -5  -1   9         61.64         63.11         0.97 o                         
  -4  -1   9        104.97        105.55         1.20 o                         
  -3  -1   9        129.24        130.30         1.37 o                         
  -2  -1   9          0.02          0.28         0.15 o                         
  -1  -1   9         52.19         55.26         0.95 o                         
   0  -1   9          0.22          0.28         0.16 o                         
   1  -1   9         58.94         59.03         0.85 o                         
   2  -1   9         91.68         92.76         1.41 o                         
   3  -1   9          0.09          0.26         0.22 o                         
   4  -1   9         19.67         19.08         0.65 o                         
  -6   0   9          4.08          3.94         0.43 o                         
  -5   0   9         31.29         30.09         0.64 o                         
  -4   0   9          9.41         10.59         0.35 o                         
  -3   0   9          1.29          1.29         0.15 o                         
  -2   0   9        138.24        140.09         1.71 o                         
  -1   0   9         14.54         14.35         0.36 o                         
   0   0   9         71.46         72.51         0.92 o                         
   1   0   9          2.49          2.86         0.25 o                         
   2   0   9         21.07         21.30         0.62 o                         
   3   0   9         92.28         91.92         1.47 o                         
   4   0   9         17.66         18.16         0.67 o                         
  -6   1   9         51.73         52.63         1.18 o                         
  -5   1   9         13.33         13.52         0.52 o                         
  -4   1   9        172.57        171.27         1.93 o                         
  -3   1   9        111.63        111.70         1.14 o                         
  -2   1   9          0.19          0.16         0.16 o                         
  -1   1   9        152.83        149.09         1.64 o                         
   0   1   9          0.83          0.56         0.14 o                         
   1   1   9         20.18         20.05         0.47 o                         
   2   1   9         15.17         15.38         0.55 o                         
   3   1   9          3.97          3.43         0.36 o                         
   4   1   9         10.99         10.63         0.59 o                         
  -5   2   9         32.83         31.59         0.73 o                         
  -4   2   9          4.47          3.93         0.32 o                         
  -3   2   9         67.16         67.23         1.05 o                         
  -2   2   9         39.89         40.68         0.61 o                         
  -1   2   9         20.61         22.06         0.47 o                         
   0   2   9          3.10          2.87         0.21 o                         
   1   2   9          0.03          0.28         0.16 o                         
   2   2   9         72.29         75.77         1.26 o                         
   3   2   9         57.76         60.22         1.13 o                         
  -5   3   9         57.14         57.80         1.16 o                         
  -4   3   9          0.39          0.45         0.26 o                         
  -3   3   9         12.23         11.58         0.46 o                         
  -2   3   9          8.39          8.70         0.41 o                         
  -1   3   9         50.21         51.33         0.87 o                         
   0   3   9         88.07         86.89         1.38 o                         
   1   3   9          0.00          0.15         0.24 o                         
   2   3   9          7.70          6.95         0.45 o                         
   3   3   9         29.87         30.49         1.92 o                         
  -4   4   9         67.48         69.16         1.31 o                         
  -3   4   9          5.53          5.68         0.45 o                         
  -2   4   9         22.79         24.25         0.90 o                         
  -1   4   9          3.45          3.46         0.35 o                         
   0   4   9         16.52         16.53         0.56 o                         
   1   4   9         34.42         33.71         0.95 o                         
   2   4   9          6.01          5.49         0.65 o                         
  -2   5   9         20.42         21.39         0.68 o                         
  -1   5   9         22.17         22.25         0.82 o                         
   0   5   9          0.30          0.14         0.32 o                         
  -2  -7  10         33.57         32.67         0.88 o                         
  -1  -7  10          8.66          7.84         0.60 o                         
   0  -7  10         73.43         74.47         1.36 o                         
   1  -7  10          2.55          2.90         0.35 o                         
   2  -7  10          0.05         -0.13         0.25 o                         
  -3  -6  10          4.73          3.85         0.41 o                         
  -2  -6  10          0.06          0.17         0.27 o                         
  -1  -6  10         13.32         13.30         0.57 o                         
   0  -6  10         26.50         26.47         0.65 o                         
   1  -6  10        147.26        152.04         1.95 o                         
   2  -6  10          3.05          2.56         0.34 o                         
   3  -6  10          1.05          0.94         0.34 o                         
  -4  -5  10         28.37         28.70         0.85 o                         
  -3  -5  10        159.02        160.15         2.36 o                         
  -2  -5  10          7.38          7.32         0.58 o                         
  -1  -5  10         23.96         24.80         0.54 o                         
   0  -5  10          0.97          0.57         0.28 o                         
   1  -5  10          0.04          0.08         0.20 o                         
   2  -5  10         67.47         69.41         1.25 o                         
   3  -5  10          0.53          0.76         0.30 o                         
  -5  -4  10          2.29          2.41         0.39 o                         
  -4  -4  10          0.90          1.01         0.31 o                         
  -3  -4  10          1.11          0.81         0.24 o                         
  -2  -4  10        213.61        215.22         2.55 o                         
  -1  -4  10         47.19         47.50         0.75 o                         
   0  -4  10         84.98         87.80         1.39 o                         
   1  -4  10          1.95          2.31         0.25 o                         
   2  -4  10          4.90          4.44         0.41 o                         
   3  -4  10         56.10         55.89         1.26 o                         
   4  -4  10          8.89          7.77         0.55 o                         
  -5  -3  10         23.64         24.03         0.76 o                         
  -4  -3  10        119.04        119.09         1.64 o                         
  -3  -3  10         47.58         48.72         0.88 o                         
  -2  -3  10         20.17         19.19         0.53 o                         
  -1  -3  10        121.14        120.49         1.75 o                         
   0  -3  10          3.84          3.42         0.28 o                         
   1  -3  10         53.82         51.32         0.91 o                         
   2  -3  10          1.01          1.30         0.29 o                         
   3  -3  10         16.83         18.20         0.71 o                         
   4  -3  10          4.87          4.62         0.42 o                         
  -5  -2  10         53.68         53.38         0.99 o                         
  -4  -2  10         42.78         40.88         0.81 o                         
  -3  -2  10        120.87        122.11         1.45 o                         
  -2  -2  10         20.48         22.41         0.54 o                         
  -1  -2  10        141.93        147.72         2.05 o                         
   0  -2  10          5.39          5.33         0.33 o                         
   1  -2  10          9.53          9.16         0.37 o                         
   2  -2  10        104.29        102.60         1.90 o                         
   3  -2  10         15.67         16.54         0.69 o                         
   4  -2  10         25.33         26.74         1.20 o                         
  -5  -1  10         88.13         91.22         1.57 o                         
  -4  -1  10          0.06         -0.09         0.18 o                         
  -3  -1  10          6.30          6.59         0.30 o                         
  -2  -1  10         59.64         60.21         1.06 o                         
  -1  -1  10         35.35         37.25         0.78 o                         
   0  -1  10        203.14        204.77         2.38 o                         
   1  -1  10          5.63          4.62         0.39 o                         
   2  -1  10          1.62          1.15         0.31 o                         
   3  -1  10         59.22         58.29         1.11 o                         
   4  -1  10          0.24          0.11         0.30 o                         
  -5   0  10         26.13         26.01         0.67 o                         
  -4   0  10        150.42        147.51         1.72 o                         
  -3   0  10         58.57         60.19         0.87 o                         
  -2   0  10         95.19         97.81         1.49 o                         
  -1   0  10         30.02         29.04         0.60 o                         
   0   0  10          0.01          0.13         0.20 o                         
   1   0  10         28.66         29.02         0.71 o                         
   2   0  10          7.13          7.46         0.41 o                         
   3   0  10         57.35         57.53         1.11 o                         
  -5   1  10          2.21          2.23         0.41 o                         
  -4   1  10          1.46          1.79         0.31 o                         
  -3   1  10         91.18         91.64         1.19 o                         
  -2   1  10         94.54         95.27         1.31 o                         
  -1   1  10        169.57        172.78         1.89 o                         
   0   1  10          1.56          1.12         0.18 o                         
   1   1  10         11.83         11.64         0.63 o                         
   2   1  10         18.59         18.44         0.62 o                         
   3   1  10         24.79         25.92         0.84 o                         
  -5   2  10        116.91        120.24         2.22 o                         
  -4   2  10         10.94          9.79         0.47 o                         
  -3   2  10         20.36         19.36         0.57 o                         
  -2   2  10         12.61         12.23         0.41 o                         
  -1   2  10          9.54          9.18         0.37 o                         
   0   2  10         94.52         96.70         1.34 o                         
   1   2  10          0.14          0.41         0.20 o                         
   2   2  10         15.20         14.73         1.13 o                         
  -4   3  10        114.37        116.71         2.16 o                         
  -3   3  10          4.75          4.27         0.39 o                         
  -2   3  10         66.02         68.38         1.11 o                         
  -1   3  10         29.56         29.59         0.66 o                         
   0   3  10          5.93          4.86         0.44 o                         
   1   3  10         75.98         79.04         1.35 o                         
   2   3  10          8.83          8.12         0.58 o                         
  -3   4  10         38.92         40.16         0.97 o                         
  -2   4  10          9.53          9.91         0.52 o                         
  -1   4  10         79.12         80.95         1.41 o                         
   0   4  10         14.00         13.36         0.51 o                         
  -1  -7  11         21.37         21.57         0.95 o                         
   0  -7  11          6.29          6.15         0.55 o                         
  -3  -6  11         48.96         47.58         1.10 o                         
  -2  -6  11         18.15         18.27         0.68 o                         
  -1  -6  11         20.79         21.54         0.85 o                         
   0  -6  11          9.64          9.65         0.53 o                         
   1  -6  11          7.24          6.94         0.40 o                         
   2  -6  11         40.96         41.62         0.95 o                         
  -4  -5  11          0.01          0.23         0.37 o                         
  -3  -5  11          3.78          3.69         0.41 o                         
  -2  -5  11         49.96         50.08         1.07 o                         
  -1  -5  11         91.48         94.47         1.39 o                         
   0  -5  11         67.33         66.69         1.21 o                         
   1  -5  11         13.04         14.16         0.56 o                         
   2  -5  11         13.97         13.75         0.57 o                         
  -4  -4  11         31.34         29.68         0.85 o                         
  -3  -4  11         31.16         30.06         0.71 o                         
  -2  -4  11         66.94         67.53         1.09 o                         
  -1  -4  11         19.33         17.62         0.53 o                         
   0  -4  11         26.68         26.42         0.77 o                         
   1  -4  11          7.16          6.96         0.38 o                         
   2  -4  11          8.60          8.57         0.69 o                         
   3  -4  11         62.73         64.76         1.42 o                         
  -5  -3  11          1.64          1.72         0.35 o                         
  -4  -3  11         10.03          9.49         0.62 o                         
  -3  -3  11         48.34         49.95         0.93 o                         
  -2  -3  11         64.66         66.24         1.06 o                         
  -1  -3  11        196.94        199.52         2.68 o                         
   0  -3  11         15.81         16.82         0.77 o                         
   1  -3  11          0.70         -0.03         0.23 o                         
   2  -3  11          5.87          5.31         0.46 o                         
   3  -3  11         13.61         13.18         0.66 o                         
  -5  -2  11        114.08        114.30         1.65 o                         
  -4  -2  11         10.56         10.56         0.48 o                         
  -3  -2  11          2.94          3.10         0.30 o                         
  -2  -2  11         15.64         14.64         0.48 o                         
  -1  -2  11         10.17          9.49         0.48 o                         
   0  -2  11        147.84        148.36         2.50 o                         
   1  -2  11         34.96         34.35         0.82 o                         
   2  -2  11          9.19          8.62         0.55 o                         
   3  -2  11          0.05         -0.17         0.41 o                         
  -5  -1  11         10.22          8.76         0.62 o                         
  -4  -1  11        129.74        129.07         1.74 o                         
  -3  -1  11         32.59         34.42         0.72 o                         
  -2  -1  11         40.70         42.44         0.90 o                         
  -1  -1  11         35.75         37.26         0.83 o                         
   0  -1  11         14.57         14.00         0.46 o                         
   1  -1  11         59.94         62.33         1.15 o                         
   2  -1  11         34.73         34.42         0.97 o                         
   3  -1  11         27.15         26.08         0.89 o                         
  -5   0  11          2.08          2.22         0.50 o                         
  -4   0  11         11.90         11.98         0.57 o                         
  -3   0  11         61.29         64.09         1.06 o                         
  -2   0  11        103.91        103.13         1.60 o                         
  -1   0  11        146.91        145.31         2.06 o                         
   0   0  11         34.09         33.88         0.79 o                         
   1   0  11         11.52         12.03         0.74 o                         
   2   0  11          4.35          4.06         0.43 o                         
   3   0  11          1.53          0.56         0.33 o                         
  -4   1  11         35.43         34.16         1.21 o                         
  -3   1  11         65.66         64.84         1.09 o                         
  -2   1  11          5.86          5.91         0.36 o                         
  -1   1  11         12.17         11.55         0.40 o                         
   0   1  11         27.78         25.90         0.62 o                         
   1   1  11         12.19         12.54         0.55 o                         
   2   1  11         41.00         42.27         1.08 o                         
  -4   2  11         47.42         49.52         1.08 o                         
  -3   2  11         45.36         45.33         1.01 o                         
  -2   2  11        100.60        101.64         1.47 o                         
  -1   2  11         36.39         36.20         0.91 o                         
   0   2  11         21.76         21.62         0.64 o                         
   1   2  11         11.01         10.22         0.61 o                         
  -3   3  11         16.63         15.16         0.63 o                         
  -2   3  11          8.67          8.10         0.50 o                         
  -1   3  11         49.08         49.06         1.19 o                         
   0   3  11         43.43         42.91         1.79 o                         
  -1  -6  12          2.75          3.05         0.46 o                         
   0  -6  12         64.09         62.44         1.25 o                         
  -3  -5  12          4.65          5.04         0.69 o                         
  -2  -5  12         32.70         33.84         1.06 o                         
  -1  -5  12          0.82          1.20         0.27 o                         
   0  -5  12          1.43          1.58         0.28 o                         
   1  -5  12         39.39         40.98         1.12 o                         
  -3  -4  12         20.09         20.83         0.82 o                         
  -2  -4  12         32.21         33.98         0.77 o                         
  -1  -4  12        145.98        144.68         2.59 o                         
   0  -4  12         14.19         11.88         0.64 o                         
   1  -4  12          6.50          5.21         0.42 o                         
   2  -4  12          7.19          6.61         0.46 o                         
  -4  -3  12         10.02          9.93         0.56 o                         
  -3  -3  12         15.18         14.80         0.54 o                         
  -2  -3  12         18.78         18.53         0.57 o                         
  -1  -3  12          0.24          0.06         0.25 o                         
   0  -3  12         66.29         66.06         1.38 o                         
   1  -3  12         24.37         23.92         0.72 o                         
   2  -3  12         46.88         47.66         1.21 o                         
  -4  -2  12         50.98         53.07         1.30 o                         
  -3  -2  12         26.05         26.99         0.78 o                         
  -2  -2  12         49.45         52.92         1.61 o                         
  -1  -2  12          8.55          8.40         0.47 o                         
   0  -2  12         62.43         62.32         1.48 o                         
   1  -2  12         29.72         31.78         0.82 o                         
   2  -2  12         32.87         34.22         0.88 o                         
  -4  -1  12         15.10         13.72         0.68 o                         
  -3  -1  12         31.62         31.86         0.78 o                         
  -2  -1  12         28.56         27.45         0.83 o                         
  -1  -1  12         83.51         82.32         1.39 o                         
   0  -1  12         20.78         19.71         0.64 o                         
   1  -1  12         84.86         88.55         1.50 o                         
   2  -1  12          0.18          0.94         0.29 o                         
  -4   0  12          1.25          0.93         0.31 o                         
  -3   0  12         92.23         94.91         1.57 o                         
  -2   0  12          3.06          2.81         0.34 o                         
  -1   0  12          0.54          0.50         0.26 o                         
   0   0  12         37.08         37.59         1.01 o                         
   1   0  12          6.60          6.54         0.43 o                         
  -3   1  12         12.69         13.17         0.62 o                         
  -2   1  12        181.46        182.23         2.99 o                         
  -1   1  12         28.07         24.32         0.82 o                         
   0   1  12          9.84          9.54         0.63 o                         
   1   1  12          1.69          1.12         0.46 o                         
  -2   2  12          0.02         -0.24         0.25 o                         
  -1   2  12         51.35         50.44         1.56 o                         
  -2  -4  13         11.22         12.03         0.54 o                         
  -1  -4  13          0.77          0.55         0.25 o                         
   0  -4  13         26.52         26.58         0.89 o                         
  -3  -3  13          2.40          2.97         0.38 o                         
  -2  -3  13         44.22         43.78         0.89 o                         
  -1  -3  13         18.65         17.52         0.65 o                         
   0  -3  13          6.65          6.06         0.52 o                         
   1  -3  13          2.19          1.57         0.34 o                         
  -3  -2  13          6.43          6.00         0.46 o                         
  -2  -2  13          0.42          0.38         0.25 o                         
  -1  -2  13         13.89         13.92         0.90 o                         
   0  -2  13         18.78         18.30         0.77 o                         
   1  -2  13         55.59         55.34         1.28 o                         
  -3  -1  13         23.23         24.00         1.16 o                         
  -2  -1  13          8.62          8.48         0.54 o                         
  -1  -1  13          9.28          8.95         0.52 o                         
   0  -1  13          9.07          9.99         1.34 o                         
  -2   0  13         53.53         52.17         1.30 o                         
  -1   0  13         35.63         33.25         0.97 o                         
                                                                                
