# Supplementary material for: (NH4)Mg(HSO4)(SO4)(H2O)2 and NaSc(CrO4)2(H2O)2, two crystal structures com­prising kröhnkite-type chains, and the temperature-induced phase transition (NH4)Mg(HSO4)(SO4)(H2O)2 [image] (NH4)MgH(SO4)2(H2O)2
Source: Acta Crystallogr C Struct Chem. 2021 Feb 22;77(Pt 3):144–51. doi: 10.1107/S2053229621001650 (PMC7941265; doi:10.1107/S2053229621001650)
Supplement: Supplementary file 4 [file c-77-00144-NaScCrO42H2O2sup4.hkl]

data_NaScCrO42H2O2                                                              
_shelx_title ' nasccr2 in C2/c = F-type (Subtype F1) NaSc(CrO4)2.2H2O'          
_shelx_refln_list_code          4                                               
_shelx_F_calc_maximum      292.75                                               
_exptl_crystal_F_000       656.00                                               
_reflns_d_resolution_high  0.6208                                               
                                                                                
loop_                                                                           
 _space_group_symop_operation_xyz                                               
 'x, y, z'                                                                      
 '-x, y, -z+1/2'                                                                
 'x+1/2, y+1/2, z'                                                              
 '-x+1/2, y+1/2, -z+1/2'                                                        
 '-x, -y, -z'                                                                   
 'x, -y, z-1/2'                                                                 
 '-x+1/2, -y+1/2, -z'                                                           
 'x+1/2, -y+1/2, z-1/2'                                                         
                                                                                
_cell_length_a    14.5050                                                       
_cell_length_b     5.5630                                                       
_cell_length_c    10.7630                                                       
_cell_angle_alpha  90.000                                                       
_cell_angle_beta  109.820                                                       
_cell_angle_gamma  90.000                                                       
                                                                                
_shelx_F_squared_multiplier     1.000                                           
                                                                                
loop_                                                                           
 _refln_index_h                                                                 
 _refln_index_k                                                                 
 _refln_index_l                                                                 
 _refln_F_squared_calc                                                          
 _refln_F_squared_meas                                                          
 _refln_F_squared_sigma                                                         
 _refln_observed_status                                                         
   2   0   0        221.86        231.39         3.18 o                         
   4   0   0       3934.96       4137.56        36.26 o                         
   6   0   0      14442.26      13166.27       120.35 o                         
   8   0   0      15508.61      16721.81       156.51 o                         
  10   0   0       4141.75       4146.53        51.03 o                         
  12   0   0       6488.45       6893.70        88.31 o                         
  14   0   0        498.69        494.42        18.04 o                         
  16   0   0       1799.92       1875.64        45.64 o                         
  18   0   0       1622.44       1681.19        49.88 o                         
  20   0   0       1118.25       1018.70        44.57 o                         
   1   1   0         10.23         17.52         0.75 o                         
   3   1   0         23.75         26.52         1.50 o                         
   5   1   0       1975.37       2161.56        19.66 o                         
   7   1   0         70.33         72.01         2.65 o                         
   9   1   0        464.72        497.28         7.10 o                         
  11   1   0         37.29         37.75         3.31 o                         
  13   1   0        198.68        193.70         7.64 o                         
  15   1   0         55.23         57.16         7.85 o                         
  17   1   0          7.11          4.01         9.94 o                         
  19   1   0         74.23         48.14        12.75 o                         
  21   1   0          6.00          5.71        18.57 o                         
   0   2   0      85702.02      83513.55      3637.29 o                         
   2   2   0       2276.41       2493.47        42.00 o                         
   4   2   0       5745.48       6742.52        85.28 o                         
   6   2   0      30581.38      30425.07       212.87 o                         
   8   2   0       2449.61       2601.01        26.76 o                         
  10   2   0      10431.69      10429.52       123.16 o                         
  12   2   0       7225.26       7579.48        67.71 o                         
  14   2   0       2238.06       2264.55        38.40 o                         
  16   2   0       1480.68       1490.19        31.84 o                         
  18   2   0        817.74        801.09        32.89 o                         
  20   2   0        932.83        892.61        50.40 o                         
   1   3   0         12.62         12.78         2.65 o                         
   3   3   0        587.15        616.11         6.90 o                         
   5   3   0        777.06        790.75        17.51 o                         
   7   3   0        363.61        382.19         6.34 o                         
   9   3   0        192.05        184.61        10.08 o                         
  11   3   0        208.47        247.06        10.08 o                         
  13   3   0         50.43         58.33        15.91 o                         
  15   3   0        275.29        230.87        16.01 o                         
  17   3   0         90.62         85.69        15.25 o                         
  19   3   0         55.84         43.78        20.02 o                         
   0   4   0      59535.80      59473.98       619.86 o                         
   2   4   0         17.15         21.43         3.00 o                         
   4   4   0       1062.56       1027.72        25.47 o                         
   6   4   0       8073.16       8226.80        82.00 o                         
   8   4   0       3831.09       3838.12        44.33 o                         
  10   4   0       1269.57       1270.94        21.01 o                         
  12   4   0       3292.01       3340.74        52.46 o                         
  14   4   0        460.50        468.77        19.12 o                         
  16   4   0        956.44        974.69        33.54 o                         
  18   4   0       1283.50       1264.40        44.35 o                         
   1   5   0         79.73         84.69         4.07 o                         
   3   5   0        286.26        303.53        16.44 o                         
   5   5   0       1583.67       1747.67        27.60 o                         
   7   5   0        253.23        270.56         9.75 o                         
   9   5   0         57.75         79.87         7.10 o                         
  11   5   0         98.47        106.76         9.75 o                         
  13   5   0         20.19         17.84        10.11 o                         
  15   5   0         46.65         44.55        14.25 o                         
  17   5   0         28.59         34.79        21.18 o                         
   0   6   0       9554.33      10163.38       164.75 o                         
   2   6   0          5.87         15.85         7.96 o                         
   4   6   0         34.25         27.37         8.49 o                         
   6   6   0       6557.04       6883.48        90.70 o                         
   8   6   0        360.59        349.05        24.93 o                         
  10   6   0       1335.96       1352.37        29.63 o                         
  12   6   0       2506.08       2579.88        48.30 o                         
  14   6   0       1113.91       1019.66        33.84 o                         
  16   6   0        490.38        453.28        32.75 o                         
   1   7   0        104.93         98.24        14.23 o                         
   3   7   0         69.80         77.13        18.56 o                         
   5   7   0        720.61        749.98        22.77 o                         
   7   7   0        201.37        175.60        14.27 o                         
   9   7   0         28.11         38.44        13.26 o                         
  11   7   0        214.79        206.29        23.87 o                         
  13   7   0          5.03         49.64        18.35 o                         
   0   8   0       5065.88       5483.56       230.03 o                         
   2   8   0         21.70         34.73        14.98 o                         
   4   8   0        108.35        170.23        25.20 o                         
   6   8   0       2487.35       2576.01        74.32 o                         
   8   8   0        464.58        397.96        28.30 o                         
 -21   1   1        841.96        725.48        52.52 o                         
 -19   1   1       1098.23       1140.88        53.06 o                         
 -17   1   1       6252.49       6463.60        99.93 o                         
 -15   1   1        611.08        588.38        28.12 o                         
 -13   1   1       1906.82       1987.17        25.14 o                         
 -11   1   1        685.59        722.47        14.33 o                         
  -9   1   1      21293.83      20918.43       153.10 o                         
  -7   1   1      20728.73      21019.59       131.01 o                         
  -5   1   1       2467.22       2245.85        16.61 o                         
  -3   1   1      53864.33      54424.49       544.80 o                         
  -1   1   1       1746.36       1743.41        12.04 o                         
   1   1   1        128.46        130.54         2.12 o                         
   3   1   1      71913.00      70952.84       976.92 o                         
   5   1   1       4924.81       5933.60        41.56 o                         
   7   1   1        266.22        249.94         3.31 o                         
   9   1   1      19172.72      19164.28       153.01 o                         
  11   1   1       1150.36       1221.35        16.98 o                         
  13   1   1        907.90        880.15        21.22 o                         
  15   1   1       4400.09       4688.12       120.06 o                         
  17   1   1        278.84        221.04        13.74 o                         
  19   1   1        410.95        322.89        30.77 o                         
  21   1   1        446.60        357.45        30.24 o                         
 -20   2   1          0.54        -10.49        16.57 o                         
 -18   2   1          8.62          9.33         8.83 o                         
 -16   2   1         13.46          9.02         8.25 o                         
 -14   2   1         88.52         83.82        20.16 o                         
 -12   2   1        349.21        350.52         9.55 o                         
 -10   2   1         35.77         36.59         2.73 o                         
  -8   2   1        367.06        423.56         9.55 o                         
  -6   2   1         26.55         24.40         1.77 o                         
  -4   2   1        975.34       1033.32         9.67 o                         
  -2   2   1        119.79        101.42         2.65 o                         
   0   2   1        277.83        319.18         5.84 o                         
   2   2   1         99.29         99.19         2.25 o                         
   4   2   1        170.95        185.69         3.00 o                         
   6   2   1        102.49        115.22         3.31 o                         
   8   2   1        232.12        252.04         5.59 o                         
  10   2   1         62.01         65.00         5.30 o                         
  12   2   1         21.86         18.49         6.90 o                         
  14   2   1         42.80         47.63         7.10 o                         
  16   2   1          0.08          7.70         8.41 o                         
  18   2   1         14.19         -4.31        25.46 o                         
  20   2   1         28.37         20.15        33.95 o                         
 -21   3   1        828.95        723.54        58.89 o                         
 -19   3   1        861.68        879.92        34.88 o                         
 -17   3   1       3478.68       3471.42        70.87 o                         
 -15   3   1        626.10        570.77        22.17 o                         
 -13   3   1        726.25        697.26        14.26 o                         
 -11   3   1       1360.94       1403.74        20.70 o                         
  -9   3   1      10223.27      10420.01        86.20 o                         
  -7   3   1      12172.68      11742.18       106.08 o                         
  -5   3   1       1817.67       1723.03        30.27 o                         
  -3   3   1      28793.25      28759.53       682.59 o                         
  -1   3   1        657.44        570.73         6.37 o                         
   1   3   1         97.02        106.77         2.55 o                         
   3   3   1      36156.40      36029.70       578.86 o                         
   5   3   1        834.95        926.69        12.74 o                         
   7   3   1        553.51        507.41         7.85 o                         
   9   3   1      13465.21      13657.03       114.46 o                         
  11   3   1       1548.80       1551.65        38.74 o                         
  13   3   1        505.37        474.07        13.74 o                         
  15   3   1       2512.09       2704.79        71.13 o                         
  17   3   1        160.80        117.60        23.87 o                         
  19   3   1        215.84        169.74        22.04 o                         
 -20   4   1          0.65         32.08        57.28 o                         
 -18   4   1         37.14         20.82        17.83 o                         
 -16   4   1         30.61          1.13        14.32 o                         
 -14   4   1        305.13        295.76        16.12 o                         
 -12   4   1        241.49        226.96        10.86 o                         
 -10   4   1          6.80          5.00         5.09 o                         
  -8   4   1          0.83          3.18         3.53 o                         
  -6   4   1         71.24         72.67         4.50 o                         
  -4   4   1          3.12          4.01         3.31 o                         
  -2   4   1       2572.15       2596.95        22.68 o                         
   0   4   1        175.44        179.90         4.50 o                         
   2   4   1       1555.30       1594.12        18.58 o                         
   4   4   1        339.26        356.53         6.00 o                         
   6   4   1        400.66        419.67        11.14 o                         
   8   4   1        126.01        133.76         5.30 o                         
  10   4   1          0.53         13.54         6.34 o                         
  12   4   1          0.10         12.11         8.63 o                         
  14   4   1         86.94         78.68        23.87 o                         
  16   4   1          4.37         -4.33        13.74 o                         
  18   4   1         40.20         76.80        19.87 o                         
 -17   5   1       3176.34       3354.60        89.57 o                         
 -15   5   1        755.29        707.77        53.58 o                         
 -13   5   1       1323.38       1343.86        36.11 o                         
 -11   5   1        601.12        555.97        17.21 o                         
  -9   5   1       6337.67       6469.61        76.69 o                         
  -7   5   1       2128.63       2142.61        28.50 o                         
  -5   5   1        713.79        727.99        25.47 o                         
  -3   5   1       9653.44       9735.01       101.16 o                         
  -1   5   1        395.05        389.27         7.10 o                         
   1   5   1         12.14          7.43         4.24 o                         
   3   5   1      12580.04      12981.62       176.54 o                         
   5   5   1        575.44        563.22        11.61 o                         
   7   5   1          1.94          1.47         5.30 o                         
   9   5   1       6071.08       6065.79        80.06 o                         
  11   5   1        125.57        105.85        21.22 o                         
  13   5   1        303.49        288.55        15.75 o                         
  15   5   1       2838.75       2951.09        67.56 o                         
  17   5   1        359.49        283.56        27.76 o                         
 -16   6   1          2.55         -6.17        55.69 o                         
 -14   6   1        172.21        164.71        24.40 o                         
 -12   6   1        640.42        667.52        23.55 o                         
 -10   6   1          4.28          5.95         8.60 o                         
  -8   6   1        734.33        743.15        18.71 o                         
  -6   6   1          2.92          2.56         7.43 o                         
  -4   6   1        745.37        765.83        30.24 o                         
  -2   6   1        203.01        205.69        12.73 o                         
   0   6   1         51.44         39.28         5.25 o                         
   2   6   1          1.03         -5.59         5.59 o                         
   4   6   1        271.06        284.23        11.96 o                         
   6   6   1         96.05         86.47        11.67 o                         
   8   6   1        398.79        405.98        18.04 o                         
  10   6   1        172.39        175.79        22.28 o                         
  12   6   1         86.06         56.69        13.44 o                         
  14   6   1        194.95        190.17        22.04 o                         
 -13   7   1        152.62        137.67        25.87 o                         
 -11   7   1        976.02        999.16        34.13 o                         
  -9   7   1       1924.39       1881.08        42.47 o                         
  -7   7   1       1192.57       1259.25        29.57 o                         
  -5   7   1        452.83        467.75        41.38 o                         
  -3   7   1       5008.12       5289.26        97.26 o                         
  -1   7   1        120.51        145.96        33.95 o                         
   1   7   1         69.04         58.99        13.28 o                         
   3   7   1       5454.15       5681.28        95.92 o                         
   5   7   1         36.48         60.58        17.50 o                         
   7   7   1        112.23        116.28        13.50 o                         
   9   7   1       3536.85       3883.45        81.24 o                         
  11   7   1        498.48        453.80        23.22 o                         
  13   7   1         95.92        104.52        20.09 o                         
 -10   8   1          1.77          6.59        30.16 o                         
  -8   8   1         54.30         66.35        22.93 o                         
  -6   8   1        142.31        146.91        30.76 o                         
  -4   8   1          2.89          8.13        16.60 o                         
  -2   8   1        889.59        987.61        67.38 o                         
   0   8   1         66.42         76.75        22.81 o                         
   2   8   1        698.51        750.26        32.29 o                         
   4   8   1        294.35        322.95        38.72 o                         
   6   8   1        136.03        116.80        22.87 o                         
   8   8   1        140.59        134.95        22.80 o                         
 -22   0   2         26.64          2.12        22.28 o                         
 -20   0   2       4793.81       5009.27       110.49 o                         
 -18   0   2        966.36        935.92        35.02 o                         
 -16   0   2       1262.21       1355.27        33.96 o                         
 -14   0   2       5983.58       6007.67        95.71 o                         
 -12   0   2       9051.63       8615.64       102.29 o                         
 -10   0   2       3280.89       3210.76        39.32 o                         
  -8   0   2       2484.96       2143.44        24.44 o                         
  -6   0   2       4399.89       3468.34        36.22 o                         
  -4   0   2      22186.86      19943.00       184.56 o                         
  -2   0   2      12526.72      12954.58       133.62 o                         
   0   0   2      40955.78      41539.51       408.43 o                         
   2   0   2       3455.19       3346.84        39.44 o                         
   4   0   2       9928.98      10633.26       100.68 o                         
   6   0   2      56419.01      57251.49       640.46 o                         
   8   0   2        183.62        246.13         9.55 o                         
  10   0   2       2601.26       2517.31        39.30 o                         
  12   0   2       3384.30       3525.88        64.80 o                         
  14   0   2        966.35        953.99        28.65 o                         
  16   0   2        216.80        230.21        19.10 o                         
  18   0   2       4337.26       4727.08       108.35 o                         
  20   0   2         17.28         18.03        20.15 o                         
 -21   1   2         79.81         60.75        16.77 o                         
 -19   1   2         26.36         21.22        12.75 o                         
 -17   1   2         75.21         59.93        11.67 o                         
 -15   1   2         77.19         70.08         7.96 o                         
 -13   1   2          8.66          8.10         4.24 o                         
 -11   1   2        292.04        306.68         6.63 o                         
  -9   1   2        160.25        162.86         4.07 o                         
  -7   1   2        356.61        376.73         5.25 o                         
  -5   1   2        468.33        504.11         5.25 o                         
  -3   1   2         69.50         87.68         3.71 o                         
  -1   1   2        123.72        135.81         1.77 o                         
   1   1   2        229.74        240.49         2.55 o                         
   3   1   2        541.68        556.22         5.59 o                         
   5   1   2         12.76         21.46         3.18 o                         
   7   1   2        334.33        365.29         9.55 o                         
   9   1   2        379.73        372.10         7.10 o                         
  11   1   2        284.22        262.71         7.50 o                         
  13   1   2         76.90         62.71         7.85 o                         
  15   1   2          0.06         -4.77         9.02 o                         
  17   1   2         82.46         73.07        12.69 o                         
  19   1   2          3.75         -1.41        24.93 o                         
 -22   2   2         21.93         19.91        21.37 o                         
 -20   2   2       3386.55       3340.80        99.41 o                         
 -18   2   2        658.59        590.34        23.87 o                         
 -16   2   2        249.03        268.36        28.11 o                         
 -14   2   2       7617.22       7822.21        89.30 o                         
 -12   2   2       3124.22       3065.44        35.09 o                         
 -10   2   2      10128.43      10027.73       100.31 o                         
  -8   2   2       6071.99       5882.27        61.75 o                         
  -6   2   2      31720.61      32119.42       230.95 o                         
  -4   2   2      11457.95      10922.68       126.93 o                         
  -2   2   2       3620.10       4367.82        50.03 o                         
   0   2   2       7845.82       6964.48        79.09 o                         
   2   2   2       3723.99       4345.49        40.44 o                         
   4   2   2        584.66        677.67         7.10 o                         
   6   2   2      26245.51      26505.05       418.79 o                         
   8   2   2       2628.06       2542.37        36.12 o                         
  10   2   2       1782.89       1692.28        22.52 o                         
  12   2   2       7643.89       7702.08        82.26 o                         
  14   2   2       1143.46       1074.59        23.23 o                         
  16   2   2        605.67        611.14        26.52 o                         
  18   2   2       3204.92       3566.18        81.23 o                         
  20   2   2         81.76         14.42        20.90 o                         
 -21   3   2          1.13         18.31        23.87 o                         
 -19   3   2         77.96        112.08        18.82 o                         
 -17   3   2          0.31         17.68        23.34 o                         
 -15   3   2        483.13        446.77        19.03 o                         
 -13   3   2          9.09         13.26         5.25 o                         
 -11   3   2        503.29        497.00        14.85 o                         
  -9   3   2        136.68        150.67         4.32 o                         
  -7   3   2        293.03        303.48         7.96 o                         
  -5   3   2         81.05         84.01         4.07 o                         
  -3   3   2         11.73         17.36         4.77 o                         
  -1   3   2        289.25        303.50         4.50 o                         
   1   3   2        958.28        953.18         8.61 o                         
   3   3   2          1.86         -1.49         2.12 o                         
   5   3   2         70.73         71.70         3.00 o                         
   7   3   2         99.68         92.49         4.50 o                         
   9   3   2          3.15          0.00         3.75 o                         
  11   3   2         95.57        154.99        29.17 o                         
  13   3   2        481.04        488.29        13.44 o                         
  15   3   2         32.50         57.01        20.69 o                         
  17   3   2        121.75         86.35        20.37 o                         
  19   3   2          2.94        -12.00        17.58 o                         
 -20   4   2       3223.80       3067.49       155.02 o                         
 -18   4   2        583.50        483.97        39.79 o                         
 -16   4   2        715.67        686.70        27.77 o                         
 -14   4   2       3211.26       3160.29        53.93 o                         
 -12   4   2       4093.20       3900.02        63.04 o                         
 -10   4   2       1238.10       1255.54        22.94 o                         
  -8   4   2       1942.86       2021.03        25.48 o                         
  -6   4   2       3388.83       3478.59        43.03 o                         
  -4   4   2       4537.30       4433.48        54.23 o                         
  -2   4   2       3433.66       3230.30        28.87 o                         
   0   4   2      12512.38      12656.91        96.93 o                         
   2   4   2        999.00        953.52        18.04 o                         
   4   4   2        689.78        636.94        12.73 o                         
   6   4   2      17561.87      18350.21       153.49 o                         
   8   4   2         84.74         67.25         5.30 o                         
  10   4   2        517.26        475.36        16.45 o                         
  12   4   2       2655.73       2701.57        44.67 o                         
  14   4   2        330.72        294.33        15.36 o                         
  16   4   2         52.54         27.30        15.25 o                         
  18   4   2       2709.36       2725.55        79.53 o                         
 -17   5   2         78.79         50.27        19.12 o                         
 -15   5   2        121.48        140.54        31.82 o                         
 -13   5   2          1.07          1.39         9.66 o                         
 -11   5   2         35.67         17.50         8.25 o                         
  -9   5   2        300.67        307.44        10.42 o                         
  -7   5   2          1.45          1.06         4.50 o                         
  -5   5   2        354.88        386.19        11.18 o                         
  -3   5   2         66.18         67.30         5.59 o                         
  -1   5   2        222.50        232.34         6.00 o                         
   1   5   2        933.39       1012.43        13.44 o                         
   3   5   2        144.81        152.23         5.25 o                         
   5   5   2         12.66          7.21         3.53 o                         
   7   5   2         94.59         91.23         7.10 o                         
   9   5   2        158.36        145.00        11.14 o                         
  11   5   2        418.54        436.60        16.12 o                         
  13   5   2         82.34         75.85        12.73 o                         
  15   5   2          4.74          7.71        20.37 o                         
  17   5   2          2.77        -32.35        32.35 o                         
 -16   6   2         76.97         69.97        19.23 o                         
 -14   6   2       2777.72       2875.18        68.37 o                         
 -12   6   2       1154.86       1133.68        32.90 o                         
 -10   6   2       1718.40       1778.49        33.24 o                         
  -8   6   2       1806.99       1894.94        32.49 o                         
  -6   6   2       4933.72       4962.82        72.78 o                         
  -4   6   2       1042.42       1019.67        32.90 o                         
  -2   6   2         73.12         71.94         7.39 o                         
   0   6   2       3764.49       3856.57        50.76 o                         
   2   6   2          6.14         -1.12         7.96 o                         
   4   6   2        242.37        234.65        15.38 o                         
   6   6   2       5066.78       5322.12        82.93 o                         
   8   6   2        157.71        133.67        12.00 o                         
  10   6   2        175.34        143.99        13.44 o                         
  12   6   2       3517.94       3697.08        71.68 o                         
  14   6   2        201.92        153.52        21.41 o                         
 -13   7   2          8.47         57.06        28.03 o                         
 -11   7   2        134.49        132.38        34.48 o                         
  -9   7   2        254.69        244.21        31.83 o                         
  -7   7   2         31.36         18.74        10.11 o                         
  -5   7   2        355.07        357.13        18.04 o                         
  -3   7   2         49.06         42.71        11.25 o                         
  -1   7   2        146.55        135.21        13.44 o                         
   1   7   2        439.85        471.76        55.70 o                         
   3   7   2         42.97         21.14        21.22 o                         
   5   7   2         20.00         16.97        11.14 o                         
   7   7   2         98.57         88.79        13.74 o                         
   9   7   2         18.83         33.38        22.28 o                         
  11   7   2        226.99        206.73        25.46 o                         
 -10   8   2        200.24        178.84        54.04 o                         
  -8   8   2        823.94        748.22        43.50 o                         
  -6   8   2       1185.78       1145.88        39.77 o                         
  -4   8   2        361.66        385.13        29.71 o                         
  -2   8   2        487.17        460.88        29.04 o                         
   0   8   2       2469.51       2521.43        71.02 o                         
   2   8   2        122.73        135.56        37.13 o                         
   4   8   2         28.03         25.65        18.57 o                         
   6   8   2       2879.84       3208.01        85.96 o                         
   8   8   2         21.39         11.03        39.78 o                         
 -21   1   3          3.83         -0.10        16.11 o                         
 -19   1   3         46.15         35.30        22.28 o                         
 -17   1   3       5920.03       6110.84        77.05 o                         
 -15   1   3       2422.29       2345.06        35.37 o                         
 -13   1   3       2292.90       2267.60        28.09 o                         
 -11   1   3      20549.38      20354.29       174.54 o                         
  -9   1   3       3457.90       3287.21        28.87 o                         
  -7   1   3         34.54         73.21         3.00 o                         
  -5   1   3        210.06         91.55         4.24 o                         
  -3   1   3      31563.68      31943.22       227.04 o                         
  -1   1   3      24796.64      23684.58       163.50 o                         
   1   1   3       8545.29       7976.05        59.79 o                         
   3   1   3       3142.15       2421.92        20.14 o                         
   5   1   3        562.95        475.68        16.98 o                         
   7   1   3        671.03        621.34         9.67 o                         
   9   1   3      10498.63      10759.77        97.91 o                         
  11   1   3        283.94        310.32         8.25 o                         
  13   1   3        345.95        295.27        15.38 o                         
  15   1   3       7113.78       7669.12       100.28 o                         
  17   1   3          0.93          8.79        11.46 o                         
  19   1   3          2.16        -14.33        15.25 o                         
 -22   2   3         20.15        -24.11        25.12 o                         
 -20   2   3          3.37         16.83        18.59 o                         
 -18   2   3         46.29         52.53        10.70 o                         
 -16   2   3         36.85         60.16        15.38 o                         
 -14   2   3          7.50         13.46        19.62 o                         
 -12   2   3          9.58         12.58         5.09 o                         
 -10   2   3          6.05          2.76         3.53 o                         
  -8   2   3        573.23        566.70        19.10 o                         
  -6   2   3       1379.76       1369.12        14.03 o                         
  -4   2   3         69.75         84.61         4.77 o                         
  -2   2   3          8.88         11.77         1.50 o                         
   0   2   3        760.21        817.02        19.11 o                         
   2   2   3         79.97         73.73         2.25 o                         
   4   2   3         30.96         34.24         3.18 o                         
   6   2   3        252.31        262.38         5.59 o                         
   8   2   3         25.79         22.77        10.08 o                         
  10   2   3        127.17        126.71         6.34 o                         
  12   2   3          0.71         -1.66         5.86 o                         
  14   2   3         21.24         22.83         7.85 o                         
  16   2   3         14.05         27.81        11.96 o                         
  18   2   3          0.47         -4.57        23.87 o                         
 -21   3   3          4.18         11.18        27.72 o                         
 -19   3   3        174.03        208.20        43.49 o                         
 -17   3   3       4282.93       4333.05        77.74 o                         
 -15   3   3       2190.55       2067.49        40.52 o                         
 -13   3   3        712.90        716.35        45.10 o                         
 -11   3   3      11127.03      10929.82       113.04 o                         
  -9   3   3       1371.68       1405.26        32.38 o                         
  -7   3   3        100.63         95.68         6.37 o                         
  -5   3   3       1801.99       1606.27        19.83 o                         
  -3   3   3      16272.50      16432.17       129.03 o                         
  -1   3   3       9434.06       9094.82        90.73 o                         
   1   3   3       5137.29       5115.18        83.01 o                         
   3   3   3       2851.06       2672.08        24.01 o                         
   5   3   3       1185.82       1109.34        12.76 o                         
   7   3   3        597.53        611.40        12.73 o                         
   9   3   3       9398.22       9412.32        90.73 o                         
  11   3   3         73.57         76.16         9.02 o                         
  13   3   3         55.81         46.70         7.50 o                         
  15   3   3       4618.78       4936.65        81.38 o                         
  17   3   3          4.76         -9.85        20.37 o                         
 -20   4   3         10.85         26.06        25.46 o                         
 -18   4   3        117.31        103.75        36.07 o                         
 -16   4   3        109.08         69.55        14.50 o                         
 -14   4   3         22.66         26.52         9.75 o                         
 -12   4   3         39.36         43.56        10.61 o                         
 -10   4   3        340.27        325.42        11.47 o                         
  -8   4   3        202.70        194.19         8.41 o                         
  -6   4   3        368.15        387.96         8.63 o                         
  -4   4   3        758.57        708.74        23.88 o                         
  -2   4   3         59.35         55.90         6.36 o                         
   0   4   3        440.51        406.68         7.10 o                         
   2   4   3        378.44        384.88        12.73 o                         
   4   4   3       1563.13       1647.43        17.22 o                         
   6   4   3          4.77          9.19         3.31 o                         
   8   4   3         42.31         42.29         5.59 o                         
  10   4   3         36.39         26.42         6.34 o                         
  12   4   3          0.84         23.94         8.60 o                         
  14   4   3         15.94         32.41        11.18 o                         
  16   4   3         45.77         63.71        20.54 o                         
 -19   5   3          1.64        -21.00        21.00 o                         
 -17   5   3       3467.14       3644.89       148.67 o                         
 -15   5   3        431.39        364.36        22.80 o                         
 -13   5   3        822.38        774.12        21.37 o                         
 -11   5   3       6251.37       6403.44       132.37 o                         
  -9   5   3       2394.98       2402.92        32.05 o                         
  -7   5   3        213.18        223.51        12.73 o                         
  -5   5   3       1064.31       1126.84        23.35 o                         
  -3   5   3       5105.49       5161.42        58.28 o                         
  -1   5   3       2495.26       2475.35        27.79 o                         
   1   5   3       1876.04       1886.44        24.23 o                         
   3   5   3       3152.49       3244.08        37.04 o                         
   5   5   3        177.06        164.41         6.63 o                         
   7   5   3        412.83        402.38        14.95 o                         
   9   5   3       3178.26       3321.51        51.81 o                         
  11   5   3        128.06        109.17        12.36 o                         
  13   5   3        245.74        214.35        16.11 o                         
  15   5   3       3982.75       4222.90       101.29 o                         
 -16   6   3         79.23         36.00        18.25 o                         
 -14   6   3          1.24          3.58        24.40 o                         
 -12   6   3        136.13        143.77        15.36 o                         
 -10   6   3         13.39          7.07         8.91 o                         
  -8   6   3        633.06        650.10        18.01 o                         
  -6   6   3       1153.16       1266.05        25.13 o                         
  -4   6   3         81.07         59.83        16.44 o                         
  -2   6   3         94.02         84.81         7.64 o                         
   0   6   3        151.94        126.87         7.64 o                         
   2   6   3         50.91         48.89         8.49 o                         
   4   6   3         78.43         75.11        16.44 o                         
   6   6   3        268.89        273.79        13.74 o                         
   8   6   3          4.19         -2.29         9.35 o                         
  10   6   3        405.25        396.57        19.50 o                         
  12   6   3         11.29          5.43        13.11 o                         
  14   6   3         98.19        106.26        21.22 o                         
 -13   7   3         39.36         43.08        23.22 o                         
 -11   7   3       2186.25       2162.05       113.58 o                         
  -9   7   3        532.01        486.08        33.42 o                         
  -7   7   3        187.01        205.42        16.97 o                         
  -5   7   3       1528.00       1652.66        35.81 o                         
  -3   7   3       2227.42       2283.22        49.41 o                         
  -1   7   3        617.19        573.34        20.90 o                         
   1   7   3        972.90        928.11        36.61 o                         
   3   7   3       1687.11       1801.19        56.78 o                         
   5   7   3        384.33        419.27        32.36 o                         
   7   7   3        302.63        289.37        17.52 o                         
   9   7   3       2963.81       3190.08        72.45 o                         
  11   7   3          4.63          4.24        23.87 o                         
 -10   8   3         51.02        -28.72        30.32 o                         
  -8   8   3         71.73         12.18        32.35 o                         
  -6   8   3        160.59        137.25        21.41 o                         
  -4   8   3        138.66        195.64        46.15 o                         
  -2   8   3         48.65         23.92        20.13 o                         
   0   8   3        371.09        349.80        29.23 o                         
   2   8   3         81.13         68.91        20.69 o                         
   4   8   3        708.48        751.73        67.90 o                         
   6   8   3          5.73         19.34        40.84 o                         
 -22   0   4        110.20        113.51        25.46 o                         
 -20   0   4       4627.11       4618.15       109.42 o                         
 -18   0   4        476.28        399.98        22.28 o                         
 -16   0   4         10.20          3.18        10.61 o                         
 -14   0   4       7408.17       7265.09       112.80 o                         
 -12   0   4       6411.87       6252.81        77.68 o                         
 -10   0   4        365.24        318.30         9.55 o                         
  -8   0   4      12194.81      11321.80       117.66 o                         
  -6   0   4       4319.89       4201.83        46.84 o                         
  -4   0   4       3687.44       4447.93        50.04 o                         
  -2   0   4      55609.36      57689.35       568.77 o                         
   0   0   4        223.55         95.49         4.24 o                         
   2   0   4      20597.86      20547.57       223.41 o                         
   4   0   4       9001.03       7718.12        92.87 o                         
   6   0   4      11624.60      11103.47       129.23 o                         
   8   0   4       2760.36       2699.20        45.68 o                         
  10   0   4         35.14         30.76         7.43 o                         
  12   0   4       6106.33       6509.68       104.21 o                         
  14   0   4        820.24        810.67        27.59 o                         
  16   0   4        664.21        611.14        27.59 o                         
  18   0   4       2445.58       2431.02        81.74 o                         
 -23   1   4         33.47         -9.13        23.62 o                         
 -21   1   4         49.08         31.07        15.25 o                         
 -19   1   4         17.02         17.48        10.86 o                         
 -17   1   4        212.02        168.21        13.26 o                         
 -15   1   4          7.06          4.51         5.86 o                         
 -13   1   4        135.93        117.08         7.10 o                         
 -11   1   4        107.31        106.82         6.34 o                         
  -9   1   4        142.14        140.47         4.07 o                         
  -7   1   4        311.71        341.37         7.43 o                         
  -5   1   4         15.18         15.15         2.25 o                         
  -3   1   4        274.60        271.12         3.75 o                         
  -1   1   4          0.01         -1.06         1.50 o                         
   1   1   4         38.48         44.08         2.25 o                         
   3   1   4        236.51        273.88        11.67 o                         
   5   1   4        138.94        141.17         3.75 o                         
   7   1   4        474.80        486.14         8.91 o                         
   9   1   4         74.47         71.33         5.25 o                         
  11   1   4        202.50        218.32        21.22 o                         
  13   1   4          0.80          9.45         8.15 o                         
  15   1   4        111.36         96.41        24.40 o                         
  17   1   4          4.05        -10.54        20.69 o                         
  19   1   4          3.10          0.28        16.76 o                         
 -22   2   4        160.04        137.38        22.87 o                         
 -20   2   4       3512.83       3770.65       147.08 o                         
 -18   2   4         86.21         83.30        13.50 o                         
 -16   2   4        141.16        105.39        23.34 o                         
 -14   2   4       4508.82       4607.81        65.36 o                         
 -12   2   4        745.62        742.14        13.74 o                         
 -10   2   4        177.41        166.05         9.55 o                         
  -8   2   4      32084.94      30758.16       311.77 o                         
  -6   2   4       8176.63       8412.11        74.02 o                         
  -4   2   4       3989.26       3925.21        70.75 o                         
  -2   2   4       9357.03       8726.85        63.00 o                         
   0   2   4       8499.37       8179.88       137.17 o                         
   2   2   4        219.21        143.23         3.00 o                         
   4   2   4       5008.73       4852.11        41.19 o                         
   6   2   4        847.25        836.59        12.36 o                         
   8   2   4       3591.61       3457.24        36.91 o                         
  10   2   4       1543.79       1524.86        20.86 o                         
  12   2   4       7546.87       7957.90        95.97 o                         
  14   2   4       1358.68       1473.40        30.25 o                         
  16   2   4        206.96        168.35        18.00 o                         
  18   2   4       2619.86       2638.03        66.83 o                         
 -21   3   4         18.31         25.06        25.12 o                         
 -19   3   4          0.97          2.25        19.76 o                         
 -17   3   4         10.67         16.01        11.56 o                         
 -15   3   4        137.74        125.21        25.46 o                         
 -13   3   4        463.48        471.24        16.45 o                         
 -11   3   4         53.20         46.64         4.77 o                         
  -9   3   4        293.11        316.16         8.49 o                         
  -7   3   4         52.20         46.45         2.73 o                         
  -5   3   4         85.43         98.06         3.31 o                         
  -3   3   4        185.99        182.47         4.08 o                         
  -1   3   4          0.40          2.27         2.55 o                         
   1   3   4        134.30        136.34         3.75 o                         
   3   3   4         74.55         73.56         4.24 o                         
   5   3   4         63.77         62.60         5.83 o                         
   7   3   4         19.78         16.20         4.07 o                         
   9   3   4         35.96         37.70         6.34 o                         
  11   3   4        102.62         90.18         8.25 o                         
  13   3   4         78.17         64.12        10.08 o                         
  15   3   4         38.04         17.98        27.05 o                         
  17   3   4        107.39         70.09        19.61 o                         
 -20   4   4       2922.24       3111.58        98.46 o                         
 -18   4   4        179.11        166.53        20.21 o                         
 -16   4   4         32.66         33.16        13.73 o                         
 -14   4   4       4611.09       4565.78        71.94 o                         
 -12   4   4       2161.88       2010.76        38.66 o                         
 -10   4   4        151.69        154.43        10.42 o                         
  -8   4   4       5839.90       5799.05        63.74 o                         
  -6   4   4       1523.51       1549.73        29.19 o                         
  -4   4   4         67.55         62.13         9.02 o                         
  -2   4   4      13351.44      13450.54       248.83 o                         
   0   4   4       1054.52       1092.67        15.37 o                         
   2   4   4       4869.98       4788.44        45.86 o                         
   4   4   4       3793.59       3832.64        35.48 o                         
   6   4   4       5411.85       5606.50        58.41 o                         
   8   4   4       1286.05       1277.49        21.90 o                         
  10   4   4        108.85         94.06        11.14 o                         
  12   4   4       3452.73       3712.91        55.76 o                         
  14   4   4        304.10        282.43        19.46 o                         
  16   4   4        343.58        308.88        25.97 o                         
 -19   5   4         44.31         77.29        54.10 o                         
 -17   5   4        105.59         90.68        24.40 o                         
 -15   5   4        144.05        117.16        16.30 o                         
 -13   5   4         54.25         66.94        10.95 o                         
 -11   5   4          0.50         -2.99         7.85 o                         
  -9   5   4         67.58         54.21         7.10 o                         
  -7   5   4         41.21         30.75        10.08 o                         
  -5   5   4         27.74         37.05        13.26 o                         
  -3   5   4        388.89        394.87         9.94 o                         
  -1   5   4         11.43          7.02         5.30 o                         
   1   5   4         87.03         99.73         6.63 o                         
   3   5   4        360.97        359.30        10.11 o                         
   5   5   4          0.39         -1.06         5.30 o                         
   7   5   4        416.21        406.76        14.19 o                         
   9   5   4        128.26        136.60        15.91 o                         
  11   5   4         43.64         38.08        23.34 o                         
  13   5   4        110.74        112.08        53.57 o                         
  15   5   4         22.04         40.42        17.52 o                         
 -16   6   4         28.97         46.71        21.14 o                         
 -14   6   4       2263.87       2275.54        63.16 o                         
 -12   6   4        124.60        135.02        14.61 o                         
 -10   6   4         63.03         55.32        10.11 o                         
  -8   6   4       5933.44       6369.74        88.50 o                         
  -6   6   4       1436.47       1457.51        28.89 o                         
  -4   6   4        606.44        602.70        16.57 o                         
  -2   6   4       2814.39       2864.57        46.39 o                         
   0   6   4       1933.05       1960.35        31.09 o                         
   2   6   4        237.52        228.63        12.73 o                         
   4   6   4       1400.03       1430.19        29.77 o                         
   6   6   4       1072.85       1113.06        28.07 o                         
   8   6   4        723.74        684.41        23.87 o                         
  10   6   4        723.18        715.91        33.95 o                         
  12   6   4       2683.60       2872.42        61.50 o                         
 -13   7   4        135.03        141.79        24.40 o                         
 -11   7   4         14.11         11.24        17.05 o                         
  -9   7   4        195.97        155.35        15.25 o                         
  -7   7   4         40.60         25.53        14.32 o                         
  -5   7   4         75.65         79.14        13.26 o                         
  -3   7   4        290.57        329.87        17.47 o                         
  -1   7   4          0.13         -6.44        11.18 o                         
   1   7   4        135.50        151.18        32.89 o                         
   3   7   4        207.17        203.76        23.87 o                         
   5   7   4          0.46          0.66        11.93 o                         
   7   7   4        211.65        221.82        19.87 o                         
   9   7   4         88.75         91.83        18.27 o                         
 -10   8   4         18.81         27.58        39.25 o                         
  -8   8   4       1613.37       1513.47        61.43 o                         
  -6   8   4        423.70        431.08        34.74 o                         
  -4   8   4         40.60         44.27        27.58 o                         
  -2   8   4       2016.10       2061.83        70.01 o                         
   0   8   4        604.94        558.72        33.03 o                         
   2   8   4        373.02        381.22        38.72 o                         
   4   8   4        931.20        938.08        43.14 o                         
   6   8   4       1396.29       1364.97        58.14 o                         
 -23   1   5       1483.60       1372.96        53.65 o                         
 -21   1   5        386.66        338.24        21.72 o                         
 -19   1   5         74.25         45.10        20.16 o                         
 -17   1   5       2691.45       2580.24        45.03 o                         
 -15   1   5        321.09        307.89        10.70 o                         
 -13   1   5          0.90          3.26         5.83 o                         
 -11   1   5      11646.27      11435.47       109.22 o                         
  -9   1   5        304.10        356.58        15.91 o                         
  -7   1   5         69.43         57.60         4.24 o                         
  -5   1   5      48359.50      48785.44       364.21 o                         
  -3   1   5        244.18        209.21         6.37 o                         
  -1   1   5        801.43       1057.28        16.98 o                         
   1   1   5      18070.63      18144.11       137.43 o                         
   3   1   5      13108.35      12909.14       114.95 o                         
   5   1   5      12203.17      12118.89       224.81 o                         
   7   1   5      10805.11      10606.84        99.70 o                         
   9   1   5       1369.56       1419.51        26.54 o                         
  11   1   5       1214.15       1225.08        21.14 o                         
  13   1   5        157.87        145.18        13.26 o                         
  15   1   5       3526.21       3842.63        61.60 o                         
  17   1   5        591.92        555.04        23.97 o                         
 -22   2   5          5.03        -14.72        20.54 o                         
 -20   2   5          2.66        -17.61        17.61 o                         
 -18   2   5         14.71         22.50        10.40 o                         
 -16   2   5         22.73         23.76         7.39 o                         
 -14   2   5          0.25         -0.42         5.30 o                         
 -12   2   5          1.71          2.86         4.83 o                         
 -10   2   5        275.79        292.07         9.75 o                         
  -8   2   5         49.36         56.01         3.31 o                         
  -6   2   5        229.21        235.30        10.08 o                         
  -4   2   5          1.69         -0.53         2.25 o                         
  -2   2   5        881.23        880.61        12.21 o                         
   0   2   5        331.83        331.57         5.25 o                         
   2   2   5         19.72         21.43         3.00 o                         
   4   2   5        157.88        147.02         9.55 o                         
   6   2   5          0.38          1.54         5.30 o                         
   8   2   5          4.79         12.08         5.30 o                         
  10   2   5        163.82        156.88        15.38 o                         
  12   2   5         89.42         79.32         9.18 o                         
  14   2   5          0.02         -1.34        10.11 o                         
  16   2   5         16.31         10.81        18.03 o                         
  18   2   5          0.09        -20.21        20.21 o                         
 -21   3   5        467.09        453.61        38.92 o                         
 -19   3   5         19.05          4.70        13.74 o                         
 -17   3   5       2772.82       2882.61        61.37 o                         
 -15   3   5         21.55         25.62        13.26 o                         
 -13   3   5          2.01          6.81         4.32 o                         
 -11   3   5       6204.20       6282.46       137.21 o                         
  -9   3   5         64.40         63.04         4.83 o                         
  -7   3   5          5.07          4.24         3.71 o                         
  -5   3   5      27448.85      27471.02       234.18 o                         
  -3   3   5        282.31        306.10         5.09 o                         
  -1   3   5         43.44         50.53         3.75 o                         
   1   3   5      10828.67      10754.67       192.06 o                         
   3   3   5       5696.24       5752.24        93.09 o                         
   5   3   5       6483.59       6572.94        59.06 o                         
   7   3   5       8160.27       8074.40        80.47 o                         
   9   3   5       1955.19       2029.75        28.41 o                         
  11   3   5       1302.13       1281.21        22.51 o                         
  13   3   5         53.84         51.86        10.11 o                         
  15   3   5       2849.77       2920.75        69.44 o                         
  17   3   5        233.78        193.55        29.06 o                         
 -20   4   5          2.89         -3.37        23.74 o                         
 -18   4   5         35.95         38.51        17.20 o                         
 -16   4   5        144.66        131.89        15.54 o                         
 -14   4   5          1.05         -7.56        11.18 o                         
 -12   4   5        179.67        177.35        11.93 o                         
 -10   4   5         67.33         60.96         7.10 o                         
  -8   4   5         15.52         15.18         4.50 o                         
  -6   4   5         75.56         62.03         7.96 o                         
  -4   4   5         24.49         21.90         4.24 o                         
  -2   4   5          7.67          2.00         3.31 o                         
   0   4   5       1672.22       1695.29        22.06 o                         
   2   4   5        800.96        792.90        13.44 o                         
   4   4   5        117.24        115.69        12.20 o                         
   6   4   5        116.51        121.81        10.61 o                         
   8   4   5        273.55        254.52        13.26 o                         
  10   4   5        299.44        307.54        23.87 o                         
  12   4   5         75.32         55.31        13.25 o                         
  14   4   5          0.24        -27.86        33.94 o                         
  16   4   5         52.17         61.96        23.97 o                         
 -19   5   5        138.46        160.04        40.31 o                         
 -17   5   5       1417.29       1372.86        45.48 o                         
 -15   5   5        222.63        209.27        18.56 o                         
 -13   5   5          3.78          8.13        23.87 o                         
 -11   5   5       5997.74       6185.90        84.50 o                         
  -9   5   5        100.99         63.67         8.25 o                         
  -7   5   5        103.62         79.07         9.55 o                         
  -5   5   5       9300.59       9391.02       110.98 o                         
  -3   5   5        381.35        367.54         9.67 o                         
  -1   5   5         45.39         54.42         6.54 o                         
   1   5   5       6012.40       6136.50        66.72 o                         
   3   5   5       3275.10       3303.41        42.79 o                         
   5   5   5       1994.50       2043.49        29.91 o                         
   7   5   5       2505.62       2517.00        53.62 o                         
   9   5   5       1001.87       1018.11        28.13 o                         
  11   5   5        433.31        412.59        27.58 o                         
  13   5   5        436.45        438.67        39.78 o                         
 -16   6   5         80.42         43.95        17.20 o                         
 -14   6   5         10.32         -3.71        12.75 o                         
 -12   6   5         16.29          5.13        11.61 o                         
 -10   6   5        470.68        475.26        18.28 o                         
  -8   6   5         17.30         20.24         9.00 o                         
  -6   6   5        565.39        587.82        19.04 o                         
  -4   6   5         42.85         44.10         8.41 o                         
  -2   6   5        717.42        724.00        21.37 o                         
   0   6   5        391.19        406.40        32.36 o                         
   2   6   5          4.04         12.20         7.50 o                         
   4   6   5         27.88         14.85         9.66 o                         
   6   6   5         48.68         42.43        12.22 o                         
   8   6   5          0.52         25.03        18.56 o                         
  10   6   5        323.09        322.23        20.25 o                         
  12   6   5        220.56        242.29        30.23 o                         
 -13   7   5          0.21         28.72        41.90 o                         
 -11   7   5       1860.73       1716.59        48.19 o                         
  -9   7   5         10.92          7.49        20.69 o                         
  -7   7   5         10.26        -17.04        23.34 o                         
  -5   7   5       4421.93       4563.49        73.96 o                         
  -3   7   5        251.58        232.94        16.22 o                         
  -1   7   5         71.39         88.91        24.40 o                         
   1   7   5       2856.46       2974.50        58.93 o                         
   3   7   5        855.30        778.44        60.48 o                         
   5   7   5        716.90        750.29        29.00 o                         
   7   7   5       1907.23       1920.01        54.66 o                         
   9   7   5       1249.37       1291.40        44.57 o                         
  -8   8   5         24.29         61.35        36.07 o                         
  -6   8   5         10.63         17.72        19.76 o                         
  -4   8   5         78.83         61.40        43.49 o                         
  -2   8   5          1.47          7.10        56.22 o                         
   0   8   5        655.71        686.19        33.64 o                         
   2   8   5        242.65        219.95        26.51 o                         
   4   8   5        215.99        204.13        27.19 o                         
 -22   0   6       1174.21       1062.22        53.06 o                         
 -20   0   6       1229.03       1318.01        53.06 o                         
 -18   0   6        483.37        502.89        24.40 o                         
 -16   0   6         45.30         38.19        11.67 o                         
 -14   0   6      11240.44      11228.11       167.33 o                         
 -12   0   6       5221.15       5195.67        74.44 o                         
 -10   0   6        121.31        109.27         6.37 o                         
  -8   0   6       4978.92       4571.68        63.84 o                         
  -6   0   6       1518.60       1549.23        22.30 o                         
  -4   0   6          4.64         13.79         3.18 o                         
  -2   0   6      50152.06      49674.24       553.47 o                         
   0   0   6       1060.58       1137.97        19.11 o                         
   2   0   6       1144.85       1062.58        22.29 o                         
   4   0   6      30719.03      30131.52       397.94 o                         
   6   0   6       7235.85       7355.64        97.93 o                         
   8   0   6       3684.23       3803.64        60.56 o                         
  10   0   6       1761.41       1747.24        42.46 o                         
  12   0   6       3237.68       3372.93        61.60 o                         
  14   0   6        832.29        775.64        28.65 o                         
  16   0   6        286.61        271.58        24.40 o                         
 -23   1   6         50.93          9.64        26.72 o                         
 -21   1   6          2.11        -18.81        36.07 o                         
 -19   1   6        157.31        150.92        12.98 o                         
 -17   1   6          0.22         -8.25         8.25 o                         
 -15   1   6         96.47        100.59         8.25 o                         
 -13   1   6        115.94        123.20        15.38 o                         
 -11   1   6        110.31        108.37         5.86 o                         
  -9   1   6         73.52         73.04        12.20 o                         
  -7   1   6        142.39        137.48         5.25 o                         
  -5   1   6        203.13        194.17         4.32 o                         
  -3   1   6          7.36          6.90         2.65 o                         
  -1   1   6          1.32          5.30         2.65 o                         
   1   1   6          1.08          2.58         3.18 o                         
   3   1   6         13.40         14.74         3.71 o                         
   5   1   6        240.79        232.10         9.55 o                         
   7   1   6          7.72          2.51         4.07 o                         
   9   1   6        286.57        286.53        13.26 o                         
  11   1   6         31.73         35.67         9.00 o                         
  13   1   6        105.74        122.64        10.50 o                         
  15   1   6         27.66         31.29        11.25 o                         
  17   1   6         18.42          4.50        15.36 o                         
 -22   2   6        787.19        811.43        40.88 o                         
 -20   2   6       1499.43       1493.38        41.27 o                         
 -18   2   6         80.91         84.00        11.18 o                         
 -16   2   6         23.11         18.87        16.44 o                         
 -14   2   6       4583.50       4585.73       185.98 o                         
 -12   2   6       4762.77       4651.09        98.33 o                         
 -10   2   6       3283.42       3136.87        43.03 o                         
  -8   2   6      12173.46      12036.12       127.80 o                         
  -6   2   6        561.26        531.90         9.41 o                         
  -4   2   6       6722.51       6867.66        57.75 o                         
  -2   2   6      46480.17      46016.28       727.77 o                         
   0   2   6       4299.76       4110.30        44.66 o                         
   2   2   6        400.38        333.99        10.08 o                         
   4   2   6       8958.00       9085.06        78.28 o                         
   6   2   6       2438.14       2421.59        38.23 o                         
   8   2   6        757.46        815.02        15.37 o                         
  10   2   6       3741.79       3902.16        49.61 o                         
  12   2   6       2054.48       2134.93        37.10 o                         
  14   2   6       1521.40       1557.63        35.02 o                         
  16   2   6        332.54        340.29        23.55 o                         
 -21   3   6         17.92          5.70        20.21 o                         
 -19   3   6          0.90         10.45        17.06 o                         
 -17   3   6        172.27        140.72        30.76 o                         
 -15   3   6         83.10         80.15        13.50 o                         
 -13   3   6        115.07        115.22         8.25 o                         
 -11   3   6          0.28         -2.55         5.83 o                         
  -9   3   6        666.10        703.05        11.25 o                         
  -7   3   6        771.54        785.29        10.51 o                         
  -5   3   6          2.19          1.97         2.55 o                         
  -3   3   6         29.43         32.42         6.90 o                         
  -1   3   6         64.55         61.89         4.32 o                         
   1   3   6        268.95        265.30         6.75 o                         
   3   3   6        500.09        509.37        10.11 o                         
   5   3   6         14.15         14.95         4.07 o                         
   7   3   6         50.13         48.20         5.83 o                         
   9   3   6          4.39         -5.07         6.90 o                         
  11   3   6          5.65          9.63         9.55 o                         
  13   3   6          0.27        -11.44        24.93 o                         
  15   3   6         76.10         50.92        18.75 o                         
 -20   4   6        996.15       1069.58        45.70 o                         
 -18   4   6        404.65        349.48        25.48 o                         
 -16   4   6        128.94        128.67        21.22 o                         
 -14   4   6       5772.11       5804.00        98.18 o                         
 -12   4   6       1403.89       1360.29        32.89 o                         
 -10   4   6         25.07         12.09         5.30 o                         
  -8   4   6       4087.08       4121.40        48.49 o                         
  -6   4   6        227.28        196.72         5.59 o                         
  -4   4   6          5.01          5.83         3.75 o                         
  -2   4   6      16133.14      15951.60       167.93 o                         
   0   4   6         19.96          7.96         4.77 o                         
   2   4   6        550.51        543.01        12.69 o                         
   4   4   6      12259.61      12615.32       124.05 o                         
   6   4   6       2915.25       2970.77       103.54 o                         
   8   4   6       1612.66       1613.10        32.90 o                         
  10   4   6       1195.40       1139.47        24.38 o                         
  12   4   6       2100.80       2093.98        45.18 o                         
  14   4   6        431.75        382.92        25.87 o                         
 -19   5   6        197.07        211.33        29.57 o                         
 -17   5   6         85.00         71.39        20.09 o                         
 -15   5   6         17.64          6.68        12.49 o                         
 -13   5   6         13.47          5.82        10.70 o                         
 -11   5   6         24.11         29.26         8.63 o                         
  -9   5   6        193.87        186.22        24.40 o                         
  -7   5   6        625.86        640.75        16.98 o                         
  -5   5   6         46.76         48.34         6.90 o                         
  -3   5   6         78.97         79.06         6.00 o                         
  -1   5   6        107.47         93.70         9.02 o                         
   1   5   6         89.58         93.99         7.96 o                         
   3   5   6        433.62        446.33        18.04 o                         
   5   5   6         79.25         71.17         7.39 o                         
   7   5   6        109.05         89.28        19.63 o                         
   9   5   6        327.68        337.06        18.28 o                         
  11   5   6          7.13          9.97        12.98 o                         
  13   5   6        133.99        142.21        37.13 o                         
 -16   6   6        125.00         81.45        42.43 o                         
 -14   6   6       1662.90       1648.25        49.86 o                         
 -12   6   6        612.73        586.82        23.22 o                         
 -10   6   6        394.30        374.30        19.03 o                         
  -8   6   6       4432.30       4624.68        76.94 o                         
  -6   6   6         51.54         56.70        15.38 o                         
  -4   6   6        395.21        359.97        14.50 o                         
  -2   6   6       7718.10       7864.42       107.97 o                         
   0   6   6        733.21        685.72        17.26 o                         
   2   6   6        232.88        214.71        13.11 o                         
   4   6   6       3131.63       3255.18        75.93 o                         
   6   6   6        850.08        832.88        27.73 o                         
   8   6   6        202.00        195.14        16.57 o                         
  10   6   6       1476.99       1462.40        39.27 o                         
 -13   7   6         91.25         85.39        21.58 o                         
 -11   7   6          0.88         -3.76        16.45 o                         
  -9   7   6        201.15        211.69        17.05 o                         
  -7   7   6        498.77        527.01        22.43 o                         
  -5   7   6          4.43         -0.75        24.40 o                         
  -3   7   6        203.52        169.94        17.05 o                         
  -1   7   6        112.73         93.13        19.63 o                         
   1   7   6        112.61         72.06        14.95 o                         
   3   7   6        324.85        309.16        29.17 o                         
   5   7   6         17.12         52.39        19.33 o                         
   7   7   6        109.36        114.08        18.71 o                         
  -8   8   6       1716.12       1790.81       113.56 o                         
  -6   8   6          7.75         16.57        21.83 o                         
  -4   8   6          0.72        -10.66        23.55 o                         
  -2   8   6       2774.50       2806.59       159.25 o                         
   0   8   6         81.27         88.24        20.37 o                         
   2   8   6        100.44        117.90        22.04 o                         
 -23   1   7       1347.77       1443.56       144.32 o                         
 -21   1   7        386.70        379.73        24.37 o                         
 -19   1   7       2825.72       2938.85        87.60 o                         
 -17   1   7       2235.99       2355.96        75.38 o                         
 -15   1   7       1097.64       1200.33        24.01 o                         
 -13   1   7       1264.24       1236.41        21.30 o                         
 -11   1   7       9183.30       9186.83       222.65 o                         
  -9   1   7       4821.13       4506.87       102.09 o                         
  -7   1   7        164.39        123.14         4.50 o                         
  -5   1   7      19812.07      19546.86       169.58 o                         
  -3   1   7       1047.14       1089.61        14.26 o                         
  -1   1   7       1648.15       1611.54        18.38 o                         
   1   1   7      24224.99      24071.81       304.70 o                         
   3   1   7        864.72        879.51        30.25 o                         
   5   1   7        268.03        250.61         7.64 o                         
   7   1   7       5992.28       6089.24        60.85 o                         
   9   1   7       3873.80       3938.11        46.12 o                         
  11   1   7        924.34        965.52        39.79 o                         
  13   1   7       3058.20       3171.27        72.21 o                         
  15   1   7        465.85        389.01        18.71 o                         
 -22   2   7          0.46         42.96        23.25 o                         
 -20   2   7         13.95         12.97        14.61 o                         
 -18   2   7          6.37         23.34         9.75 o                         
 -16   2   7         25.09         18.07        10.08 o                         
 -14   2   7         30.92         36.00         7.85 o                         
 -12   2   7          0.04          9.38         9.02 o                         
 -10   2   7         59.41         52.63        18.03 o                         
  -8   2   7        151.44        149.97         7.96 o                         
  -6   2   7        140.48        151.25         4.83 o                         
  -4   2   7        567.38        546.96        12.20 o                         
  -2   2   7        112.82        107.32         4.83 o                         
   0   2   7        177.09        172.01         5.59 o                         
   2   2   7         14.25          9.43         3.31 o                         
   4   2   7         75.53         68.76         4.77 o                         
   6   2   7         29.27         30.23         5.59 o                         
   8   2   7         39.46         30.99         6.00 o                         
  10   2   7          1.17         -5.64         7.10 o                         
  12   2   7          9.99         24.93        18.56 o                         
  14   2   7          7.81         -3.89        13.44 o                         
  16   2   7         22.67         44.75        19.23 o                         
 -21   3   7        457.50        520.04       100.79 o                         
 -19   3   7       2329.31       2496.82        65.90 o                         
 -17   3   7       2615.52       2835.20       157.66 o                         
 -15   3   7        738.64        767.75        25.68 o                         
 -13   3   7        504.63        428.49        27.59 o                         
 -11   3   7       5582.13       5480.29       183.41 o                         
  -9   3   7       1996.64       1962.46        25.14 o                         
  -7   3   7          4.53          3.39         3.53 o                         
  -5   3   7      12699.73      12858.68       183.57 o                         
  -3   3   7        608.65        612.80         9.94 o                         
  -1   3   7        842.96        850.69        15.39 o                         
   1   3   7      13873.10      13611.12       130.55 o                         
   3   3   7        456.57        448.34        13.26 o                         
   5   3   7         98.22         94.67         7.39 o                         
   7   3   7       5680.18       5822.06        68.41 o                         
   9   3   7       2302.21       2354.60        36.01 o                         
  11   3   7       1026.08       1047.60        26.98 o                         
  13   3   7       2225.68       2272.85        71.12 o                         
  15   3   7        691.19        619.55        30.73 o                         
 -20   4   7         36.44         34.94        19.03 o                         
 -18   4   7          4.60         18.41        14.91 o                         
 -16   4   7        105.36        141.68        20.16 o                         
 -14   4   7        181.09        165.23        16.37 o                         
 -12   4   7        141.47        147.05        11.46 o                         
 -10   4   7        252.69        241.06        11.87 o                         
  -8   4   7         28.11         28.31         5.83 o                         
  -6   4   7         70.57         73.50         5.09 o                         
  -4   4   7         43.50         49.69         3.53 o                         
  -2   4   7         61.17         61.47         9.02 o                         
   0   4   7         26.33         19.66         5.59 o                         
   2   4   7        444.09        444.71        14.85 o                         
   4   4   7        108.95         96.43         9.55 o                         
   6   4   7        556.48        553.99        18.04 o                         
   8   4   7         20.78         20.61        20.69 o                         
  10   4   7         33.18         43.72        16.44 o                         
  12   4   7         10.50        -12.06        15.50 o                         
  14   4   7         20.34         15.16        19.03 o                         
 -19   5   7       1165.14       1122.30        42.35 o                         
 -17   5   7        966.67        906.87        35.26 o                         
 -15   5   7        491.94        427.19        20.65 o                         
 -13   5   7       1052.79       1016.07        26.52 o                         
 -11   5   7       4265.42       4449.10       121.64 o                         
  -9   5   7       1225.82       1211.11        26.73 o                         
  -7   5   7         17.26          3.57         6.86 o                         
  -5   5   7       6864.30       6951.67        86.97 o                         
  -3   5   7        118.34        101.08         9.00 o                         
  -1   5   7        199.04        199.44        10.18 o                         
   1   5   7       7629.55       7718.97        94.46 o                         
   3   5   7        423.72        394.51        13.11 o                         
   5   5   7        280.89        245.96        20.69 o                         
   7   5   7       2598.60       2542.42        49.28 o                         
   9   5   7       1423.08       1415.22        35.36 o                         
  11   5   7        157.34        140.19        18.85 o                         
 -16   6   7         71.88         51.53        23.14 o                         
 -14   6   7         71.54         57.34        20.96 o                         
 -12   6   7          1.93         12.77        17.46 o                         
 -10   6   7        220.31        226.77        18.03 o                         
  -8   6   7        278.72        250.25        16.06 o                         
  -6   6   7        256.31        229.94        20.16 o                         
  -4   6   7        827.82        854.63        28.12 o                         
  -2   6   7        144.39        132.02        11.38 o                         
   0   6   7        434.83        424.96        14.25 o                         
   2   6   7          0.72         -2.42         9.35 o                         
   4   6   7        120.44        131.85        13.50 o                         
   6   6   7         66.76         52.28        14.95 o                         
   8   6   7         71.60         82.49        15.75 o                         
  10   6   7          1.73         14.48        29.70 o                         
 -13   7   7        169.04        119.87        24.46 o                         
 -11   7   7       1689.83       1627.88        98.17 o                         
  -9   7   7        169.98        150.35        32.36 o                         
  -7   7   7         64.82         53.73        15.80 o                         
  -5   7   7       3244.57       3346.60        66.83 o                         
  -3   7   7         51.21         58.57        15.80 o                         
  -1   7   7         39.97         38.53        15.80 o                         
   1   7   7       3067.85       3140.34        86.01 o                         
   3   7   7        133.94        104.01        17.62 o                         
   5   7   7         34.86         11.92        19.03 o                         
   7   7   7       2228.65       2343.67        76.96 o                         
  -6   8   7         66.25         59.40        23.55 o                         
  -4   8   7         61.07         40.21        29.17 o                         
  -2   8   7         16.81         -1.06        20.25 o                         
   0   8   7         84.36         42.12        24.37 o                         
 -22   0   8       2587.26       2797.35        98.73 o                         
 -20   0   8        756.45        772.43        40.32 o                         
 -18   0   8        456.15        431.80        23.34 o                         
 -16   0   8       5693.28       6210.05       116.93 o                         
 -14   0   8       6069.93       6347.10       112.71 o                         
 -12   0   8       2212.88       2195.79        38.22 o                         
 -10   0   8         38.01         43.49         4.24 o                         
  -8   0   8      22470.18      22709.88       264.98 o                         
  -6   0   8       2079.25       1871.17        31.86 o                         
  -4   0   8        297.03        410.59        13.79 o                         
  -2   0   8       1425.43       1476.68        23.36 o                         
   0   0   8          4.89         21.22         6.36 o                         
   2   0   8        822.64        820.31        22.29 o                         
   4   0   8      17352.54      17444.48       261.90 o                         
   6   0   8         67.73         45.61         7.43 o                         
   8   0   8        139.06        130.48        13.79 o                         
  10   0   8       3589.22       3912.83        74.35 o                         
  12   0   8       1373.28       1359.47        38.21 o                         
  14   0   8         71.09         28.64        21.22 o                         
 -23   1   8          8.52          9.39        29.56 o                         
 -21   1   8         52.22         82.54        19.46 o                         
 -19   1   8         56.25         51.97        14.19 o                         
 -17   1   8         81.04         73.20         9.35 o                         
 -15   1   8        140.86        126.74        18.03 o                         
 -13   1   8         51.60         51.30         8.49 o                         
 -11   1   8         46.13         42.23         5.30 o                         
  -9   1   8          4.99          4.88         4.77 o                         
  -7   1   8         58.20         50.44         3.02 o                         
  -5   1   8          1.91          2.12         3.00 o                         
  -3   1   8         60.08         63.81         3.75 o                         
  -1   1   8         39.60         37.60         7.43 o                         
   1   1   8          2.70          5.69         3.68 o                         
   3   1   8         91.40         85.28        11.14 o                         
   5   1   8         11.10          9.02         5.46 o                         
   7   1   8         30.04         27.22         8.49 o                         
   9   1   8        106.50         94.84         9.35 o                         
  11   1   8         53.67         51.80        16.44 o                         
  13   1   8         65.94         42.72        13.86 o                         
  15   1   8          8.71          1.23        18.71 o                         
 -22   2   8       2423.38       2405.36        72.80 o                         
 -20   2   8       1184.00       1228.45        38.64 o                         
 -18   2   8        346.94        376.02        20.84 o                         
 -16   2   8       2642.17       2819.30        44.88 o                         
 -14   2   8       3601.73       3779.23        67.45 o                         
 -12   2   8        284.84        281.08         9.96 o                         
 -10   2   8       1955.44       1972.93        42.47 o                         
  -8   2   8      11795.38      12128.85       107.12 o                         
  -6   2   8       9674.77       9519.31       133.22 o                         
  -4   2   8        233.59        247.74        11.67 o                         
  -2   2   8      11050.62      11012.92       111.99 o                         
   0   2   8        463.58        411.67         8.60 o                         
   2   2   8       4192.66       4124.85        48.08 o                         
   4   2   8       7265.80       7340.62       102.15 o                         
   6   2   8        134.22        140.30        14.32 o                         
   8   2   8        176.34        157.77         9.67 o                         
  10   2   8       2951.71       3020.54        93.97 o                         
  12   2   8        401.76        376.70        19.50 o                         
  14   2   8         89.85        101.33        17.96 o                         
 -21   3   8          9.70        -17.74        20.37 o                         
 -19   3   8          0.94          4.61        17.20 o                         
 -17   3   8          8.84         -6.17        15.09 o                         
 -15   3   8         19.55         35.07        11.18 o                         
 -13   3   8         86.88         70.58         9.18 o                         
 -11   3   8        486.52        497.69        30.77 o                         
  -9   3   8         13.65         10.96        11.67 o                         
  -7   3   8         98.51         95.41         7.96 o                         
  -5   3   8         30.61         28.04         7.43 o                         
  -3   3   8        416.24        404.76         9.00 o                         
  -1   3   8        503.75        514.36         9.94 o                         
   1   3   8         24.72         37.29         7.96 o                         
   3   3   8         43.99         45.15         6.34 o                         
   5   3   8          0.41         -5.86         5.86 o                         
   7   3   8        217.48        197.27        18.03 o                         
   9   3   8         14.76          6.90         9.75 o                         
  11   3   8          1.04         -3.18        11.93 o                         
  13   3   8         13.36        -12.18        18.71 o                         
 -20   4   8        442.59        399.34        29.55 o                         
 -18   4   8        285.97        267.85        23.69 o                         
 -16   4   8       3147.02       3215.13       122.11 o                         
 -14   4   8       3620.71       3670.79        92.93 o                         
 -12   4   8       1153.81       1141.02        27.49 o                         
 -10   4   8        197.62        212.74        11.96 o                         
  -8   4   8       8883.28       9098.71       111.98 o                         
  -6   4   8        649.17        610.55        15.39 o                         
  -4   4   8        122.29        116.69         9.18 o                         
  -2   4   8       2168.75       2171.79        31.74 o                         
   0   4   8         21.84         22.86        10.08 o                         
   2   4   8        131.21        112.98         9.00 o                         
   4   4   8       7715.02       7896.15       133.50 o                         
   6   4   8          1.34         -2.48         8.63 o                         
   8   4   8        123.64        102.58        19.09 o                         
  10   4   8       2565.11       2735.96        60.46 o                         
  12   4   8        765.34        702.65        32.23 o                         
 -17   5   8        160.50        138.52        28.64 o                         
 -15   5   8         39.11         37.60        14.02 o                         
 -13   5   8        207.48        200.41        34.48 o                         
 -11   5   8        138.79        145.68        26.52 o                         
  -9   5   8         20.92          4.12        12.17 o                         
  -7   5   8         43.80         57.38         9.96 o                         
  -5   5   8          2.73         -4.18         6.08 o                         
  -3   5   8        338.37        332.67        13.25 o                         
  -1   5   8        391.13        412.65        25.46 o                         
   1   5   8         20.16         12.73        10.61 o                         
   3   5   8          2.91          5.96         7.85 o                         
   5   5   8         37.28         33.26        11.61 o                         
   7   5   8         34.43         33.49        12.73 o                         
   9   5   8        176.24        134.08        22.43 o                         
  11   5   8         68.63         88.57        20.25 o                         
 -16   6   8        931.58        776.11        45.92 o                         
 -14   6   8       1442.52       1407.30        62.61 o                         
 -12   6   8        179.83        159.57        21.37 o                         
 -10   6   8        911.40       1009.28        34.88 o                         
  -8   6   8       3216.10       3347.36        69.82 o                         
  -6   6   8       1071.56       1084.47        30.24 o                         
  -4   6   8         77.01         71.21        19.09 o                         
  -2   6   8       3886.21       4043.35        68.66 o                         
   0   6   8          5.38          8.84         8.91 o                         
   2   6   8        326.12        298.72        21.22 o                         
   4   6   8       2573.12       2604.41        55.54 o                         
   6   6   8        122.30        119.64        16.45 o                         
   8   6   8          6.19        -17.20        17.20 o                         
 -11   7   8        172.05        152.32        31.82 o                         
  -9   7   8         22.55         21.36        15.80 o                         
  -7   7   8        134.88         94.95        19.63 o                         
  -5   7   8          9.20         18.48        14.19 o                         
  -3   7   8        269.15        264.15        25.46 o                         
  -1   7   8        359.31        350.31        27.58 o                         
   1   7   8          1.06        -17.20        17.20 o                         
   3   7   8         60.13         55.16        23.25 o                         
   5   7   8         40.79         38.77        22.93 o                         
 -21   1   9        148.96        147.61        36.60 o                         
 -19   1   9       1865.24       1902.64        46.15 o                         
 -17   1   9       2411.63       2574.28        44.37 o                         
 -15   1   9       1333.08       1341.30        71.11 o                         
 -13   1   9       7111.88       7487.33        89.27 o                         
 -11   1   9       4376.32       4448.85        66.42 o                         
  -9   1   9        120.75        137.33         6.08 o                         
  -7   1   9       1023.09       1098.52        18.28 o                         
  -5   1   9      11699.54      11663.08       200.54 o                         
  -3   1   9       1123.01       1113.23        23.88 o                         
  -1   1   9        186.47        182.21         5.59 o                         
   1   1   9       4680.71       4844.86        52.21 o                         
   3   1   9        456.45        452.72        14.85 o                         
   5   1   9         11.70         24.40         6.64 o                         
   7   1   9       3278.97       3500.94        47.62 o                         
   9   1   9          0.43          2.04        15.38 o                         
  11   1   9          3.77         12.17        12.20 o                         
  13   1   9       2289.88       2442.54        50.45 o                         
 -22   2   9         12.09         41.82        21.78 o                         
 -20   2   9         38.19         34.58        17.65 o                         
 -18   2   9         22.25         24.45        14.19 o                         
 -16   2   9          5.95         31.54        12.20 o                         
 -14   2   9          0.16         -4.63         7.10 o                         
 -12   2   9         21.74         15.82        12.73 o                         
 -10   2   9         24.82         16.80         4.32 o                         
  -8   2   9        165.61        152.47         7.64 o                         
  -6   2   9          9.73          8.00         4.07 o                         
  -4   2   9        110.18         98.15         6.00 o                         
  -2   2   9         13.38          8.49         5.09 o                         
   0   2   9        180.62        167.71         8.15 o                         
   2   2   9         21.16         15.92         9.55 o                         
   4   2   9         17.06         18.03         6.08 o                         
   6   2   9          0.28         -3.91         6.41 o                         
   8   2   9         10.42          1.23         9.18 o                         
  10   2   9          0.17          8.49        13.79 o                         
  12   2   9          7.16          4.40        18.03 o                         
  14   2   9         10.27         28.86        21.71 o                         
 -21   3   9        128.72        166.97        24.98 o                         
 -19   3   9       2159.72       2344.09        65.29 o                         
 -17   3   9       1920.27       1965.79        53.60 o                         
 -15   3   9       1277.68       1262.76        36.40 o                         
 -13   3   9       4000.66       3989.69        60.38 o                         
 -11   3   9       3754.70       3626.77       137.04 o                         
  -9   3   9         30.89         34.71         7.39 o                         
  -7   3   9        983.70       1020.99        18.71 o                         
  -5   3   9       6999.82       6991.65        80.43 o                         
  -3   3   9        754.46        743.18        15.04 o                         
  -1   3   9        136.20        134.95         7.06 o                         
   1   3   9       3528.50       3516.45        86.04 o                         
   3   3   9        214.77        205.80        11.67 o                         
   5   3   9         24.17          4.92         8.15 o                         
   7   3   9       2641.98       2880.16        46.26 o                         
   9   3   9         32.01         20.05        10.95 o                         
  11   3   9         18.49         12.31        25.46 o                         
  13   3   9       2268.49       2423.23       154.45 o                         
 -20   4   9         94.36         62.06        20.84 o                         
 -18   4   9         62.73         44.20        27.05 o                         
 -16   4   9          8.52         16.73        14.27 o                         
 -14   4   9         76.23         78.41        17.50 o                         
 -12   4   9         42.27         42.43        12.49 o                         
 -10   4   9        458.39        482.93        19.87 o                         
  -8   4   9         65.35         57.69         8.41 o                         
  -6   4   9        126.56        114.26         8.91 o                         
  -4   4   9         10.92          5.50         8.15 o                         
  -2   4   9          0.53         16.17        18.56 o                         
   0   4   9          4.90          6.90         5.86 o                         
   2   4   9        130.33        109.69        19.09 o                         
   4   4   9         56.77         34.72         8.15 o                         
   6   4   9         85.37         46.20        10.50 o                         
   8   4   9        118.71         81.99        13.50 o                         
  10   4   9         15.65         12.48        18.85 o                         
 -17   5   9        797.91        693.20        54.64 o                         
 -15   5   9        260.12        273.87        28.64 o                         
 -13   5   9       3090.25       3241.54       106.18 o                         
 -11   5   9       1904.80       1950.74        58.18 o                         
  -9   5   9        303.94        300.46        18.82 o                         
  -7   5   9        753.74        742.46        23.92 o                         
  -5   5   9       4229.37       4377.81        68.58 o                         
  -3   5   9        267.88        257.06        13.79 o                         
  -1   5   9        173.41        147.52        12.20 o                         
   1   5   9       2787.73       2835.00        47.96 o                         
   3   5   9        191.00        165.35        12.75 o                         
   5   5   9          4.85          2.31        12.49 o                         
   7   5   9       1900.60       1947.05        54.40 o                         
   9   5   9         31.05          2.28        19.33 o                         
 -14   6   9         11.73         20.32        20.56 o                         
 -12   6   9         13.64         -6.99        17.06 o                         
 -10   6   9         54.36         38.85        16.37 o                         
  -8   6   9        319.36        343.67        22.14 o                         
  -6   6   9          2.05         12.28        14.02 o                         
  -4   6   9        354.05        374.20        45.62 o                         
  -2   6   9         63.60         79.98        15.04 o                         
   0   6   9        334.97        331.09        28.11 o                         
   2   6   9         79.82         58.45        13.44 o                         
   4   6   9         39.53         27.78        13.86 o                         
   6   6   9         14.93        -16.50        16.50 o                         
 -11   7   9       1363.22       1291.90        53.59 o                         
  -9   7   9         33.56         11.35        16.06 o                         
  -7   7   9        521.76        492.87        25.87 o                         
  -5   7   9       1724.59       1637.86        46.46 o                         
  -3   7   9        117.60        114.91        18.09 o                         
  -1   7   9        104.85         82.36        17.05 o                         
   1   7   9       1449.81       1426.21        48.62 o                         
   3   7   9         31.58          3.77        19.88 o                         
 -22   0  10       1606.27       1645.00        83.84 o                         
 -20   0  10          1.28        -13.79        24.40 o                         
 -18   0  10        260.53        295.98        26.52 o                         
 -16   0  10       3583.20       3975.47        88.15 o                         
 -14   0  10        706.78        653.61        28.65 o                         
 -12   0  10       1090.86       1104.74        30.78 o                         
 -10   0  10       4994.41       4792.97        87.16 o                         
  -8   0  10       8001.48       7867.38       136.25 o                         
  -6   0  10         13.15         13.79         7.43 o                         
  -4   0  10       1151.69       1174.89        30.78 o                         
  -2   0  10       3705.58       3862.20        66.94 o                         
   0   0  10        337.71        373.45        12.73 o                         
   2   0  10       4256.58       4288.65        79.70 o                         
   4   0  10       1384.31       1458.28        33.96 o                         
   6   0  10        788.82        767.16        25.47 o                         
   8   0  10         38.91         16.97        12.73 o                         
  10   0  10       4125.72       4608.80       106.22 o                         
  12   0  10        310.85        327.81        31.83 o                         
 -21   1  10         45.59         12.33        27.72 o                         
 -19   1  10          2.45          2.86        28.64 o                         
 -17   1  10        110.47        113.73        22.81 o                         
 -15   1  10          0.35         -3.84         7.85 o                         
 -13   1  10        136.72        140.23        10.08 o                         
 -11   1  10          7.41          4.93         6.90 o                         
  -9   1  10         37.20         30.69         5.86 o                         
  -7   1  10          3.92          2.56         8.49 o                         
  -5   1  10          5.60          6.36         4.07 o                         
  -3   1  10          0.15         -3.18         3.75 o                         
  -1   1  10          0.10         -3.95         6.26 o                         
   1   1  10         15.67         13.08         4.74 o                         
   3   1  10          0.86          5.58        12.20 o                         
   5   1  10          1.64         -1.77         6.26 o                         
   7   1  10         92.79         91.54        10.86 o                         
   9   1  10          6.53          1.86        11.96 o                         
  11   1  10         66.68         82.33        31.82 o                         
  13   1  10          3.37        -10.40        18.03 o                         
 -20   2  10         21.81         17.33        18.59 o                         
 -18   2  10        619.06        636.01        36.07 o                         
 -16   2  10       2035.35       2179.16        56.26 o                         
 -14   2  10       1379.96       1409.25        28.52 o                         
 -12   2  10         14.33         26.70         8.60 o                         
 -10   2  10       3559.00       3649.49        55.02 o                         
  -8   2  10       1641.34       1554.92        36.09 o                         
  -6   2  10        157.24        197.71        23.34 o                         
  -4   2  10       5418.08       5450.87        65.62 o                         
  -2   2  10       7295.28       7434.05        88.02 o                         
   0   2  10       1685.64       1668.15        27.02 o                         
   2   2  10        651.67        613.27        15.81 o                         
   4   2  10       1960.93       2072.33        35.66 o                         
   6   2  10          5.54          2.42         7.64 o                         
   8   2  10          1.80         -5.67        10.86 o                         
  10   2  10       2185.75       2347.25        65.28 o                         
  12   2  10        410.36        428.99        26.73 o                         
 -19   3  10         25.31         29.03        23.87 o                         
 -17   3  10          1.37        -17.31        28.11 o                         
 -15   3  10         14.44          7.13        13.26 o                         
 -13   3  10          0.10          5.17        11.14 o                         
 -11   3  10         75.42         81.96        12.22 o                         
  -9   3  10         17.51         13.66         7.43 o                         
  -7   3  10        106.20        111.22         8.63 o                         
  -5   3  10        103.85        100.37        17.50 o                         
  -3   3  10          0.09          3.71         6.75 o                         
  -1   3  10          9.89          4.37         6.08 o                         
   1   3  10         39.63         31.65         6.90 o                         
   3   3  10        101.07         86.50         9.35 o                         
   5   3  10        188.17        168.97        10.95 o                         
   7   3  10          1.75         -2.60        12.22 o                         
   9   3  10          4.60          1.83        13.86 o                         
  11   3  10          4.69         -8.49        20.15 o                         
 -18   4  10        125.84        106.30        21.89 o                         
 -16   4  10       2491.35       2556.50        67.52 o                         
 -14   4  10        439.88        460.11        26.98 o                         
 -12   4  10        538.20        522.81        57.29 o                         
 -10   4  10       2712.57       2741.45        61.44 o                         
  -8   4  10       3857.45       3983.32        62.61 o                         
  -6   4  10         22.75         25.27         8.15 o                         
  -4   4  10        994.75       1036.04        22.88 o                         
  -2   4  10       2159.30       2173.89        37.24 o                         
   0   4  10        143.21        133.66        17.50 o                         
   2   4  10       1847.72       1842.21        34.53 o                         
   4   4  10       1280.79       1294.31        27.01 o                         
   6   4  10        464.60        464.03        19.03 o                         
   8   4  10          0.15         11.20        11.93 o                         
  10   4  10       2588.44       2812.10       103.51 o                         
 -17   5  10        113.52        120.22        26.25 o                         
 -15   5  10         16.53         24.08        34.48 o                         
 -13   5  10        125.78        150.57        36.60 o                         
 -11   5  10         61.15         35.87        16.11 o                         
  -9   5  10          1.11        -19.62        19.62 o                         
  -7   5  10         72.65         59.79        13.26 o                         
  -5   5  10         89.20         86.59        11.72 o                         
  -3   5  10          1.95          3.18        13.26 o                         
  -1   5  10         18.75          7.00         8.83 o                         
   1   5  10         14.37         -0.34         9.18 o                         
   3   5  10         36.56         37.19        15.91 o                         
   5   5  10        111.82        107.13        24.40 o                         
   7   5  10         93.49        127.08        22.87 o                         
 -14   6  10        495.24        396.89        30.32 o                         
 -12   6  10         14.74         30.67        20.54 o                         
 -10   6  10       1439.85       1423.47        47.59 o                         
  -8   6  10        835.91        777.86        40.32 o                         
  -6   6  10        112.28         96.63        29.17 o                         
  -4   6  10       1695.40       1713.75        41.24 o                         
  -2   6  10       2042.32       2035.56        50.33 o                         
   0   6  10        327.47        286.86        30.77 o                         
   2   6  10        305.87        199.71        18.71 o                         
   4   6  10       1338.83       1287.46        42.35 o                         
  -9   7  10          3.34         -8.82        19.12 o                         
  -7   7  10         66.86         26.48        21.22 o                         
  -5   7  10        121.14         93.32        23.87 o                         
  -3   7  10          1.19         24.10        18.57 o                         
  -1   7  10         78.02         76.04        19.50 o                         
 -21   1  11         25.79        104.49        36.75 o                         
 -19   1  11       1871.62       2056.88        57.27 o                         
 -17   1  11         14.54         22.43        12.73 o                         
 -15   1  11         39.66         48.80        10.11 o                         
 -13   1  11       1729.56       1813.94        32.25 o                         
 -11   1  11        618.19        593.34        18.01 o                         
  -9   1  11        857.88        931.31        19.03 o                         
  -7   1  11       8129.94       8160.75       117.51 o                         
  -5   1  11        518.48        512.35        12.49 o                         
  -3   1  11         19.12         10.14         6.26 o                         
  -1   1  11       3462.34       3536.62        63.73 o                         
   1   1  11       4214.05       4354.89        62.77 o                         
   3   1  11       1128.77       1177.33        24.93 o                         
   5   1  11       1881.33       1881.08        34.75 o                         
   7   1  11       2220.36       2430.48        48.77 o                         
   9   1  11        479.03        475.42        24.76 o                         
  11   1  11         41.94         46.88        20.96 o                         
 -20   2  11          6.90        -18.35        23.62 o                         
 -18   2  11          3.19         -4.22        14.61 o                         
 -16   2  11         16.75         28.19        12.36 o                         
 -14   2  11         26.33         13.79         9.00 o                         
 -12   2  11         15.91         27.37        10.59 o                         
 -10   2  11         13.33         10.73         6.63 o                         
  -8   2  11          5.78         -3.24         6.08 o                         
  -6   2  11         20.49         24.34         6.86 o                         
  -4   2  11         62.15         64.40         6.86 o                         
  -2   2  11        226.01        212.93        10.18 o                         
   0   2  11          1.10         -0.35         6.63 o                         
   2   2  11         22.47         25.86        10.61 o                         
   4   2  11          0.16          1.63        15.38 o                         
   6   2  11         16.73         31.85        13.50 o                         
   8   2  11          8.81         13.62        14.19 o                         
  10   2  11          6.42         22.94        16.86 o                         
 -19   3  11       1831.98       1972.83        64.99 o                         
 -17   3  11         26.63         21.22        23.34 o                         
 -15   3  11        144.93        132.36        19.09 o                         
 -13   3  11       1721.95       1792.38        45.49 o                         
 -11   3  11        721.99        642.07        21.41 o                         
  -9   3  11        423.59        443.46        14.78 o                         
  -7   3  11       5089.15       5076.44        83.96 o                         
  -5   3  11        454.11        456.61        14.95 o                         
  -3   3  11          6.05          9.76         7.06 o                         
  -1   3  11       2640.18       2712.51        41.21 o                         
   1   3  11       3095.71       3120.46        62.65 o                         
   3   3  11        542.61        548.54        18.82 o                         
   5   3  11       1457.76       1450.86        31.56 o                         
   7   3  11       1527.02       1600.56        39.75 o                         
   9   3  11        501.37        485.72        24.45 o                         
 -18   4  11          9.04        -16.04        21.37 o                         
 -16   4  11          3.49          2.12        18.00 o                         
 -14   4  11        103.89         91.47        19.03 o                         
 -12   4  11        183.63        160.32        21.29 o                         
 -10   4  11         26.68         15.35        13.79 o                         
  -8   4  11         29.51         17.16         8.41 o                         
  -6   4  11         68.36         67.11        25.46 o                         
  -4   4  11        121.56        112.58        33.42 o                         
  -2   4  11         32.16         38.76         9.80 o                         
   0   4  11         67.83         55.23         9.94 o                         
   2   4  11          1.90         14.27        10.40 o                         
   4   4  11        113.28        100.01        27.58 o                         
   6   4  11          9.12         -3.61        14.32 o                         
   8   4  11        118.97        109.75        18.71 o                         
 -15   5  11          1.98        -13.76        33.41 o                         
 -13   5  11       1307.39       1405.21        73.75 o                         
 -11   5  11        121.41         67.03        22.04 o                         
  -9   5  11        240.84        213.18        24.93 o                         
  -7   5  11       3302.76       3464.27        66.45 o                         
  -5   5  11        557.57        532.49        21.67 o                         
  -3   5  11         28.87         26.82        10.18 o                         
  -1   5  11       1891.24       1928.24        38.83 o                         
   1   5  11       1664.73       1698.62        37.23 o                         
   3   5  11        491.11        467.08        48.27 o                         
   5   5  11        763.03        656.41        38.73 o                         
 -12   6  11         27.15          5.30        23.55 o                         
 -10   6  11          7.40        -21.71        21.71 o                         
  -8   6  11          4.82         17.56        16.86 o                         
  -6   6  11         88.85         71.37        16.30 o                         
  -4   6  11        123.95        102.06        20.54 o                         
  -2   6  11        478.77        473.18        25.23 o                         
   0   6  11          0.01         -6.65        16.27 o                         
   2   6  11        137.92        187.32        61.53 o                         
 -20   0  12         13.92          4.24        37.13 o                         
 -18   0  12         41.36         58.34        21.22 o                         
 -16   0  12       2744.37       3000.47        88.12 o                         
 -14   0  12        797.11        832.94        33.95 o                         
 -12   0  12          9.89         10.61        12.73 o                         
 -10   0  12       4813.20       4870.21       109.45 o                         
  -8   0  12         65.35         41.37        16.97 o                         
  -6   0  12       1321.60       1370.16        40.33 o                         
  -4   0  12       3755.72       3655.37        81.80 o                         
  -2   0  12       1054.63       1047.40        35.02 o                         
   0   0  12         55.11         22.28        15.91 o                         
   2   0  12       4185.27       4155.87        95.61 o                         
   4   0  12       1387.08       1518.68        52.00 o                         
   6   0  12        696.12        705.58        37.14 o                         
   8   0  12       1518.70       1521.87        62.62 o                         
  10   0  12       1844.45       1946.54        71.11 o                         
 -21   1  12          1.90         -0.71        23.97 o                         
 -19   1  12         64.07         63.47        18.27 o                         
 -17   1  12         11.16         18.03        15.00 o                         
 -15   1  12         48.47         45.23        12.22 o                         
 -13   1  12         32.29         21.22         9.94 o                         
 -11   1  12         36.88         19.66        16.44 o                         
  -9   1  12          3.92         11.28        18.03 o                         
  -7   1  12          1.06          3.33         7.85 o                         
  -5   1  12          0.30         -1.93         6.34 o                         
  -3   1  12          2.60          2.12        12.20 o                         
  -1   1  12         18.54         40.92        10.42 o                         
   1   1  12          0.16        -11.40        11.72 o                         
   3   1  12          3.00          9.87         9.66 o                         
   5   1  12         14.81          4.82        14.85 o                         
   7   1  12          3.05         10.61        15.00 o                         
   9   1  12         21.23         22.28        26.52 o                         
 -20   2  12          5.30        -27.58        40.31 o                         
 -18   2  12          6.18         22.04        20.13 o                         
 -16   2  12       2894.50       3136.70        65.30 o                         
 -14   2  12         40.04         23.06        11.61 o                         
 -12   2  12          0.75         22.78        13.79 o                         
 -10   2  12       1636.66       1688.16        62.09 o                         
  -8   2  12         69.11         74.11        10.11 o                         
  -6   2  12         91.84        109.35        10.11 o                         
  -4   2  12       7169.37       7188.48       101.57 o                         
  -2   2  12        389.91        399.67        14.72 o                         
   0   2  12       1306.61       1360.17        33.37 o                         
   2   2  12       3475.62       3595.93        59.57 o                         
   4   2  12       3101.88       3229.70        57.68 o                         
   6   2  12        286.29        280.70        19.03 o                         
   8   2  12        652.35        559.61        29.63 o                         
 -19   3  12          0.39          4.29        23.35 o                         
 -17   3  12          0.71        -16.76        16.76 o                         
 -15   3  12          2.89         16.02        17.52 o                         
 -13   3  12          7.98         40.10        14.50 o                         
 -11   3  12         19.27         26.85        13.33 o                         
  -9   3  12        127.23        117.02        11.93 o                         
  -7   3  12          1.83         -1.06         8.19 o                         
  -5   3  12         52.05         35.54         9.94 o                         
  -3   3  12         37.21         23.42         9.35 o                         
  -1   3  12         23.05         22.91         9.62 o                         
   1   3  12        104.35         92.20        10.95 o                         
   3   3  12          7.48         16.09        10.95 o                         
   5   3  12         95.45         87.25        15.04 o                         
   7   3  12         25.49          6.44        14.95 o                         
 -16   4  12       1824.39       1960.04        66.39 o                         
 -14   4  12        303.37        270.64        36.01 o                         
 -12   4  12          9.35         38.41        17.05 o                         
 -10   4  12       3149.79       3254.32        75.91 o                         
  -8   4  12         50.70         29.85        10.18 o                         
  -6   4  12        531.67        541.60        19.79 o                         
  -4   4  12       2391.36       2325.72        44.29 o                         
  -2   4  12        700.58        690.96        21.29 o                         
   0   4  12         77.91         70.80        11.93 o                         
   2   4  12       2457.43       2500.51        52.79 o                         
   4   4  12        888.31        817.21        30.24 o                         
   6   4  12        378.00        420.68        33.42 o                         
 -15   5  12         48.79         -6.10        26.97 o                         
 -13   5  12          3.64         61.71        23.14 o                         
 -11   5  12        103.92        156.54        25.69 o                         
  -9   5  12         72.48         71.80        17.82 o                         
  -7   5  12         16.06         18.20        18.56 o                         
  -5   5  12         78.71         81.44        13.74 o                         
  -3   5  12         37.45         27.34        13.11 o                         
  -1   5  12         64.69         52.52        13.26 o                         
   1   5  12         68.46         46.39        15.25 o                         
   3   5  12          0.44         -8.63        13.86 o                         
 -10   6  12       1129.93       1073.09        43.89 o                         
  -8   6  12          0.16         18.03        18.00 o                         
  -6   6  12         33.17         51.96        20.15 o                         
  -4   6  12       2373.74       2372.99        62.67 o                         
  -2   6  12        248.63        214.57        22.91 o                         
   0   6  12        374.27        366.55        49.86 o                         
 -19   1  13       2041.40       2302.82       107.20 o                         
 -17   1  13         92.58         98.05        23.34 o                         
 -15   1  13        360.10        319.00        17.25 o                         
 -13   1  13       3348.18       3486.02        61.17 o                         
 -11   1  13        399.47        373.08        67.90 o                         
  -9   1  13         10.68          3.11        17.50 o                         
  -7   1  13       3705.75       3842.37        88.69 o                         
  -5   1  13          0.30         -3.18        10.86 o                         
  -3   1  13       1270.16       1386.00        31.14 o                         
  -1   1  13       4765.39       4916.52        75.48 o                         
   1   1  13        161.12        180.80        15.25 o                         
   3   1  13        217.98        221.84        16.30 o                         
   5   1  13       1373.48       1385.68        44.10 o                         
   7   1  13       1870.50       1935.08        59.91 o                         
 -18   2  13         11.16         27.93        22.35 o                         
 -16   2  13          5.47          9.00        12.98 o                         
 -14   2  13         19.28         15.11        19.62 o                         
 -12   2  13          1.83         -8.90        12.53 o                         
 -10   2  13          0.03         -7.64        12.73 o                         
  -8   2  13          7.06         19.09         9.75 o                         
  -6   2  13         61.97         48.70        22.81 o                         
  -4   2  13         11.74         -1.89        12.20 o                         
  -2   2  13         31.65         37.13        15.91 o                         
   0   2  13          8.88          1.45        12.36 o                         
   2   2  13         85.80         73.43        14.02 o                         
   4   2  13         35.46         12.31        22.28 o                         
   6   2  13          0.19        -34.48        34.48 o                         
 -17   3  13        183.89        171.15        25.74 o                         
 -15   3  13        271.71        232.16        32.36 o                         
 -13   3  13       3184.74       3386.48        91.31 o                         
 -11   3  13        164.08        154.65        17.20 o                         
  -9   3  13         28.04         12.87        13.79 o                         
  -7   3  13       2816.45       2855.55        79.63 o                         
  -5   3  13          0.68         -0.04        16.44 o                         
  -3   3  13        789.15        793.74        26.53 o                         
  -1   3  13       3613.25       3742.41       168.33 o                         
   1   3  13        244.56        216.53        27.58 o                         
   3   3  13        159.54        169.35        18.44 o                         
   5   3  13       1028.90        972.26        45.63 o                         
 -16   4  13         31.60          7.43        23.25 o                         
 -14   4  13         13.69         30.05        27.00 o                         
 -12   4  13        103.56         67.76        29.43 o                         
 -10   4  13          4.30         28.25        18.09 o                         
  -8   4  13        250.74        220.30        24.98 o                         
  -6   4  13         69.46         45.17        20.16 o                         
  -4   4  13         44.10         35.72        12.49 o                         
  -2   4  13          1.95         10.18        11.18 o                         
   0   4  13          0.36         -2.86        15.38 o                         
   2   4  13         24.18         11.42        15.80 o                         
   4   4  13         76.73         29.17        18.00 o                         
 -13   5  13       1512.05       1516.31        64.18 o                         
 -11   5  13        133.73        148.93        29.83 o                         
  -9   5  13          0.20          8.28        19.12 o                         
  -7   5  13       2352.72       2531.30        70.59 o                         
  -5   5  13          1.35        -11.67        20.15 o                         
  -3   5  13        343.88        349.34        25.12 o                         
  -1   5  13       2207.28       2191.32        54.23 o                         
   1   5  13        132.64        115.94        21.00 o                         
 -18   0  14       1253.85       1202.32        57.30 o                         
 -16   0  14       1488.60       1579.17        58.37 o                         
 -14   0  14         94.36         26.52        20.16 o                         
 -12   0  14        393.78        353.28        28.64 o                         
 -10   0  14       6993.36       7400.31       199.89 o                         
  -8   0  14        658.79        572.95        37.14 o                         
  -6   0  14        165.99        181.40        28.64 o                         
  -4   0  14       2734.69       2856.13        88.13 o                         
  -2   0  14        313.01        235.52        24.40 o                         
   0   0  14        486.20        517.74        33.95 o                         
   2   0  14       1268.35       1251.16        54.12 o                         
   4   0  14         65.12         43.49        27.58 o                         
   6   0  14        123.96        106.08        33.95 o                         
 -19   1  14         14.84          3.13        49.33 o                         
 -17   1  14          4.81         -4.87        15.54 o                         
 -15   1  14         62.52         61.84        29.70 o                         
 -13   1  14         14.79         13.82        12.98 o                         
 -11   1  14         31.34         23.50        14.19 o                         
  -9   1  14          0.14         -9.65        11.93 o                         
  -7   1  14          6.93          6.36        23.87 o                         
  -5   1  14         11.28         13.16        23.34 o                         
  -3   1  14          8.16          3.68        12.69 o                         
  -1   1  14          6.06         -6.12        14.50 o                         
   1   1  14          3.56         31.97        13.44 o                         
   3   1  14         10.56        -15.65        23.87 o                         
   5   1  14          0.09         15.89        27.58 o                         
 -18   2  14       1096.96       1030.94        50.93 o                         
 -16   2  14       2377.19       2542.49        88.11 o                         
 -14   2  14         16.30         24.32        19.23 o                         
 -12   2  14         23.59         17.14        24.40 o                         
 -10   2  14       3874.15       4055.78        83.93 o                         
  -8   2  14        141.66        113.84        16.82 o                         
  -6   2  14        112.41        103.17        21.22 o                         
  -4   2  14       2371.56       2461.42        55.00 o                         
  -2   2  14         35.51         -0.18        17.06 o                         
   0   2  14        711.40        703.88        28.80 o                         
   2   2  14       2438.66       2428.07        59.64 o                         
   4   2  14        338.71        273.78        23.87 o                         
 -17   3  14         34.23         -4.44        26.62 o                         
 -15   3  14         16.91         -1.83        22.43 o                         
 -13   3  14         27.84        -19.41        34.48 o                         
 -11   3  14          0.12        -13.77        20.15 o                         
  -9   3  14         12.24          9.38        19.12 o                         
  -7   3  14          0.20         -3.65        27.58 o                         
  -5   3  14         82.01         54.02        14.50 o                         
  -3   3  14         40.70         27.61        15.36 o                         
  -1   3  14          0.28         18.03        14.19 o                         
   1   3  14         17.06          8.62        17.06 o                         
   3   3  14         30.05         33.95        27.05 o                         
 -14   4  14         96.76         82.46        27.27 o                         
 -12   4  14        296.85        312.62        35.16 o                         
 -10   4  14       3942.22       4355.05       328.71 o                         
  -8   4  14        252.11        226.56        40.84 o                         
  -6   4  14         68.31         77.76        16.86 o                         
  -4   4  14       2039.95       2050.61        48.41 o                         
  -2   4  14        138.37        113.70        18.00 o                         
   0   4  14        225.47        208.41        20.84 o                         
   2   4  14        942.85        831.70        39.79 o                         
  -9   5  14         36.58         31.82        25.50 o                         
  -7   5  14          1.28          2.55        18.71 o                         
  -5   5  14        140.11        115.10        24.75 o                         
  -3   5  14         64.92          9.91        20.96 o                         
 -17   1  15        384.81        340.52        31.40 o                         
 -15   1  15        802.02        722.92        38.73 o                         
 -13   1  15       2325.88       2368.25        61.17 o                         
 -11   1  15         67.37         28.87        15.25 o                         
  -9   1  15        325.90        230.39        20.65 o                         
  -7   1  15       3381.21       3643.14        99.82 o                         
  -5   1  15          3.76         26.99        24.40 o                         
  -3   1  15          1.17         26.96        20.69 o                         
  -1   1  15       1756.66       1786.82        56.74 o                         
   1   1  15          3.84         19.80        19.88 o                         
   3   1  15        108.89        106.11        23.19 o                         
 -16   2  15          6.57          5.83        24.75 o                         
 -14   2  15          7.80          5.81        41.90 o                         
 -12   2  15         17.69         50.22        20.96 o                         
 -10   2  15          0.07        -11.14        17.25 o                         
  -8   2  15          2.90        -21.37        21.37 o                         
  -6   2  15          0.56        -15.70        15.70 o                         
  -4   2  15         10.03         12.73        37.13 o                         
  -2   2  15         10.34         11.57        16.30 o                         
   0   2  15         25.17         44.77        16.76 o                         
   2   2  15          0.27        -20.15        25.46 o                         
 -15   3  15        813.65        659.39        58.16 o                         
 -13   3  15       2131.68       2256.65        80.22 o                         
 -11   3  15         88.49         82.24        22.80 o                         
  -9   3  15        194.94        155.17        23.41 o                         
  -7   3  15       2631.49       2795.22        68.69 o                         
  -5   3  15          1.53          8.86        17.50 o                         
  -3   3  15          2.23          9.86        16.45 o                         
  -1   3  15       1597.87       1493.05        44.10 o                         
   1   3  15          8.83        -14.88        19.62 o                         
 -10   4  15         51.75         30.62        25.99 o                         
  -8   4  15         62.62        114.68        28.23 o                         
  -6   4  15         71.41         67.42        35.54 o                         
  -4   4  15          9.44         17.02        17.20 o                         
  -2   4  15         59.66         58.07        18.85 o                         
 -14   0  16        194.78        189.89        32.89 o                         
 -12   0  16       1048.33       1040.96        55.18 o                         
 -10   0  16       1150.50       1065.40        52.00 o                         
  -8   0  16         76.87        142.15        36.07 o                         
  -6   0  16        195.85        117.75        26.52 o                         
  -4   0  16       3231.28       3359.64       126.36 o                         
  -2   0  16          1.65        120.93        36.07 o                         
   0   0  16        146.47         84.87        49.86 o                         
 -15   1  16          2.57         22.43        22.91 o                         
 -13   1  16         16.75        -22.04        22.04 o                         
 -11   1  16          4.91         14.50        20.62 o                         
  -9   1  16         16.68          2.12        25.46 o                         
  -7   1  16          0.19          3.85        18.85 o                         
  -5   1  16          0.15        -17.02        25.48 o                         
  -3   1  16          1.61        -17.21        23.92 o                         
  -1   1  16          0.17        -22.81        22.81 o                         
 -14   2  16        403.35        319.56        45.09 o                         
 -12   2  16        334.41        245.37        37.66 o                         
 -10   2  16       1295.96       1360.45        59.43 o                         
  -8   2  16         60.06         21.98        18.71 o                         
  -6   2  16        304.79        293.21        29.62 o                         
  -4   2  16       1449.57       1510.58        52.90 o                         
  -2   2  16         94.85         74.89        23.97 o                         
 -11   3  16          1.03         27.31        39.78 o                         
  -9   3  16         21.29         37.40        27.63 o                         
  -7   3  16         16.17         58.54        30.23 o                         
  -5   3  16          0.16         -4.32        36.07 o                         
 -11   1  17        211.14        188.50        30.21 o                         
  -9   1  17        722.20        615.72        41.99 o                         
  -7   1  17        439.59        402.47        35.23 o                         
  -5   1  17         28.09         28.00        25.47 o                         
                                                                                
